# Supplementary material for: IL-23 signaling regulation of pro-inflammatory T-cell migration uncovered by phosphoproteomics
Source: PLoS Biol. 2020 Mar 23;18(3):e3000646. doi: 10.1371/journal.pbio.3000646 (PMC7117768; doi:10.1371/journal.pbio.3000646)
Supplement: S1 Table — List of all identified p-sites, presented as protein (Uniprot ID), protein name, gene name, modified amino acid (amino acid), modified position (position), sequence window, normalized ratio IL-23/Ctrl for the three biological replicates (Exp. 1, Exp. 2 and Exp.3), averaged ratio IL-23/Ctrl (linear and log2 values), number of experiments in which the p-sites have been identified (N exp.), MS intensity (intensity), Perseus motif analysis annotation and Perseus GO, and KEGG pathway Perseus annotations. The file includes one tab with the consistent p-sites found in the three biological replicates including the results of the multiple t test FDR-5% significance (Discovery FDR-5% and Adjusted P value), a second tab with the normalized data used in the study, and a third tab with the raw data obtained from Maxquant analysis. Ctrl, untreated control; FDR, false discovery rate; GO, gene ontology; IL-23, Interleukin 23; KEGG, Kyoto Encyclopedia of Genes and Genomes; MS, mass spectrometry; p-site, phosphorylation site. (XLSX) [file pbio.3000646.s001.xlsx]

## Sheet: consistent 3-out-of-3
Protein	Protein names	Gene names	Sequence window	Amino acid	Position	ratio_IL-23/Ctrl_Exp.1_linear	ratio_IL-23/Ctrl_Exp.2_linear	ratio_IL-23/Ctrl_Exp.3_linear	ratio_IL-23/Ctrl_AVG_linear	Discovery_FDR-5%	Adjusted P value	N exp.	ratio_IL-23/Ctrl_Exp.1_log2	ratio_IL-23/Ctrl_Exp.2_log2	ratio_IL-23/Ctrl_Exp.3_log2	ratio_IL-23/Ctrl_AVG_log2	MS Intensity	Motifs	GOBP name	GOMF name	GOCC name	KEGG name	Keywords	GOBP	GOMF	GOCC
P42209	Septin-1	35673	LARPGARDRASRSKLSRQSATEIPLPMLPLA	S	311	1.1702	1.61516	2.80451	1.69846		0.151497	3	0.113255	0.691679	1.48775	0.764227	14151000	Casein kinase II substrate motif;G protein-coupled receptor kinase 1 substrate motif;PKA kinase substrate motif;PKC kinase substrate motif	cell cycle;cell division;cellular process	binding;GTP binding;guanyl nucleotide binding;guanyl ribonucleotide binding;nucleotide binding;purine nucleotide binding;purine ribonucleoside triphosphate binding;purine ribonucleotide binding;ribonucleotide binding	cell cortex part;cell part;cytoplasmic part;cytoskeletal part;intracellular organelle part;intracellular part;macromolecular complex;microtubule organizing center;organelle part;protein complex;septin complex	Bacterial invasion of epithelial cells	Cellcycle;Celldivision;Completeproteome;Cytoplasm;Cytoskeleton;GTP-binding;Nucleotide-binding;Phosphoprotein;Referenceproteome	GO:0007049;GO:0009987;GO:0051301	GO:0000166;GO:0005488;GO:0005525;GO:0017076;GO:0019001;GO:0032553;GO:0032555;GO:0032561;GO:0035639	GO:0005815;GO:0031105;GO:0032991;GO:0043234;GO:0044422;GO:0044424;GO:0044430;GO:0044444;GO:0044446;GO:0044448;GO:0044464
P42209	Septin-1	35673	PGARDRASRSKLSRQSATEIPLPMLPLADTE	S	314	1.2711	1.13925	1.02723	1.11199		0.107276	3	0.232577	0.188081	0.0387613	0.15314	17332000	Casein kinase II substrate motif;PKA kinase substrate motif;PKC kinase substrate motif	cell cycle;cell division;cellular process	binding;GTP binding;guanyl nucleotide binding;guanyl ribonucleotide binding;nucleotide binding;purine nucleotide binding;purine ribonucleoside triphosphate binding;purine ribonucleotide binding;ribonucleotide binding	cell cortex part;cell part;cytoplasmic part;cytoskeletal part;intracellular organelle part;intracellular part;macromolecular complex;microtubule organizing center;organelle part;protein complex;septin complex	Bacterial invasion of epithelial cells	Cellcycle;Celldivision;Completeproteome;Cytoplasm;Cytoskeleton;GTP-binding;Nucleotide-binding;Phosphoprotein;Referenceproteome	GO:0007049;GO:0009987;GO:0051301	GO:0000166;GO:0005488;GO:0005525;GO:0017076;GO:0019001;GO:0032553;GO:0032555;GO:0032561;GO:0035639	GO:0005815;GO:0031105;GO:0032991;GO:0043234;GO:0044422;GO:0044424;GO:0044430;GO:0044444;GO:0044446;GO:0044448;GO:0044464
P42209	Septin-1	35673	ARDRASRSKLSRQSATEIPLPMLPLADTEKL	T	316	1.5323	1.56685	1.20402	1.38765		0.0198233	3	0.502198	0.647867	0.267859	0.472642	9847500	G protein-coupled receptor kinase 1 substrate motif	cell cycle;cell division;cellular process	binding;GTP binding;guanyl nucleotide binding;guanyl ribonucleotide binding;nucleotide binding;purine nucleotide binding;purine ribonucleoside triphosphate binding;purine ribonucleotide binding;ribonucleotide binding	cell cortex part;cell part;cytoplasmic part;cytoskeletal part;intracellular organelle part;intracellular part;macromolecular complex;microtubule organizing center;organelle part;protein complex;septin complex	Bacterial invasion of epithelial cells	Cellcycle;Celldivision;Completeproteome;Cytoplasm;Cytoskeleton;GTP-binding;Nucleotide-binding;Phosphoprotein;Referenceproteome	GO:0007049;GO:0009987;GO:0051301	GO:0000166;GO:0005488;GO:0005525;GO:0017076;GO:0019001;GO:0032553;GO:0032555;GO:0032561;GO:0035639	GO:0005815;GO:0031105;GO:0032991;GO:0043234;GO:0044422;GO:0044424;GO:0044430;GO:0044444;GO:0044446;GO:0044448;GO:0044464
P42208	Septin-2	36038	IEEHSIKIYHLPDAESDEDEDFKEQTRLLKA	S	218	1.3411	0.907832	0.671573	0.910887		0.899011	3	0.309916	-0.139502	-0.574383	-0.134656	293750000	b-Adrenergic Receptor kinase substrate motif;Casein kinase I substrate motif;Casein kinase II substrate motif;Pyruvate dehydrogenase kinase substrate motif	anatomical structure formation involved in morphogenesis;biological regulation;cell cycle phase;cell cycle process;cell projection assembly;cell projection organization;cell surface receptor linked signaling pathway;cellular component assembly;cellular component assembly at cellular level;cellular component assembly involved in morphogenesis;cellular component organization;cellular component orga…	binding;catalytic activity;enzyme regulator activity;GTP binding;GTPase activity;guanyl nucleotide binding;guanyl ribonucleotide binding;hydrolase activity;hydrolase activity, acting on acid anhydrides;hydrolase activity, acting on acid anhydrides, in phosphorus-containing anhydrides;identical protein binding;nucleoside-triphosphatase activity;nucleotide binding;protein binding;protein complex sc…	actomyosin contractile ring;cell cortex part;cell division site part;cell part;cell projection membrane;cell projection part;cell surface;chromosomal part;cilium membrane;cilium part;cleavage furrow;condensed chromosome kinetochore;contractile ring;cytoplasmic part;cytoskeletal part;exocyst;intracellular non-membrane-bounded organelle;intracellular organelle;intracellular organelle part;intracell…		3D-structure;Acetylation;Cellcycle;Celldivision;Cellmembrane;Cellprojection;Centromere;Chromosome;Completeproteome;Cytoplasm;Cytoskeleton;Directproteinsequencing;GTP-binding;Kinetochore;Membrane;Mitosis;Nucleotide-binding;Phosphoprotein;Referenceproteome	GO:0000280;GO:0000910;GO:0002036;GO:0006461;GO:0006996;GO:0007067;GO:0007165;GO:0007166;GO:0007224;GO:0009987;GO:0010927;GO:0016043;GO:0022402;GO:0022403;GO:0022607;GO:0030030;GO:0030031;GO:0031175;GO:0032502;GO:0032879;GO:0032880;GO:0032890;GO:0034621;GO:0034622;GO:0042384;GO:0043269;GO:0043623;GO:0043933;GO:0044070;GO:0048285;GO:0048646;GO:0050789;GO:0050794;GO:0050896;GO:0051049;GO:0051258;GO:…	GO:0000166;GO:0003824;GO:0003924;GO:0005198;GO:0005488;GO:0005515;GO:0005525;GO:0016462;GO:0016787;GO:0016817;GO:0016818;GO:0017076;GO:0017111;GO:0019001;GO:0030234;GO:0032553;GO:0032555;GO:0032561;GO:0032947;GO:0035639;GO:0042802	GO:0000145;GO:0000776;GO:0000777;GO:0005730;GO:0005826;GO:0005874;GO:0005876;GO:0009986;GO:0030496;GO:0031105;GO:0031253;GO:0032154;GO:0032155;GO:0032991;GO:0043226;GO:0043228;GO:0043229;GO:0043232;GO:0043234;GO:0044422;GO:0044424;GO:0044425;GO:0044427;GO:0044428;GO:0044430;GO:0044441;GO:0044444;GO:0044446;GO:0044448;GO:0044459;GO:0044463;GO:0044464;GO:0045202;GO:0048471;GO:0060170;GO:0070938
Q9WV66	E3 ubiquitin-protein ligase MARCH7	37680	PEKLQKIKESLLLEDSDDEEEGDLCRICQMA	S	545	1.6324	0.739996	0.968759	1.02652		0.692749	3	0.593494	-0.43441	-0.0457907	0.0377644	2375600	b-Adrenergic Receptor kinase substrate motif;BARD1 BRCT domain binding motif;Casein kinase II substrate motif	cellular macromolecule metabolic process;cellular metabolic process;cellular process;cellular protein metabolic process;macromolecule metabolic process;macromolecule modification;metabolic process;primary metabolic process;protein metabolic process;protein modification by small protein conjugation;protein modification by small protein conjugation or removal;protein modification process;protein ub…	binding;catalytic activity;cation binding;ion binding;ligase activity;metal ion binding;transition metal ion binding;zinc ion binding			Completeproteome;Ligase;Metal-binding;Phosphoprotein;Referenceproteome;Ublconjugationpathway;Zinc;Zinc-finger	GO:0006464;GO:0008152;GO:0009987;GO:0016567;GO:0019538;GO:0032446;GO:0043170;GO:0043412;GO:0044237;GO:0044238;GO:0044260;GO:0044267;GO:0070647	GO:0003824;GO:0005488;GO:0008270;GO:0016874;GO:0043167;GO:0043169;GO:0046872;GO:0046914
Q80UG5	Septin-9	38595	RLRRLADPTGPALKRSFEVEEIEPPNSTPPR	S	30	0.95487	0.721601	0.962769	0.849569		0.203105	3	-0.180124	-0.470728	-0.0547379	-0.235197	15447000	Casein kinase II substrate motif;PKA kinase substrate motif;PKC kinase substrate motif	cell cycle;cell division;cellular component assembly;cellular component organization;cellular component organization or biogenesis;cellular process;macromolecular complex assembly;macromolecular complex subunit organization;protein complex assembly;protein complex subunit organization;protein heterooligomerization;protein oligomerization	binding;GTP binding;guanyl nucleotide binding;guanyl ribonucleotide binding;nucleotide binding;purine nucleotide binding;purine ribonucleoside triphosphate binding;purine ribonucleotide binding;ribonucleotide binding	actin filament bundle;actomyosin;cell part;cytoplasmic part;cytoskeletal part;intracellular organelle part;intracellular part;macromolecular complex;microtubule;organelle part;perinuclear region of cytoplasm;protein complex;stress fiber		Alternativesplicing;Cellcycle;Celldivision;Completeproteome;Cytoplasm;Cytoskeleton;Directproteinsequencing;GTP-binding;Nucleotide-binding;Phosphoprotein;Referenceproteome	GO:0006461;GO:0007049;GO:0009987;GO:0016043;GO:0022607;GO:0043933;GO:0051259;GO:0051291;GO:0051301;GO:0065003;GO:0071822;GO:0071840	GO:0000166;GO:0005488;GO:0005525;GO:0017076;GO:0019001;GO:0032553;GO:0032555;GO:0032561;GO:0035639	GO:0001725;GO:0005874;GO:0032432;GO:0032991;GO:0042641;GO:0043234;GO:0044422;GO:0044424;GO:0044430;GO:0044444;GO:0044446;GO:0044464;GO:0048471
Q80UG5	Septin-9	38595	AGAKAPEPMSRRTEISIDISSKQVESTASAA	S	111	0.80588	0.575194	0.591681	0.6329		0.00996659	3	-0.424864	-0.797879	-0.757109	-0.65995	5679200	G protein-coupled receptor kinase 1 substrate motif;GSK3 kinase substrate motif	cell cycle;cell division;cellular component assembly;cellular component organization;cellular component organization or biogenesis;cellular process;macromolecular complex assembly;macromolecular complex subunit organization;protein complex assembly;protein complex subunit organization;protein heterooligomerization;protein oligomerization	binding;GTP binding;guanyl nucleotide binding;guanyl ribonucleotide binding;nucleotide binding;purine nucleotide binding;purine ribonucleoside triphosphate binding;purine ribonucleotide binding;ribonucleotide binding	actin filament bundle;actomyosin;cell part;cytoplasmic part;cytoskeletal part;intracellular organelle part;intracellular part;macromolecular complex;microtubule;organelle part;perinuclear region of cytoplasm;protein complex;stress fiber		Alternativesplicing;Cellcycle;Celldivision;Completeproteome;Cytoplasm;Cytoskeleton;Directproteinsequencing;GTP-binding;Nucleotide-binding;Phosphoprotein;Referenceproteome	GO:0006461;GO:0007049;GO:0009987;GO:0016043;GO:0022607;GO:0043933;GO:0051259;GO:0051291;GO:0051301;GO:0065003;GO:0071822;GO:0071840	GO:0000166;GO:0005488;GO:0005525;GO:0017076;GO:0019001;GO:0032553;GO:0032555;GO:0032561;GO:0035639	GO:0001725;GO:0005874;GO:0032432;GO:0032991;GO:0042641;GO:0043234;GO:0044422;GO:0044424;GO:0044430;GO:0044444;GO:0044446;GO:0044464;GO:0048471
Q3UHJ0	AP2-associated protein kinase 1	Aak1	TTPPPTIQGQKVGSLTPPSSPKTQRAGHRRI	T	618	1.1299	0.939076	0.932619	0.970717		0.993838	3	0.0626946	-0.0906855	-0.10064	-0.0428769	148150000	Casein kinase II substrate motif;G protein-coupled receptor kinase 1 substrate motif;GSK-3, ERK1, ERK2, CDK5 substrate motif;RAF1 kinase substrate motif;WW domain binding motif	biological regulation;cellular component organization;cellular component organization or biogenesis;cellular macromolecule metabolic process;cellular membrane organization;cellular metabolic process;cellular process;cellular protein metabolic process;endocytosis;establishment of localization;macromolecule metabolic process;macromolecule modification;membrane invagination;membrane organization;met…	adenyl nucleotide binding;adenyl ribonucleotide binding;AP-2 adaptor complex binding;ATP binding;binding;catalytic activity;kinase activity;Notch binding;nucleotide binding;phosphotransferase activity, alcohol group as acceptor;protein binding;protein complex binding;protein kinase activity;protein serine/threonine kinase activity;purine nucleotide binding;purine ribonucleoside triphosphate bindi…	axon part;cell leading edge;cell part;cell projection part;clathrin-coated vesicle;coated pit;coated vesicle;cytoplasmic membrane-bounded vesicle;cytoplasmic part;cytoplasmic vesicle;extrinsic to membrane;extrinsic to plasma membrane;intracellular membrane-bounded organelle;intracellular organelle;intracellular part;membrane part;membrane-bounded organelle;membrane-bounded vesicle;organelle;plasm…		Alternativesplicing;ATP-binding;Cellmembrane;Coatedpit;Completeproteome;Endocytosis;Kinase;Membrane;Nucleotide-binding;Phosphoprotein;Referenceproteome;Serine/threonine-proteinkinase;Transferase	GO:0006464;GO:0006468;GO:0006793;GO:0006796;GO:0006810;GO:0006897;GO:0008152;GO:0008593;GO:0009966;GO:0009967;GO:0009987;GO:0010324;GO:0010468;GO:0010608;GO:0010646;GO:0010647;GO:0016043;GO:0016044;GO:0016192;GO:0016310;GO:0019222;GO:0019538;GO:0023051;GO:0023056;GO:0030100;GO:0031647;GO:0032879;GO:0032880;GO:0043170;GO:0043412;GO:0044237;GO:0044238;GO:0044260;GO:0044267;GO:0045747;GO:0046777;GO:…	GO:0000166;GO:0003824;GO:0004672;GO:0004674;GO:0005102;GO:0005112;GO:0005488;GO:0005515;GO:0005524;GO:0016301;GO:0016740;GO:0016772;GO:0016773;GO:0017076;GO:0030554;GO:0032403;GO:0032553;GO:0032555;GO:0032559;GO:0035612;GO:0035639	GO:0005905;GO:0016023;GO:0019897;GO:0019898;GO:0030135;GO:0030136;GO:0031252;GO:0031410;GO:0031982;GO:0031988;GO:0033267;GO:0043195;GO:0043226;GO:0043227;GO:0043229;GO:0043231;GO:0044424;GO:0044425;GO:0044444;GO:0044456;GO:0044459;GO:0044463;GO:0044464
Q3UHJ0	AP2-associated protein kinase 1	Aak1	PPTIQGQKVGSLTPPSSPKTQRAGHRRILSD	S	621	1.017	1.02835	0.666244	0.863594		0.463969	3	-0.0891808	0.0403342	-0.585878	-0.211575	96534000	DNA dependent Protein kinase substrate motif;G protein-coupled receptor kinase 1 substrate motif	biological regulation;cellular component organization;cellular component organization or biogenesis;cellular macromolecule metabolic process;cellular membrane organization;cellular metabolic process;cellular process;cellular protein metabolic process;endocytosis;establishment of localization;macromolecule metabolic process;macromolecule modification;membrane invagination;membrane organization;met…	adenyl nucleotide binding;adenyl ribonucleotide binding;AP-2 adaptor complex binding;ATP binding;binding;catalytic activity;kinase activity;Notch binding;nucleotide binding;phosphotransferase activity, alcohol group as acceptor;protein binding;protein complex binding;protein kinase activity;protein serine/threonine kinase activity;purine nucleotide binding;purine ribonucleoside triphosphate bindi…	axon part;cell leading edge;cell part;cell projection part;clathrin-coated vesicle;coated pit;coated vesicle;cytoplasmic membrane-bounded vesicle;cytoplasmic part;cytoplasmic vesicle;extrinsic to membrane;extrinsic to plasma membrane;intracellular membrane-bounded organelle;intracellular organelle;intracellular part;membrane part;membrane-bounded organelle;membrane-bounded vesicle;organelle;plasm…		Alternativesplicing;ATP-binding;Cellmembrane;Coatedpit;Completeproteome;Endocytosis;Kinase;Membrane;Nucleotide-binding;Phosphoprotein;Referenceproteome;Serine/threonine-proteinkinase;Transferase	GO:0006464;GO:0006468;GO:0006793;GO:0006796;GO:0006810;GO:0006897;GO:0008152;GO:0008593;GO:0009966;GO:0009967;GO:0009987;GO:0010324;GO:0010468;GO:0010608;GO:0010646;GO:0010647;GO:0016043;GO:0016044;GO:0016192;GO:0016310;GO:0019222;GO:0019538;GO:0023051;GO:0023056;GO:0030100;GO:0031647;GO:0032879;GO:0032880;GO:0043170;GO:0043412;GO:0044237;GO:0044238;GO:0044260;GO:0044267;GO:0045747;GO:0046777;GO:…	GO:0000166;GO:0003824;GO:0004672;GO:0004674;GO:0005102;GO:0005112;GO:0005488;GO:0005515;GO:0005524;GO:0016301;GO:0016740;GO:0016772;GO:0016773;GO:0017076;GO:0030554;GO:0032403;GO:0032553;GO:0032555;GO:0032559;GO:0035612;GO:0035639	GO:0005905;GO:0016023;GO:0019897;GO:0019898;GO:0030135;GO:0030136;GO:0031252;GO:0031410;GO:0031982;GO:0031988;GO:0033267;GO:0043195;GO:0043226;GO:0043227;GO:0043229;GO:0043231;GO:0044424;GO:0044425;GO:0044444;GO:0044456;GO:0044459;GO:0044463;GO:0044464
Q3UHJ0	AP2-associated protein kinase 1	Aak1	PTIQGQKVGSLTPPSSPKTQRAGHRRILSDV	S	622	1.1656	0.711123	1.43233	1.03147		0.650236	3	0.107572	-0.49183	0.518361	0.0447014	62849000	Casein kinase II substrate motif;ERK1,2 kinase substrate motif;Growth associated histone HI kinase substrate motif;GSK-3, ERK1, ERK2, CDK5 substrate motif;MDC1 BRCT domain binding motif;PKA kinase substrate motif;PKC kinase substrate motif;Plk1 PBD domain binding motif;WW domain binding motif	biological regulation;cellular component organization;cellular component organization or biogenesis;cellular macromolecule metabolic process;cellular membrane organization;cellular metabolic process;cellular process;cellular protein metabolic process;endocytosis;establishment of localization;macromolecule metabolic process;macromolecule modification;membrane invagination;membrane organization;met…	adenyl nucleotide binding;adenyl ribonucleotide binding;AP-2 adaptor complex binding;ATP binding;binding;catalytic activity;kinase activity;Notch binding;nucleotide binding;phosphotransferase activity, alcohol group as acceptor;protein binding;protein complex binding;protein kinase activity;protein serine/threonine kinase activity;purine nucleotide binding;purine ribonucleoside triphosphate bindi…	axon part;cell leading edge;cell part;cell projection part;clathrin-coated vesicle;coated pit;coated vesicle;cytoplasmic membrane-bounded vesicle;cytoplasmic part;cytoplasmic vesicle;extrinsic to membrane;extrinsic to plasma membrane;intracellular membrane-bounded organelle;intracellular organelle;intracellular part;membrane part;membrane-bounded organelle;membrane-bounded vesicle;organelle;plasm…		Alternativesplicing;ATP-binding;Cellmembrane;Coatedpit;Completeproteome;Endocytosis;Kinase;Membrane;Nucleotide-binding;Phosphoprotein;Referenceproteome;Serine/threonine-proteinkinase;Transferase	GO:0006464;GO:0006468;GO:0006793;GO:0006796;GO:0006810;GO:0006897;GO:0008152;GO:0008593;GO:0009966;GO:0009967;GO:0009987;GO:0010324;GO:0010468;GO:0010608;GO:0010646;GO:0010647;GO:0016043;GO:0016044;GO:0016192;GO:0016310;GO:0019222;GO:0019538;GO:0023051;GO:0023056;GO:0030100;GO:0031647;GO:0032879;GO:0032880;GO:0043170;GO:0043412;GO:0044237;GO:0044238;GO:0044260;GO:0044267;GO:0045747;GO:0046777;GO:…	GO:0000166;GO:0003824;GO:0004672;GO:0004674;GO:0005102;GO:0005112;GO:0005488;GO:0005515;GO:0005524;GO:0016301;GO:0016740;GO:0016772;GO:0016773;GO:0017076;GO:0030554;GO:0032403;GO:0032553;GO:0032555;GO:0032559;GO:0035612;GO:0035639	GO:0005905;GO:0016023;GO:0019897;GO:0019898;GO:0030135;GO:0030136;GO:0031252;GO:0031410;GO:0031982;GO:0031988;GO:0033267;GO:0043195;GO:0043226;GO:0043227;GO:0043229;GO:0043231;GO:0044424;GO:0044425;GO:0044444;GO:0044456;GO:0044459;GO:0044463;GO:0044464
Q3UHJ0	AP2-associated protein kinase 1	Aak1	PSSPKTQRAGHRRILSDVTHSAVFGVPASKS	S	635	1.021	0.651337	0.641119	0.733164		0.141	3	-0.0835176	-0.618524	-0.641337	-0.447793	5054000	14-3-3 domain binding motif;Calmodulin-dependent protein kinase II substrate motif;Casein kinase II substrate motif;PKA kinase substrate motif;PKC kinase substrate motif;ZIP kinase substrate motif	biological regulation;cellular component organization;cellular component organization or biogenesis;cellular macromolecule metabolic process;cellular membrane organization;cellular metabolic process;cellular process;cellular protein metabolic process;endocytosis;establishment of localization;macromolecule metabolic process;macromolecule modification;membrane invagination;membrane organization;met…	adenyl nucleotide binding;adenyl ribonucleotide binding;AP-2 adaptor complex binding;ATP binding;binding;catalytic activity;kinase activity;Notch binding;nucleotide binding;phosphotransferase activity, alcohol group as acceptor;protein binding;protein complex binding;protein kinase activity;protein serine/threonine kinase activity;purine nucleotide binding;purine ribonucleoside triphosphate bindi…	axon part;cell leading edge;cell part;cell projection part;clathrin-coated vesicle;coated pit;coated vesicle;cytoplasmic membrane-bounded vesicle;cytoplasmic part;cytoplasmic vesicle;extrinsic to membrane;extrinsic to plasma membrane;intracellular membrane-bounded organelle;intracellular organelle;intracellular part;membrane part;membrane-bounded organelle;membrane-bounded vesicle;organelle;plasm…		Alternativesplicing;ATP-binding;Cellmembrane;Coatedpit;Completeproteome;Endocytosis;Kinase;Membrane;Nucleotide-binding;Phosphoprotein;Referenceproteome;Serine/threonine-proteinkinase;Transferase	GO:0006464;GO:0006468;GO:0006793;GO:0006796;GO:0006810;GO:0006897;GO:0008152;GO:0008593;GO:0009966;GO:0009967;GO:0009987;GO:0010324;GO:0010468;GO:0010608;GO:0010646;GO:0010647;GO:0016043;GO:0016044;GO:0016192;GO:0016310;GO:0019222;GO:0019538;GO:0023051;GO:0023056;GO:0030100;GO:0031647;GO:0032879;GO:0032880;GO:0043170;GO:0043412;GO:0044237;GO:0044238;GO:0044260;GO:0044267;GO:0045747;GO:0046777;GO:…	GO:0000166;GO:0003824;GO:0004672;GO:0004674;GO:0005102;GO:0005112;GO:0005488;GO:0005515;GO:0005524;GO:0016301;GO:0016740;GO:0016772;GO:0016773;GO:0017076;GO:0030554;GO:0032403;GO:0032553;GO:0032555;GO:0032559;GO:0035612;GO:0035639	GO:0005905;GO:0016023;GO:0019897;GO:0019898;GO:0030135;GO:0030136;GO:0031252;GO:0031410;GO:0031982;GO:0031988;GO:0033267;GO:0043195;GO:0043226;GO:0043227;GO:0043229;GO:0043231;GO:0044424;GO:0044425;GO:0044444;GO:0044456;GO:0044459;GO:0044463;GO:0044464
Q3UHJ0	AP2-associated protein kinase 1	Aak1	AEASLNKSKSATTTPSGSPRTSQQNVSNASE	S	674	1.066	0.630002	1.01023	0.855954		0.514216	3	-0.021293	-0.666572	0.0146804	-0.224395	29404000	Casein kinase II substrate motif;DNA dependent Protein kinase substrate motif	biological regulation;cellular component organization;cellular component organization or biogenesis;cellular macromolecule metabolic process;cellular membrane organization;cellular metabolic process;cellular process;cellular protein metabolic process;endocytosis;establishment of localization;macromolecule metabolic process;macromolecule modification;membrane invagination;membrane organization;met…	adenyl nucleotide binding;adenyl ribonucleotide binding;AP-2 adaptor complex binding;ATP binding;binding;catalytic activity;kinase activity;Notch binding;nucleotide binding;phosphotransferase activity, alcohol group as acceptor;protein binding;protein complex binding;protein kinase activity;protein serine/threonine kinase activity;purine nucleotide binding;purine ribonucleoside triphosphate bindi…	axon part;cell leading edge;cell part;cell projection part;clathrin-coated vesicle;coated pit;coated vesicle;cytoplasmic membrane-bounded vesicle;cytoplasmic part;cytoplasmic vesicle;extrinsic to membrane;extrinsic to plasma membrane;intracellular membrane-bounded organelle;intracellular organelle;intracellular part;membrane part;membrane-bounded organelle;membrane-bounded vesicle;organelle;plasm…		Alternativesplicing;ATP-binding;Cellmembrane;Coatedpit;Completeproteome;Endocytosis;Kinase;Membrane;Nucleotide-binding;Phosphoprotein;Referenceproteome;Serine/threonine-proteinkinase;Transferase	GO:0006464;GO:0006468;GO:0006793;GO:0006796;GO:0006810;GO:0006897;GO:0008152;GO:0008593;GO:0009966;GO:0009967;GO:0009987;GO:0010324;GO:0010468;GO:0010608;GO:0010646;GO:0010647;GO:0016043;GO:0016044;GO:0016192;GO:0016310;GO:0019222;GO:0019538;GO:0023051;GO:0023056;GO:0030100;GO:0031647;GO:0032879;GO:0032880;GO:0043170;GO:0043412;GO:0044237;GO:0044238;GO:0044260;GO:0044267;GO:0045747;GO:0046777;GO:…	GO:0000166;GO:0003824;GO:0004672;GO:0004674;GO:0005102;GO:0005112;GO:0005488;GO:0005515;GO:0005524;GO:0016301;GO:0016740;GO:0016772;GO:0016773;GO:0017076;GO:0030554;GO:0032403;GO:0032553;GO:0032555;GO:0032559;GO:0035612;GO:0035639	GO:0005905;GO:0016023;GO:0019897;GO:0019898;GO:0030135;GO:0030136;GO:0031252;GO:0031410;GO:0031982;GO:0031988;GO:0033267;GO:0043195;GO:0043226;GO:0043227;GO:0043229;GO:0043231;GO:0044424;GO:0044425;GO:0044444;GO:0044456;GO:0044459;GO:0044463;GO:0044464
Q3UHJ0	AP2-associated protein kinase 1	Aak1	ASLNKSKSATTTPSGSPRTSQQNVSNASEGS	S	676	1.1446	0.431078	0.372332	0.553764		0.230596	3	0.081343	-1.21398	-1.42534	-0.852658	17439000	Casein kinase II substrate motif;ERK1,2 kinase substrate motif;G protein-coupled receptor kinase 1 substrate motif;Growth associated histone HI kinase substrate motif;GSK3 kinase substrate motif;GSK-3, ERK1, ERK2, CDK5 substrate motif;PKA kinase substrate motif;PKC kinase substrate motif;WW domain binding motif	biological regulation;cellular component organization;cellular component organization or biogenesis;cellular macromolecule metabolic process;cellular membrane organization;cellular metabolic process;cellular process;cellular protein metabolic process;endocytosis;establishment of localization;macromolecule metabolic process;macromolecule modification;membrane invagination;membrane organization;met…	adenyl nucleotide binding;adenyl ribonucleotide binding;AP-2 adaptor complex binding;ATP binding;binding;catalytic activity;kinase activity;Notch binding;nucleotide binding;phosphotransferase activity, alcohol group as acceptor;protein binding;protein complex binding;protein kinase activity;protein serine/threonine kinase activity;purine nucleotide binding;purine ribonucleoside triphosphate bindi…	axon part;cell leading edge;cell part;cell projection part;clathrin-coated vesicle;coated pit;coated vesicle;cytoplasmic membrane-bounded vesicle;cytoplasmic part;cytoplasmic vesicle;extrinsic to membrane;extrinsic to plasma membrane;intracellular membrane-bounded organelle;intracellular organelle;intracellular part;membrane part;membrane-bounded organelle;membrane-bounded vesicle;organelle;plasm…		Alternativesplicing;ATP-binding;Cellmembrane;Coatedpit;Completeproteome;Endocytosis;Kinase;Membrane;Nucleotide-binding;Phosphoprotein;Referenceproteome;Serine/threonine-proteinkinase;Transferase	GO:0006464;GO:0006468;GO:0006793;GO:0006796;GO:0006810;GO:0006897;GO:0008152;GO:0008593;GO:0009966;GO:0009967;GO:0009987;GO:0010324;GO:0010468;GO:0010608;GO:0010646;GO:0010647;GO:0016043;GO:0016044;GO:0016192;GO:0016310;GO:0019222;GO:0019538;GO:0023051;GO:0023056;GO:0030100;GO:0031647;GO:0032879;GO:0032880;GO:0043170;GO:0043412;GO:0044237;GO:0044238;GO:0044260;GO:0044267;GO:0045747;GO:0046777;GO:…	GO:0000166;GO:0003824;GO:0004672;GO:0004674;GO:0005102;GO:0005112;GO:0005488;GO:0005515;GO:0005524;GO:0016301;GO:0016740;GO:0016772;GO:0016773;GO:0017076;GO:0030554;GO:0032403;GO:0032553;GO:0032555;GO:0032559;GO:0035612;GO:0035639	GO:0005905;GO:0016023;GO:0019897;GO:0019898;GO:0030135;GO:0030136;GO:0031252;GO:0031410;GO:0031982;GO:0031988;GO:0033267;GO:0043195;GO:0043226;GO:0043227;GO:0043229;GO:0043231;GO:0044424;GO:0044425;GO:0044444;GO:0044456;GO:0044459;GO:0044463;GO:0044464
Q3UHJ0	AP2-associated protein kinase 1	Aak1	FAKLGEGKLPEKLGGSAESLIPGFQPTQGDA	S	729	2.4352	2.34705	2.45169	2.34847	*	< 0.0001	3	1.17054	1.23085	1.29378	1.23172	1284600	Casein kinase II substrate motif;PKA kinase substrate motif	biological regulation;cellular component organization;cellular component organization or biogenesis;cellular macromolecule metabolic process;cellular membrane organization;cellular metabolic process;cellular process;cellular protein metabolic process;endocytosis;establishment of localization;macromolecule metabolic process;macromolecule modification;membrane invagination;membrane organization;met…	adenyl nucleotide binding;adenyl ribonucleotide binding;AP-2 adaptor complex binding;ATP binding;binding;catalytic activity;kinase activity;Notch binding;nucleotide binding;phosphotransferase activity, alcohol group as acceptor;protein binding;protein complex binding;protein kinase activity;protein serine/threonine kinase activity;purine nucleotide binding;purine ribonucleoside triphosphate bindi…	axon part;cell leading edge;cell part;cell projection part;clathrin-coated vesicle;coated pit;coated vesicle;cytoplasmic membrane-bounded vesicle;cytoplasmic part;cytoplasmic vesicle;extrinsic to membrane;extrinsic to plasma membrane;intracellular membrane-bounded organelle;intracellular organelle;intracellular part;membrane part;membrane-bounded organelle;membrane-bounded vesicle;organelle;plasm…		Alternativesplicing;ATP-binding;Cellmembrane;Coatedpit;Completeproteome;Endocytosis;Kinase;Membrane;Nucleotide-binding;Phosphoprotein;Referenceproteome;Serine/threonine-proteinkinase;Transferase	GO:0006464;GO:0006468;GO:0006793;GO:0006796;GO:0006810;GO:0006897;GO:0008152;GO:0008593;GO:0009966;GO:0009967;GO:0009987;GO:0010324;GO:0010468;GO:0010608;GO:0010646;GO:0010647;GO:0016043;GO:0016044;GO:0016192;GO:0016310;GO:0019222;GO:0019538;GO:0023051;GO:0023056;GO:0030100;GO:0031647;GO:0032879;GO:0032880;GO:0043170;GO:0043412;GO:0044237;GO:0044238;GO:0044260;GO:0044267;GO:0045747;GO:0046777;GO:…	GO:0000166;GO:0003824;GO:0004672;GO:0004674;GO:0005102;GO:0005112;GO:0005488;GO:0005515;GO:0005524;GO:0016301;GO:0016740;GO:0016772;GO:0016773;GO:0017076;GO:0030554;GO:0032403;GO:0032553;GO:0032555;GO:0032559;GO:0035612;GO:0035639	GO:0005905;GO:0016023;GO:0019897;GO:0019898;GO:0030135;GO:0030136;GO:0031252;GO:0031410;GO:0031982;GO:0031988;GO:0033267;GO:0043195;GO:0043226;GO:0043227;GO:0043229;GO:0043231;GO:0044424;GO:0044425;GO:0044444;GO:0044456;GO:0044459;GO:0044463;GO:0044464
Q3THG9	Alanyl-tRNA editing protein Aarsd1	Aarsd1	TRRGAQADHFTESPLSPGSQVQVRVDWERRF	S	88	2.0107	2.49815	2.00863	2.10491	*	0.00197137	3	0.894197	1.32086	1.00621	1.07376	5455800	Casein kinase II substrate motif;ERK1,2 kinase substrate motif;GSK-3, ERK1, ERK2, CDK5 substrate motif;WW domain binding motif	alanyl-tRNA aminoacylation;amine metabolic process;amino acid activation;carboxylic acid metabolic process;cellular amine metabolic process;cellular amino acid metabolic process;cellular ketone metabolic process;cellular macromolecule metabolic process;cellular metabolic process;cellular nitrogen compound metabolic process;cellular process;macromolecule metabolic process;metabolic process;ncRNA m…	adenyl nucleotide binding;adenyl ribonucleotide binding;alanine-tRNA ligase activity;aminoacyl-tRNA ligase activity;ATP binding;binding;catalytic activity;cation binding;ion binding;ligase activity;ligase activity, forming aminoacyl-tRNA and related compounds;ligase activity, forming carbon-oxygen bonds;metal ion binding;nucleic acid binding;nucleotide binding;purine nucleotide binding;purine rib…	cell part;cytoplasm;intracellular part		Completeproteome;Cytoplasm;Metal-binding;Phosphoprotein;Proteinbiosynthesis;Referenceproteome;Zinc	GO:0006082;GO:0006139;GO:0006399;GO:0006418;GO:0006419;GO:0006520;GO:0006807;GO:0008152;GO:0009308;GO:0009987;GO:0016070;GO:0019752;GO:0034641;GO:0034660;GO:0042180;GO:0043038;GO:0043039;GO:0043170;GO:0043436;GO:0044106;GO:0044237;GO:0044238;GO:0044260;GO:0044281;GO:0090304	GO:0000166;GO:0003676;GO:0003824;GO:0004812;GO:0004813;GO:0005488;GO:0005524;GO:0016874;GO:0016875;GO:0016876;GO:0017076;GO:0030554;GO:0032553;GO:0032555;GO:0032559;GO:0035639;GO:0043167;GO:0043169;GO:0046872	GO:0005737;GO:0044424;GO:0044464
Q3THG9	Alanyl-tRNA editing protein Aarsd1	Aarsd1	RAEAQALLQDYVSTQSAEE____________	S	409	1.8368	2.66978	1.98767	2.08084		0.0104534	3	0.763694	1.41672	0.991075	1.05716	15286000	Casein kinase II substrate motif	alanyl-tRNA aminoacylation;amine metabolic process;amino acid activation;carboxylic acid metabolic process;cellular amine metabolic process;cellular amino acid metabolic process;cellular ketone metabolic process;cellular macromolecule metabolic process;cellular metabolic process;cellular nitrogen compound metabolic process;cellular process;macromolecule metabolic process;metabolic process;ncRNA m…	adenyl nucleotide binding;adenyl ribonucleotide binding;alanine-tRNA ligase activity;aminoacyl-tRNA ligase activity;ATP binding;binding;catalytic activity;cation binding;ion binding;ligase activity;ligase activity, forming aminoacyl-tRNA and related compounds;ligase activity, forming carbon-oxygen bonds;metal ion binding;nucleic acid binding;nucleotide binding;purine nucleotide binding;purine rib…	cell part;cytoplasm;intracellular part		Completeproteome;Cytoplasm;Metal-binding;Phosphoprotein;Proteinbiosynthesis;Referenceproteome;Zinc	GO:0006082;GO:0006139;GO:0006399;GO:0006418;GO:0006419;GO:0006520;GO:0006807;GO:0008152;GO:0009308;GO:0009987;GO:0016070;GO:0019752;GO:0034641;GO:0034660;GO:0042180;GO:0043038;GO:0043039;GO:0043170;GO:0043436;GO:0044106;GO:0044237;GO:0044238;GO:0044260;GO:0044281;GO:0090304	GO:0000166;GO:0003676;GO:0003824;GO:0004812;GO:0004813;GO:0005488;GO:0005524;GO:0016874;GO:0016875;GO:0016876;GO:0017076;GO:0030554;GO:0032553;GO:0032555;GO:0032559;GO:0035639;GO:0043167;GO:0043169;GO:0046872	GO:0005737;GO:0044424;GO:0044464
P41234	ATP-binding cassette sub-family A member 2	Abca2	TELRALVADEPEDLDTEDEGLISFEEERAQL	T	2411	0.87605	0.796463	0.9079	0.836608		0.0134716	3	-0.304415	-0.328321	-0.139394	-0.257377	1884000	b-Adrenergic Receptor kinase substrate motif;Casein kinase I substrate motif;Casein kinase II substrate motif;G protein-coupled receptor kinase 1 substrate motif	biological regulation;chemical homeostasis;cholesterol homeostasis;establishment of localization;homeostatic process;lipid homeostasis;regulation of biological process;regulation of biological quality;regulation of biosynthetic process;regulation of cellular biosynthetic process;regulation of cellular localization;regulation of cellular macromolecule biosynthetic process;regulation of cellular me…	adenyl nucleotide binding;adenyl ribonucleotide binding;ATP binding;ATPase activity;binding;catalytic activity;hydrolase activity;hydrolase activity, acting on acid anhydrides;hydrolase activity, acting on acid anhydrides, in phosphorus-containing anhydrides;nucleoside-triphosphatase activity;nucleotide binding;purine nucleotide binding;purine ribonucleoside triphosphate binding;purine ribonucleo…	cell part;cytoplasmic membrane-bounded vesicle;cytoplasmic part;cytoplasmic vesicle;cytoskeletal part;endosomal part;endosome;endosome membrane;integral to membrane;intracellular membrane-bounded organelle;intracellular organelle;intracellular organelle part;intracellular part;intrinsic to membrane;lysosomal membrane;membrane;membrane part;membrane-bounded organelle;membrane-bounded vesicle;micro…		ATP-binding;Completeproteome;Endosome;Glycoprotein;Lysosome;Membrane;Nucleotide-binding;Phosphoprotein;Referenceproteome;Repeat;Transmembrane;Transmembranehelix;Transport	GO:0006355;GO:0006357;GO:0006810;GO:0009719;GO:0009725;GO:0009889;GO:0010033;GO:0010468;GO:0010556;GO:0019219;GO:0019222;GO:0031323;GO:0031326;GO:0032368;GO:0032371;GO:0032374;GO:0032377;GO:0032380;GO:0032383;GO:0032386;GO:0032879;GO:0042221;GO:0042592;GO:0042632;GO:0048545;GO:0048878;GO:0050789;GO:0050794;GO:0050896;GO:0051049;GO:0051171;GO:0051234;GO:0051252;GO:0055088;GO:0055092;GO:0060255;GO:…	GO:0000166;GO:0003824;GO:0005488;GO:0005524;GO:0016462;GO:0016787;GO:0016817;GO:0016818;GO:0016887;GO:0017076;GO:0017111;GO:0030554;GO:0032553;GO:0032555;GO:0032559;GO:0035639	GO:0005765;GO:0005768;GO:0005774;GO:0005815;GO:0010008;GO:0016020;GO:0016021;GO:0016023;GO:0031090;GO:0031224;GO:0031410;GO:0031982;GO:0031988;GO:0043226;GO:0043227;GO:0043229;GO:0043231;GO:0044422;GO:0044424;GO:0044425;GO:0044430;GO:0044437;GO:0044440;GO:0044444;GO:0044446;GO:0044464
O35379	Multidrug resistance-associated protein 1	Abcc1	RIVYAPPKDPSKPKGSSQLDVNEEVEALIVK	S	289	1.3966	1.19562	1.57389	1.34428		0.0236427	3	0.368418	0.257758	0.654335	0.426837	13971000	PKA kinase substrate motif;PKC kinase substrate motif		active transmembrane transporter activity;adenyl nucleotide binding;adenyl ribonucleotide binding;ATP binding;ATPase activity;ATPase activity, coupled;ATPase activity, coupled to movement of substances;ATPase activity, coupled to transmembrane movement of substances;binding;catalytic activity;hydrolase activity;hydrolase activity, acting on acid anhydrides;hydrolase activity, acting on acid anhyd…	cell part;cytoplasmic part;Golgi apparatus;integral to membrane;integral to plasma membrane;intracellular membrane-bounded organelle;intracellular organelle;intracellular part;intrinsic to membrane;intrinsic to plasma membrane;membrane part;membrane-bounded organelle;nucleus;organelle;plasma membrane part	ABC transporters;Vitamin digestion and absorption	ATP-binding;Cellmembrane;Completeproteome;Glycoprotein;Hydrolase;Membrane;Nucleotide-binding;Phosphoprotein;Referenceproteome;Repeat;Transmembrane;Transmembranehelix;Transport		GO:0000166;GO:0003824;GO:0005215;GO:0005488;GO:0005524;GO:0015399;GO:0015405;GO:0016462;GO:0016787;GO:0016817;GO:0016818;GO:0016820;GO:0016887;GO:0017076;GO:0017111;GO:0022804;GO:0022857;GO:0030554;GO:0032553;GO:0032555;GO:0032559;GO:0035639;GO:0042623;GO:0042626;GO:0043492	GO:0005634;GO:0005794;GO:0005887;GO:0016021;GO:0031224;GO:0031226;GO:0043226;GO:0043227;GO:0043229;GO:0043231;GO:0044424;GO:0044425;GO:0044444;GO:0044459;GO:0044464
O35379	Multidrug resistance-associated protein 1	Abcc1	IVYAPPKDPSKPKGSSQLDVNEEVEALIVKS	S	290	1.1567	1.30907	1.65627	1.32348		0.064656	3	0.0965143	0.388547	0.727938	0.404333	32401000	ATM kinase substrate motif;Casein kinase II substrate motif;DNA dependent Protein kinase substrate motif;MDC1 BRCT domain binding motif;PKA kinase substrate motif;PKC kinase substrate motif;Plk1 PBD domain binding motif;Pyruvate dehydrogenase kinase substrate motif		active transmembrane transporter activity;adenyl nucleotide binding;adenyl ribonucleotide binding;ATP binding;ATPase activity;ATPase activity, coupled;ATPase activity, coupled to movement of substances;ATPase activity, coupled to transmembrane movement of substances;binding;catalytic activity;hydrolase activity;hydrolase activity, acting on acid anhydrides;hydrolase activity, acting on acid anhyd…	cell part;cytoplasmic part;Golgi apparatus;integral to membrane;integral to plasma membrane;intracellular membrane-bounded organelle;intracellular organelle;intracellular part;intrinsic to membrane;intrinsic to plasma membrane;membrane part;membrane-bounded organelle;nucleus;organelle;plasma membrane part	ABC transporters;Vitamin digestion and absorption	ATP-binding;Cellmembrane;Completeproteome;Glycoprotein;Hydrolase;Membrane;Nucleotide-binding;Phosphoprotein;Referenceproteome;Repeat;Transmembrane;Transmembranehelix;Transport		GO:0000166;GO:0003824;GO:0005215;GO:0005488;GO:0005524;GO:0015399;GO:0015405;GO:0016462;GO:0016787;GO:0016817;GO:0016818;GO:0016820;GO:0016887;GO:0017076;GO:0017111;GO:0022804;GO:0022857;GO:0030554;GO:0032553;GO:0032555;GO:0032559;GO:0035639;GO:0042623;GO:0042626;GO:0043492	GO:0005634;GO:0005794;GO:0005887;GO:0016021;GO:0031224;GO:0031226;GO:0043226;GO:0043227;GO:0043229;GO:0043231;GO:0044424;GO:0044425;GO:0044444;GO:0044459;GO:0044464
Q6P542	ATP-binding cassette sub-family F member 1	Abcf1	DDSDERVLMERLKQLSVPASDEEDEVPAPIP	S	103	0.94354	0.831453	0.806233	0.836175		0.0297107	3	-0.197345	-0.266294	-0.310731	-0.258123	65913000	G protein-coupled receptor kinase 1 substrate motif;GSK3 kinase substrate motif;Phosphorylase kinase substrate motif;PKA kinase substrate motif;PKC kinase substrate motif	ATP catabolic process;ATP metabolic process;catabolic process;cellular catabolic process;cellular metabolic process;cellular nitrogen compound catabolic process;cellular nitrogen compound metabolic process;cellular process;heterocycle catabolic process;heterocycle metabolic process;metabolic process;nitrogen compound metabolic process;nucleobase-containing compound catabolic process;nucleobase-co…	adenyl nucleotide binding;adenyl ribonucleotide binding;ATP binding;ATPase activity;binding;catalytic activity;hydrolase activity;hydrolase activity, acting on acid anhydrides;hydrolase activity, acting on acid anhydrides, in phosphorus-containing anhydrides;nucleic acid binding;nucleoside-triphosphatase activity;nucleotide binding;purine nucleotide binding;purine ribonucleoside triphosphate bind…	cell part;cytoplasmic part;envelope;intracellular non-membrane-bounded organelle;intracellular organelle;intracellular organelle part;intracellular part;macromolecular complex;non-membrane-bounded organelle;nuclear envelope;nuclear part;nucleoplasm;organelle;organelle envelope;organelle part;polysomal ribosome;ribonucleoprotein complex;ribosome		Activator;ATP-binding;Completeproteome;Cytoplasm;Isopeptidebond;Nucleotide-binding;Nucleus;Phosphoprotein;Referenceproteome;Repeat;Ublconjugation	GO:0006139;GO:0006163;GO:0006195;GO:0006200;GO:0006413;GO:0006753;GO:0006807;GO:0008152;GO:0009056;GO:0009117;GO:0009141;GO:0009143;GO:0009144;GO:0009146;GO:0009150;GO:0009154;GO:0009166;GO:0009199;GO:0009203;GO:0009205;GO:0009207;GO:0009259;GO:0009261;GO:0009987;GO:0034641;GO:0034655;GO:0044237;GO:0044238;GO:0044248;GO:0044270;GO:0044281;GO:0046034;GO:0046483;GO:0046700;GO:0055086;GO:0072521;GO:…	GO:0000166;GO:0003676;GO:0003824;GO:0005488;GO:0005524;GO:0008494;GO:0016462;GO:0016787;GO:0016817;GO:0016818;GO:0016887;GO:0017076;GO:0017111;GO:0030554;GO:0032553;GO:0032555;GO:0032559;GO:0035639;GO:0043021;GO:0043022;GO:0045182;GO:0090079	GO:0005635;GO:0005654;GO:0005840;GO:0030529;GO:0031967;GO:0031975;GO:0032991;GO:0042788;GO:0043226;GO:0043228;GO:0043229;GO:0043232;GO:0044422;GO:0044424;GO:0044428;GO:0044444;GO:0044446;GO:0044464
Q6P542	ATP-binding cassette sub-family F member 1	Abcf1	ERVLMERLKQLSVPASDEEDEVPAPIPRGRK	S	107	1.0644	0.758724	0.727965	0.816038		0.235921	3	-0.0234601	-0.398354	-0.458059	-0.293291	959940000	BARD1 BRCT domain binding motif;Casein kinase II substrate motif;MAPKAPK2 kinase substrate motif	ATP catabolic process;ATP metabolic process;catabolic process;cellular catabolic process;cellular metabolic process;cellular nitrogen compound catabolic process;cellular nitrogen compound metabolic process;cellular process;heterocycle catabolic process;heterocycle metabolic process;metabolic process;nitrogen compound metabolic process;nucleobase-containing compound catabolic process;nucleobase-co…	adenyl nucleotide binding;adenyl ribonucleotide binding;ATP binding;ATPase activity;binding;catalytic activity;hydrolase activity;hydrolase activity, acting on acid anhydrides;hydrolase activity, acting on acid anhydrides, in phosphorus-containing anhydrides;nucleic acid binding;nucleoside-triphosphatase activity;nucleotide binding;purine nucleotide binding;purine ribonucleoside triphosphate bind…	cell part;cytoplasmic part;envelope;intracellular non-membrane-bounded organelle;intracellular organelle;intracellular organelle part;intracellular part;macromolecular complex;non-membrane-bounded organelle;nuclear envelope;nuclear part;nucleoplasm;organelle;organelle envelope;organelle part;polysomal ribosome;ribonucleoprotein complex;ribosome		Activator;ATP-binding;Completeproteome;Cytoplasm;Isopeptidebond;Nucleotide-binding;Nucleus;Phosphoprotein;Referenceproteome;Repeat;Ublconjugation	GO:0006139;GO:0006163;GO:0006195;GO:0006200;GO:0006413;GO:0006753;GO:0006807;GO:0008152;GO:0009056;GO:0009117;GO:0009141;GO:0009143;GO:0009144;GO:0009146;GO:0009150;GO:0009154;GO:0009166;GO:0009199;GO:0009203;GO:0009205;GO:0009207;GO:0009259;GO:0009261;GO:0009987;GO:0034641;GO:0034655;GO:0044237;GO:0044238;GO:0044248;GO:0044270;GO:0044281;GO:0046034;GO:0046483;GO:0046700;GO:0055086;GO:0072521;GO:…	GO:0000166;GO:0003676;GO:0003824;GO:0005488;GO:0005524;GO:0008494;GO:0016462;GO:0016787;GO:0016817;GO:0016818;GO:0016887;GO:0017076;GO:0017111;GO:0030554;GO:0032553;GO:0032555;GO:0032559;GO:0035639;GO:0043021;GO:0043022;GO:0045182;GO:0090079	GO:0005635;GO:0005654;GO:0005840;GO:0030529;GO:0031967;GO:0031975;GO:0032991;GO:0042788;GO:0043226;GO:0043228;GO:0043229;GO:0043232;GO:0044422;GO:0044424;GO:0044428;GO:0044444;GO:0044446;GO:0044464
Q6P542	ATP-binding cassette sub-family F member 1	Abcf1	KAKGGNVFEALIQDDSEEEEEEEENRVLKPA	S	138	1.1869	1.56126	1.67551	1.42109		0.0324036	3	0.133698	0.642707	0.744598	0.507001	41764000	b-Adrenergic Receptor kinase substrate motif;BARD1 BRCT domain binding motif;Casein kinase II substrate motif;G protein-coupled receptor kinase 1 substrate motif	ATP catabolic process;ATP metabolic process;catabolic process;cellular catabolic process;cellular metabolic process;cellular nitrogen compound catabolic process;cellular nitrogen compound metabolic process;cellular process;heterocycle catabolic process;heterocycle metabolic process;metabolic process;nitrogen compound metabolic process;nucleobase-containing compound catabolic process;nucleobase-co…	adenyl nucleotide binding;adenyl ribonucleotide binding;ATP binding;ATPase activity;binding;catalytic activity;hydrolase activity;hydrolase activity, acting on acid anhydrides;hydrolase activity, acting on acid anhydrides, in phosphorus-containing anhydrides;nucleic acid binding;nucleoside-triphosphatase activity;nucleotide binding;purine nucleotide binding;purine ribonucleoside triphosphate bind…	cell part;cytoplasmic part;envelope;intracellular non-membrane-bounded organelle;intracellular organelle;intracellular organelle part;intracellular part;macromolecular complex;non-membrane-bounded organelle;nuclear envelope;nuclear part;nucleoplasm;organelle;organelle envelope;organelle part;polysomal ribosome;ribonucleoprotein complex;ribosome		Activator;ATP-binding;Completeproteome;Cytoplasm;Isopeptidebond;Nucleotide-binding;Nucleus;Phosphoprotein;Referenceproteome;Repeat;Ublconjugation	GO:0006139;GO:0006163;GO:0006195;GO:0006200;GO:0006413;GO:0006753;GO:0006807;GO:0008152;GO:0009056;GO:0009117;GO:0009141;GO:0009143;GO:0009144;GO:0009146;GO:0009150;GO:0009154;GO:0009166;GO:0009199;GO:0009203;GO:0009205;GO:0009207;GO:0009259;GO:0009261;GO:0009987;GO:0034641;GO:0034655;GO:0044237;GO:0044238;GO:0044248;GO:0044270;GO:0044281;GO:0046034;GO:0046483;GO:0046700;GO:0055086;GO:0072521;GO:…	GO:0000166;GO:0003676;GO:0003824;GO:0005488;GO:0005524;GO:0008494;GO:0016462;GO:0016787;GO:0016817;GO:0016818;GO:0016887;GO:0017076;GO:0017111;GO:0030554;GO:0032553;GO:0032555;GO:0032559;GO:0035639;GO:0043021;GO:0043022;GO:0045182;GO:0090079	GO:0005635;GO:0005654;GO:0005840;GO:0030529;GO:0031967;GO:0031975;GO:0032991;GO:0042788;GO:0043226;GO:0043228;GO:0043229;GO:0043232;GO:0044422;GO:0044424;GO:0044428;GO:0044444;GO:0044446;GO:0044464
Q6P542	ATP-binding cassette sub-family F member 1	Abcf1	EKSKGKAKSKPAAADSEGEEEEEDTAKEKEP	S	194	0.52752	0.433515	0.517778	0.478343	*	< 0.0001	3	-1.0362	-1.20585	-0.949595	-1.06388	19242000	b-Adrenergic Receptor kinase substrate motif;Casein kinase II substrate motif;G protein-coupled receptor kinase 1 substrate motif	ATP catabolic process;ATP metabolic process;catabolic process;cellular catabolic process;cellular metabolic process;cellular nitrogen compound catabolic process;cellular nitrogen compound metabolic process;cellular process;heterocycle catabolic process;heterocycle metabolic process;metabolic process;nitrogen compound metabolic process;nucleobase-containing compound catabolic process;nucleobase-co…	adenyl nucleotide binding;adenyl ribonucleotide binding;ATP binding;ATPase activity;binding;catalytic activity;hydrolase activity;hydrolase activity, acting on acid anhydrides;hydrolase activity, acting on acid anhydrides, in phosphorus-containing anhydrides;nucleic acid binding;nucleoside-triphosphatase activity;nucleotide binding;purine nucleotide binding;purine ribonucleoside triphosphate bind…	cell part;cytoplasmic part;envelope;intracellular non-membrane-bounded organelle;intracellular organelle;intracellular organelle part;intracellular part;macromolecular complex;non-membrane-bounded organelle;nuclear envelope;nuclear part;nucleoplasm;organelle;organelle envelope;organelle part;polysomal ribosome;ribonucleoprotein complex;ribosome		Activator;ATP-binding;Completeproteome;Cytoplasm;Isopeptidebond;Nucleotide-binding;Nucleus;Phosphoprotein;Referenceproteome;Repeat;Ublconjugation	GO:0006139;GO:0006163;GO:0006195;GO:0006200;GO:0006413;GO:0006753;GO:0006807;GO:0008152;GO:0009056;GO:0009117;GO:0009141;GO:0009143;GO:0009144;GO:0009146;GO:0009150;GO:0009154;GO:0009166;GO:0009199;GO:0009203;GO:0009205;GO:0009207;GO:0009259;GO:0009261;GO:0009987;GO:0034641;GO:0034655;GO:0044237;GO:0044238;GO:0044248;GO:0044270;GO:0044281;GO:0046034;GO:0046483;GO:0046700;GO:0055086;GO:0072521;GO:…	GO:0000166;GO:0003676;GO:0003824;GO:0005488;GO:0005524;GO:0008494;GO:0016462;GO:0016787;GO:0016817;GO:0016818;GO:0016887;GO:0017076;GO:0017111;GO:0030554;GO:0032553;GO:0032555;GO:0032559;GO:0035639;GO:0043021;GO:0043022;GO:0045182;GO:0090079	GO:0005635;GO:0005654;GO:0005840;GO:0030529;GO:0031967;GO:0031975;GO:0032991;GO:0042788;GO:0043226;GO:0043228;GO:0043229;GO:0043232;GO:0044422;GO:0044424;GO:0044428;GO:0044444;GO:0044446;GO:0044464
Q6P542	ATP-binding cassette sub-family F member 1	Abcf1	PQQGKDRDKKEAEQGSGEEKEEKEGDLKAND	S	225	0.90403	0.858951	1.21564	0.955572		0.952379	3	-0.259058	-0.219352	0.28172	-0.0655632	10515000	Casein kinase I substrate motif;Casein kinase II substrate motif	ATP catabolic process;ATP metabolic process;catabolic process;cellular catabolic process;cellular metabolic process;cellular nitrogen compound catabolic process;cellular nitrogen compound metabolic process;cellular process;heterocycle catabolic process;heterocycle metabolic process;metabolic process;nitrogen compound metabolic process;nucleobase-containing compound catabolic process;nucleobase-co…	adenyl nucleotide binding;adenyl ribonucleotide binding;ATP binding;ATPase activity;binding;catalytic activity;hydrolase activity;hydrolase activity, acting on acid anhydrides;hydrolase activity, acting on acid anhydrides, in phosphorus-containing anhydrides;nucleic acid binding;nucleoside-triphosphatase activity;nucleotide binding;purine nucleotide binding;purine ribonucleoside triphosphate bind…	cell part;cytoplasmic part;envelope;intracellular non-membrane-bounded organelle;intracellular organelle;intracellular organelle part;intracellular part;macromolecular complex;non-membrane-bounded organelle;nuclear envelope;nuclear part;nucleoplasm;organelle;organelle envelope;organelle part;polysomal ribosome;ribonucleoprotein complex;ribosome		Activator;ATP-binding;Completeproteome;Cytoplasm;Isopeptidebond;Nucleotide-binding;Nucleus;Phosphoprotein;Referenceproteome;Repeat;Ublconjugation	GO:0006139;GO:0006163;GO:0006195;GO:0006200;GO:0006413;GO:0006753;GO:0006807;GO:0008152;GO:0009056;GO:0009117;GO:0009141;GO:0009143;GO:0009144;GO:0009146;GO:0009150;GO:0009154;GO:0009166;GO:0009199;GO:0009203;GO:0009205;GO:0009207;GO:0009259;GO:0009261;GO:0009987;GO:0034641;GO:0034655;GO:0044237;GO:0044238;GO:0044248;GO:0044270;GO:0044281;GO:0046034;GO:0046483;GO:0046700;GO:0055086;GO:0072521;GO:…	GO:0000166;GO:0003676;GO:0003824;GO:0005488;GO:0005524;GO:0008494;GO:0016462;GO:0016787;GO:0016817;GO:0016818;GO:0016887;GO:0017076;GO:0017111;GO:0030554;GO:0032553;GO:0032555;GO:0032559;GO:0035639;GO:0043021;GO:0043022;GO:0045182;GO:0090079	GO:0005635;GO:0005654;GO:0005840;GO:0030529;GO:0031967;GO:0031975;GO:0032991;GO:0042788;GO:0043226;GO:0043228;GO:0043229;GO:0043232;GO:0044422;GO:0044424;GO:0044428;GO:0044444;GO:0044446;GO:0044464
Q8CBW3	Abl interactor 1	Abi1	TGTLSRTNPPTQKPPSPPVSGRGTLGRNTPY	S	183	0.93503	1.12782	1.40258	1.10988		0.316572	3	-0.210416	0.173538	0.488087	0.150403	68331000	DNA dependent Protein kinase substrate motif;ERK1,2 kinase substrate motif;G protein-coupled receptor kinase 1 substrate motif;GSK3 kinase substrate motif;GSK-3, ERK1, ERK2, CDK5 substrate motif;PKA kinase substrate motif;PKC kinase substrate motif;WW domain binding motif	anatomical structure development;anatomical structure formation involved in morphogenesis;anatomical structure morphogenesis;anterior/posterior pattern specification;cell development;cell part morphogenesis;cell projection morphogenesis;cell projection organization;cellular component morphogenesis;cellular component movement;cellular component organization;cellular component organization at cellu…	enzyme activator activity;enzyme regulator activity;kinase activator activity;kinase regulator activity;protein kinase activator activity;protein kinase regulator activity;protein tyrosine kinase activator activity	cell junction;cell part;cell projection;cell projection part;cytoplasm;cytoskeleton;filopodium;growth cone;intracellular;intracellular membrane-bounded organelle;intracellular non-membrane-bounded organelle;intracellular organelle;intracellular part;lamellipodium;membrane-bounded organelle;neuron projection;non-membrane-bounded organelle;nucleus;organelle;site of polarized growth;synapse		Acetylation;Alternativesplicing;Celljunction;Cellprojection;Coiledcoil;Completeproteome;Cytoplasm;Cytoskeleton;Nucleus;Phosphoprotein;Referenceproteome;SH3domain;Synapse;Synaptosome	GO:0001756;GO:0003002;GO:0006464;GO:0006468;GO:0006793;GO:0006796;GO:0006928;GO:0007389;GO:0008152;GO:0009653;GO:0009952;GO:0009987;GO:0016043;GO:0016310;GO:0018108;GO:0018193;GO:0018212;GO:0019538;GO:0030030;GO:0032502;GO:0032989;GO:0032990;GO:0035282;GO:0035855;GO:0043170;GO:0043412;GO:0044237;GO:0044238;GO:0044260;GO:0044267;GO:0048468;GO:0048646;GO:0048856;GO:0048858;GO:0048869;GO:0071840;GO:…	GO:0008047;GO:0019207;GO:0019209;GO:0019887;GO:0030234;GO:0030295;GO:0030296	GO:0005622;GO:0005634;GO:0005737;GO:0005856;GO:0030027;GO:0030054;GO:0030175;GO:0030426;GO:0030427;GO:0042995;GO:0043005;GO:0043226;GO:0043227;GO:0043228;GO:0043229;GO:0043231;GO:0043232;GO:0044424;GO:0044463;GO:0044464;GO:0045202
Q8CBW3	Abl interactor 1	Abi1	PTVPNDYMTSPARLGSQHSPGRTASLNQRPR	S	222	0.92534	0.281472	0.838109	0.586529		0.189553	3	-0.225445	-1.82894	-0.254791	-0.769725	5961100	14-3-3 domain binding motif;ATM kinase substrate motif;Calmodulin-dependent protein kinase II substrate motif;Casein kinase II substrate motif;DNA dependent Protein kinase substrate motif;G protein-coupled receptor kinase 1 substrate motif;PKA kinase substrate motif;PKC kinase substrate motif	anatomical structure development;anatomical structure formation involved in morphogenesis;anatomical structure morphogenesis;anterior/posterior pattern specification;cell development;cell part morphogenesis;cell projection morphogenesis;cell projection organization;cellular component morphogenesis;cellular component movement;cellular component organization;cellular component organization at cellu…	enzyme activator activity;enzyme regulator activity;kinase activator activity;kinase regulator activity;protein kinase activator activity;protein kinase regulator activity;protein tyrosine kinase activator activity	cell junction;cell part;cell projection;cell projection part;cytoplasm;cytoskeleton;filopodium;growth cone;intracellular;intracellular membrane-bounded organelle;intracellular non-membrane-bounded organelle;intracellular organelle;intracellular part;lamellipodium;membrane-bounded organelle;neuron projection;non-membrane-bounded organelle;nucleus;organelle;site of polarized growth;synapse		Acetylation;Alternativesplicing;Celljunction;Cellprojection;Coiledcoil;Completeproteome;Cytoplasm;Cytoskeleton;Nucleus;Phosphoprotein;Referenceproteome;SH3domain;Synapse;Synaptosome	GO:0001756;GO:0003002;GO:0006464;GO:0006468;GO:0006793;GO:0006796;GO:0006928;GO:0007389;GO:0008152;GO:0009653;GO:0009952;GO:0009987;GO:0016043;GO:0016310;GO:0018108;GO:0018193;GO:0018212;GO:0019538;GO:0030030;GO:0032502;GO:0032989;GO:0032990;GO:0035282;GO:0035855;GO:0043170;GO:0043412;GO:0044237;GO:0044238;GO:0044260;GO:0044267;GO:0048468;GO:0048646;GO:0048856;GO:0048858;GO:0048869;GO:0071840;GO:…	GO:0008047;GO:0019207;GO:0019209;GO:0019887;GO:0030234;GO:0030295;GO:0030296	GO:0005622;GO:0005634;GO:0005737;GO:0005856;GO:0030027;GO:0030054;GO:0030175;GO:0030426;GO:0030427;GO:0042995;GO:0043005;GO:0043226;GO:0043227;GO:0043228;GO:0043229;GO:0043231;GO:0043232;GO:0044424;GO:0044463;GO:0044464;GO:0045202
Q8CBW3	Abl interactor 1	Abi1	PNDYMTSPARLGSQHSPGRTASLNQRPRTHS	S	225	0.98933	1.56917	0.353049	0.797187		0.937127	3	-0.128977	0.650005	-1.50206	-0.32701	10371000	Cdc2 kinase substrate motif;CDK kinase substrate motif;CDK1,2,4,6 kinase substrate motif;ERK1,2 kinase substrate motif;G protein-coupled receptor kinase 1 substrate motif;GSK-3, ERK1, ERK2, CDK5 substrate motif;WW domain binding motif	anatomical structure development;anatomical structure formation involved in morphogenesis;anatomical structure morphogenesis;anterior/posterior pattern specification;cell development;cell part morphogenesis;cell projection morphogenesis;cell projection organization;cellular component morphogenesis;cellular component movement;cellular component organization;cellular component organization at cellu…	enzyme activator activity;enzyme regulator activity;kinase activator activity;kinase regulator activity;protein kinase activator activity;protein kinase regulator activity;protein tyrosine kinase activator activity	cell junction;cell part;cell projection;cell projection part;cytoplasm;cytoskeleton;filopodium;growth cone;intracellular;intracellular membrane-bounded organelle;intracellular non-membrane-bounded organelle;intracellular organelle;intracellular part;lamellipodium;membrane-bounded organelle;neuron projection;non-membrane-bounded organelle;nucleus;organelle;site of polarized growth;synapse		Acetylation;Alternativesplicing;Celljunction;Cellprojection;Coiledcoil;Completeproteome;Cytoplasm;Cytoskeleton;Nucleus;Phosphoprotein;Referenceproteome;SH3domain;Synapse;Synaptosome	GO:0001756;GO:0003002;GO:0006464;GO:0006468;GO:0006793;GO:0006796;GO:0006928;GO:0007389;GO:0008152;GO:0009653;GO:0009952;GO:0009987;GO:0016043;GO:0016310;GO:0018108;GO:0018193;GO:0018212;GO:0019538;GO:0030030;GO:0032502;GO:0032989;GO:0032990;GO:0035282;GO:0035855;GO:0043170;GO:0043412;GO:0044237;GO:0044238;GO:0044260;GO:0044267;GO:0048468;GO:0048646;GO:0048856;GO:0048858;GO:0048869;GO:0071840;GO:…	GO:0008047;GO:0019207;GO:0019209;GO:0019887;GO:0030234;GO:0030295;GO:0030296	GO:0005622;GO:0005634;GO:0005737;GO:0005856;GO:0030027;GO:0030054;GO:0030175;GO:0030426;GO:0030427;GO:0042995;GO:0043005;GO:0043226;GO:0043227;GO:0043228;GO:0043229;GO:0043231;GO:0043232;GO:0044424;GO:0044463;GO:0044464;GO:0045202
Q8CBW3	Abl interactor 1	Abi1	SPARLGSQHSPGRTASLNQRPRTHSGSSGGS	S	231	0.94868	0.803006	1.39142	0.993214		0.800797	3	-0.189507	-0.316518	0.476555	-0.00982328	11765000	14-3-3 domain binding motif;Calmodulin-dependent protein kinase II substrate motif;Phosphorylase kinase substrate motif;PKA kinase substrate motif;PKC kinase substrate motif	anatomical structure development;anatomical structure formation involved in morphogenesis;anatomical structure morphogenesis;anterior/posterior pattern specification;cell development;cell part morphogenesis;cell projection morphogenesis;cell projection organization;cellular component morphogenesis;cellular component movement;cellular component organization;cellular component organization at cellu…	enzyme activator activity;enzyme regulator activity;kinase activator activity;kinase regulator activity;protein kinase activator activity;protein kinase regulator activity;protein tyrosine kinase activator activity	cell junction;cell part;cell projection;cell projection part;cytoplasm;cytoskeleton;filopodium;growth cone;intracellular;intracellular membrane-bounded organelle;intracellular non-membrane-bounded organelle;intracellular organelle;intracellular part;lamellipodium;membrane-bounded organelle;neuron projection;non-membrane-bounded organelle;nucleus;organelle;site of polarized growth;synapse		Acetylation;Alternativesplicing;Celljunction;Cellprojection;Coiledcoil;Completeproteome;Cytoplasm;Cytoskeleton;Nucleus;Phosphoprotein;Referenceproteome;SH3domain;Synapse;Synaptosome	GO:0001756;GO:0003002;GO:0006464;GO:0006468;GO:0006793;GO:0006796;GO:0006928;GO:0007389;GO:0008152;GO:0009653;GO:0009952;GO:0009987;GO:0016043;GO:0016310;GO:0018108;GO:0018193;GO:0018212;GO:0019538;GO:0030030;GO:0032502;GO:0032989;GO:0032990;GO:0035282;GO:0035855;GO:0043170;GO:0043412;GO:0044237;GO:0044238;GO:0044260;GO:0044267;GO:0048468;GO:0048646;GO:0048856;GO:0048858;GO:0048869;GO:0071840;GO:…	GO:0008047;GO:0019207;GO:0019209;GO:0019887;GO:0030234;GO:0030295;GO:0030296	GO:0005622;GO:0005634;GO:0005737;GO:0005856;GO:0030027;GO:0030054;GO:0030175;GO:0030426;GO:0030427;GO:0042995;GO:0043005;GO:0043226;GO:0043227;GO:0043228;GO:0043229;GO:0043231;GO:0043232;GO:0044424;GO:0044463;GO:0044464;GO:0045202
Q8BYZ1	ABI gene family member 3	Abi3	KLSAASSASSLASAGSAEGASGIPQSKGQVA	S	219	1.6161	3.15342	1.82225	2.04753		0.0678384	3	0.579016	1.65692	0.865719	1.03388	2823000	Casein kinase II substrate motif;G protein-coupled receptor kinase 1 substrate motif	biological regulation;regulation of biological process;regulation of cell migration;regulation of cell motility;regulation of cellular component movement;regulation of cellular process;regulation of localization;regulation of locomotion		cell part;cell projection;cytoplasm;intracellular;intracellular part;lamellipodium		Alternativesplicing;Coiledcoil;Completeproteome;Cytoplasm;Referenceproteome;SH3domain	GO:0030334;GO:0032879;GO:0040012;GO:0050789;GO:0050794;GO:0051270;GO:0065007;GO:2000145		GO:0005622;GO:0005737;GO:0030027;GO:0042995;GO:0044424;GO:0044464
P00520	Tyrosine-protein kinase ABL1	Abl1	KGLGESDALDSEPAVSPLLPRKERGPPDGSL	S	569	1.0858	0.806467	0.717966	0.834496		0.306202	3	0.00525791	-0.310313	-0.478013	-0.261023	1841100	ERK1,2 kinase substrate motif;G protein-coupled receptor kinase 1 substrate motif;GSK-3, ERK1, ERK2, CDK5 substrate motif;WW domain binding motif	actin cytoskeleton organization;actin filament-based process;apoptosis;autophagy;biological adhesion;biological regulation;catabolic process;cell adhesion;cell death;cell surface receptor linked signaling pathway;cellular catabolic process;cellular component organization;cellular component organization at cellular level;cellular component organization or biogenesis;cellular component organization…	adenyl nucleotide binding;adenyl ribonucleotide binding;ATP binding;binding;catalytic activity;cation binding;DNA binding;ion binding;kinase activity;magnesium ion binding;manganese ion binding;metal ion binding;non-membrane spanning protein tyrosine kinase activity;nucleic acid binding;nucleotide binding;phosphotransferase activity, alcohol group as acceptor;proline-rich region binding;protein b…	cell leading edge;cell part;cytoplasmic part;cytoskeleton;cytosol;intracellular membrane-bounded organelle;intracellular non-membrane-bounded organelle;intracellular organelle;intracellular organelle part;intracellular part;membrane-bounded organelle;mitochondrion;non-membrane-bounded organelle;nuclear part;nucleolus;nucleus;organelle;organelle part;perinuclear region of cytoplasm	Axon guidance;Cell cycle;Chronic myeloid leukemia;ErbB signaling pathway;Neurotrophin signaling pathway;Pathogenic Escherichia coli infection;Pathways in cancer;Shigellosis;Viral myocarditis	3D-structure;Acetylation;Alternativesplicing;Apoptosis;ATP-binding;Autophagy;Celladhesion;Chromosomalrearrangement;Completeproteome;Cytoplasm;Cytoskeleton;DNA-binding;DNAdamage;DNArepair;Endocytosis;Kinase;Lipoprotein;Magnesium;Manganese;Metal-binding;Mitochondrion;Myristate;Nucleotide-binding;Nucleus;Phosphoprotein;Proto-oncogene;Referenceproteome;SH2domain;SH3domain;Transferase;Tyrosine-protein…	GO:0001932;GO:0001934;GO:0006139;GO:0006259;GO:0006281;GO:0006464;GO:0006468;GO:0006469;GO:0006793;GO:0006796;GO:0006807;GO:0006810;GO:0006897;GO:0006914;GO:0006915;GO:0006950;GO:0006974;GO:0006975;GO:0006996;GO:0007010;GO:0007155;GO:0007165;GO:0007166;GO:0007167;GO:0007169;GO:0008152;GO:0008219;GO:0009056;GO:0009893;GO:0009987;GO:0010324;GO:0010562;GO:0010604;GO:0010941;GO:0010942;GO:0012501;GO:…	GO:0000166;GO:0000287;GO:0003676;GO:0003677;GO:0003824;GO:0004672;GO:0004713;GO:0004715;GO:0005488;GO:0005515;GO:0005524;GO:0016301;GO:0016740;GO:0016772;GO:0016773;GO:0017076;GO:0030145;GO:0030554;GO:0032553;GO:0032555;GO:0032559;GO:0035639;GO:0043167;GO:0043169;GO:0046872;GO:0046914;GO:0070064	GO:0005634;GO:0005730;GO:0005739;GO:0005829;GO:0005856;GO:0031252;GO:0043226;GO:0043227;GO:0043228;GO:0043229;GO:0043231;GO:0043232;GO:0044422;GO:0044424;GO:0044428;GO:0044444;GO:0044446;GO:0044464;GO:0048471
Q8K4G5	Actin-binding LIM protein 1	Ablim1	DKQERQSLGESPRTLSPTPSAEGYQDVRDRM	S	475	1.2171	0.482031	0.718473	0.730379		0.420869	3	0.169947	-1.0528	-0.476994	-0.453283	104770000	14-3-3 domain binding motif;Calmodulin-dependent protein kinase II substrate motif;Casein kinase II substrate motif;ERK1,2 kinase substrate motif;G protein-coupled receptor kinase 1 substrate motif;GSK3 kinase substrate motif;GSK-3, ERK1, ERK2, CDK5 substrate motif;PKA kinase substrate motif;PKC kinase substrate motif;WW domain binding motif	axon guidance;biological regulation;cellular component organization;cellular component organization at cellular level;cellular component organization or biogenesis;cellular component organization or biogenesis at cellular level;cellular process;chemotaxis;cytoskeleton organization;locomotion;organelle organization;positive regulation of biological process;positive regulation of biosynthetic proce…	actin binding;binding;cation binding;cytoskeletal protein binding;ion binding;metal ion binding;protein binding;transition metal ion binding;zinc ion binding	actin cytoskeleton;cell part;cytoplasm;cytoskeleton;intracellular non-membrane-bounded organelle;intracellular organelle;intracellular part;non-membrane-bounded organelle;organelle	Axon guidance	Actin-binding;Alternativesplicing;Coiledcoil;Completeproteome;Cytoplasm;Cytoskeleton;LIMdomain;Metal-binding;Phosphoprotein;Referenceproteome;Repeat;Zinc	GO:0006355;GO:0006357;GO:0006935;GO:0006996;GO:0007010;GO:0007411;GO:0009605;GO:0009889;GO:0009891;GO:0009893;GO:0009987;GO:0010468;GO:0010556;GO:0010557;GO:0010604;GO:0010628;GO:0016043;GO:0019219;GO:0019222;GO:0031323;GO:0031325;GO:0031326;GO:0031328;GO:0040011;GO:0042221;GO:0042330;GO:0045893;GO:0045935;GO:0045944;GO:0048518;GO:0048522;GO:0050789;GO:0050794;GO:0050896;GO:0051171;GO:0051173;GO:…	GO:0003779;GO:0005488;GO:0005515;GO:0008092;GO:0008270;GO:0043167;GO:0043169;GO:0046872;GO:0046914	GO:0005737;GO:0005856;GO:0015629;GO:0043226;GO:0043228;GO:0043229;GO:0043232;GO:0044424;GO:0044464
Q8K4G5	Actin-binding LIM protein 1	Ablim1	EGYQDVRDRMIHRSTSQGSINSPVYSRHSYT	S	496	1.2353	0.331097	0.354795	0.511893		0.293366	3	0.191361	-1.59467	-1.49494	-0.966085	82802000	14-3-3 domain binding motif;AMP-activated protein kinase substrate motif;ATM kinase substrate motif;Calmodulin-dependent protein kinase I substrate motif;Calmodulin-dependent protein kinase II substrate motif;Calmodulin-dependent protein kinase IV substrate motif;Casein kinase II substrate motif;Chk1 kinase substrate motif;DNA dependent Protein kinase substrate motif;PKA kinase substrate motif;PK…	axon guidance;biological regulation;cellular component organization;cellular component organization at cellular level;cellular component organization or biogenesis;cellular component organization or biogenesis at cellular level;cellular process;chemotaxis;cytoskeleton organization;locomotion;organelle organization;positive regulation of biological process;positive regulation of biosynthetic proce…	actin binding;binding;cation binding;cytoskeletal protein binding;ion binding;metal ion binding;protein binding;transition metal ion binding;zinc ion binding	actin cytoskeleton;cell part;cytoplasm;cytoskeleton;intracellular non-membrane-bounded organelle;intracellular organelle;intracellular part;non-membrane-bounded organelle;organelle	Axon guidance	Actin-binding;Alternativesplicing;Coiledcoil;Completeproteome;Cytoplasm;Cytoskeleton;LIMdomain;Metal-binding;Phosphoprotein;Referenceproteome;Repeat;Zinc	GO:0006355;GO:0006357;GO:0006935;GO:0006996;GO:0007010;GO:0007411;GO:0009605;GO:0009889;GO:0009891;GO:0009893;GO:0009987;GO:0010468;GO:0010556;GO:0010557;GO:0010604;GO:0010628;GO:0016043;GO:0019219;GO:0019222;GO:0031323;GO:0031325;GO:0031326;GO:0031328;GO:0040011;GO:0042221;GO:0042330;GO:0045893;GO:0045935;GO:0045944;GO:0048518;GO:0048522;GO:0050789;GO:0050794;GO:0050896;GO:0051171;GO:0051173;GO:…	GO:0003779;GO:0005488;GO:0005515;GO:0008092;GO:0008270;GO:0043167;GO:0043169;GO:0046872;GO:0046914	GO:0005737;GO:0005856;GO:0015629;GO:0043226;GO:0043228;GO:0043229;GO:0043232;GO:0044424;GO:0044464
Q8K4G5	Actin-binding LIM protein 1	Ablim1	GPPSLAAVGTDPRRRSSGREEDEEELLRRRQ	S	670	1.0746	0.641144	0.727914	0.773936		0.23396	3	-0.00970074	-0.641281	-0.45816	-0.369714	35119000	14-3-3 domain binding motif;Calmodulin-dependent protein kinase II substrate motif;CLK1 kinase substrate motif;MAPKAPK2 kinase substrate motif;PAK2 kinase substrate motif;PKA kinase substrate motif;PKC epsilon kinase substrate motif;PKC kinase substrate motif	axon guidance;biological regulation;cellular component organization;cellular component organization at cellular level;cellular component organization or biogenesis;cellular component organization or biogenesis at cellular level;cellular process;chemotaxis;cytoskeleton organization;locomotion;organelle organization;positive regulation of biological process;positive regulation of biosynthetic proce…	actin binding;binding;cation binding;cytoskeletal protein binding;ion binding;metal ion binding;protein binding;transition metal ion binding;zinc ion binding	actin cytoskeleton;cell part;cytoplasm;cytoskeleton;intracellular non-membrane-bounded organelle;intracellular organelle;intracellular part;non-membrane-bounded organelle;organelle	Axon guidance	Actin-binding;Alternativesplicing;Coiledcoil;Completeproteome;Cytoplasm;Cytoskeleton;LIMdomain;Metal-binding;Phosphoprotein;Referenceproteome;Repeat;Zinc	GO:0006355;GO:0006357;GO:0006935;GO:0006996;GO:0007010;GO:0007411;GO:0009605;GO:0009889;GO:0009891;GO:0009893;GO:0009987;GO:0010468;GO:0010556;GO:0010557;GO:0010604;GO:0010628;GO:0016043;GO:0019219;GO:0019222;GO:0031323;GO:0031325;GO:0031326;GO:0031328;GO:0040011;GO:0042221;GO:0042330;GO:0045893;GO:0045935;GO:0045944;GO:0048518;GO:0048522;GO:0050789;GO:0050794;GO:0050896;GO:0051171;GO:0051173;GO:…	GO:0003779;GO:0005488;GO:0005515;GO:0008092;GO:0008270;GO:0043167;GO:0043169;GO:0046872;GO:0046914	GO:0005737;GO:0005856;GO:0015629;GO:0043226;GO:0043228;GO:0043229;GO:0043232;GO:0044424;GO:0044464
Q8K4G5	Actin-binding LIM protein 1	Ablim1	PPSLAAVGTDPRRRSSGREEDEEELLRRRQL	S	671	0.91631	0.491181	0.309763	0.505106		0.076086	3	-0.239593	-1.02567	-1.69076	-0.985342	44254000	14-3-3 domain binding motif;Calmodulin-dependent protein kinase II substrate motif;Casein kinase II substrate motif;MAPKAPK1 kinase substrate motif;MDC1 BRCT domain binding motif;PAK2 kinase substrate motif;Pim1 kinase substrate sequence;PKA kinase substrate motif;PKC epsilon kinase substrate motif;PKC kinase substrate motif;Plk1 PBD domain binding motif;ZIP kinase substrate motif	axon guidance;biological regulation;cellular component organization;cellular component organization at cellular level;cellular component organization or biogenesis;cellular component organization or biogenesis at cellular level;cellular process;chemotaxis;cytoskeleton organization;locomotion;organelle organization;positive regulation of biological process;positive regulation of biosynthetic proce…	actin binding;binding;cation binding;cytoskeletal protein binding;ion binding;metal ion binding;protein binding;transition metal ion binding;zinc ion binding	actin cytoskeleton;cell part;cytoplasm;cytoskeleton;intracellular non-membrane-bounded organelle;intracellular organelle;intracellular part;non-membrane-bounded organelle;organelle	Axon guidance	Actin-binding;Alternativesplicing;Coiledcoil;Completeproteome;Cytoplasm;Cytoskeleton;LIMdomain;Metal-binding;Phosphoprotein;Referenceproteome;Repeat;Zinc	GO:0006355;GO:0006357;GO:0006935;GO:0006996;GO:0007010;GO:0007411;GO:0009605;GO:0009889;GO:0009891;GO:0009893;GO:0009987;GO:0010468;GO:0010556;GO:0010557;GO:0010604;GO:0010628;GO:0016043;GO:0019219;GO:0019222;GO:0031323;GO:0031325;GO:0031326;GO:0031328;GO:0040011;GO:0042221;GO:0042330;GO:0045893;GO:0045935;GO:0045944;GO:0048518;GO:0048522;GO:0050789;GO:0050794;GO:0050896;GO:0051171;GO:0051173;GO:…	GO:0003779;GO:0005488;GO:0005515;GO:0008092;GO:0008270;GO:0043167;GO:0043169;GO:0046872;GO:0046914	GO:0005737;GO:0005856;GO:0015629;GO:0043226;GO:0043228;GO:0043229;GO:0043232;GO:0044424;GO:0044464
Q8K4G5	Actin-binding LIM protein 1	Ablim1	SPLHSASHAPSSKTSSLPGYGKNGLHRPVST	S	738	0.99379	0.569031	0.642032	0.694928		0.113322	3	-0.122488	-0.813421	-0.639282	-0.525064	10989000	MAPKAPK2 kinase substrate motif;MDC1 BRCT domain binding motif;Phosphorylase kinase substrate motif;PKA kinase substrate motif;PKC kinase substrate motif;Plk1 PBD domain binding motif	axon guidance;biological regulation;cellular component organization;cellular component organization at cellular level;cellular component organization or biogenesis;cellular component organization or biogenesis at cellular level;cellular process;chemotaxis;cytoskeleton organization;locomotion;organelle organization;positive regulation of biological process;positive regulation of biosynthetic proce…	actin binding;binding;cation binding;cytoskeletal protein binding;ion binding;metal ion binding;protein binding;transition metal ion binding;zinc ion binding	actin cytoskeleton;cell part;cytoplasm;cytoskeleton;intracellular non-membrane-bounded organelle;intracellular organelle;intracellular part;non-membrane-bounded organelle;organelle	Axon guidance	Actin-binding;Alternativesplicing;Coiledcoil;Completeproteome;Cytoplasm;Cytoskeleton;LIMdomain;Metal-binding;Phosphoprotein;Referenceproteome;Repeat;Zinc	GO:0006355;GO:0006357;GO:0006935;GO:0006996;GO:0007010;GO:0007411;GO:0009605;GO:0009889;GO:0009891;GO:0009893;GO:0009987;GO:0010468;GO:0010556;GO:0010557;GO:0010604;GO:0010628;GO:0016043;GO:0019219;GO:0019222;GO:0031323;GO:0031325;GO:0031326;GO:0031328;GO:0040011;GO:0042221;GO:0042330;GO:0045893;GO:0045935;GO:0045944;GO:0048518;GO:0048522;GO:0050789;GO:0050794;GO:0050896;GO:0051171;GO:0051173;GO:…	GO:0003779;GO:0005488;GO:0005515;GO:0008092;GO:0008270;GO:0043167;GO:0043169;GO:0046872;GO:0046914	GO:0005737;GO:0005856;GO:0015629;GO:0043226;GO:0043228;GO:0043229;GO:0043232;GO:0044424;GO:0044464
Q8K4G5	Actin-binding LIM protein 1	Ablim1	LPDGHMPAVRMDRGVSMPNMLEPKIFPYEML	S	789	1.1665	0.832259	0.728523	0.867907		0.529303	3	0.108686	-0.264896	-0.456953	-0.204388	13779000	14-3-3 domain binding motif;Calmodulin-dependent protein kinase I substrate motif;Calmodulin-dependent protein kinase II alpha substrate motif;Calmodulin-dependent protein kinase II substrate motif;Calmodulin-dependent protein kinase IV substrate motif;Chk1 kinase substrate motif;PKA kinase substrate motif;PKC kinase substrate motif	axon guidance;biological regulation;cellular component organization;cellular component organization at cellular level;cellular component organization or biogenesis;cellular component organization or biogenesis at cellular level;cellular process;chemotaxis;cytoskeleton organization;locomotion;organelle organization;positive regulation of biological process;positive regulation of biosynthetic proce…	actin binding;binding;cation binding;cytoskeletal protein binding;ion binding;metal ion binding;protein binding;transition metal ion binding;zinc ion binding	actin cytoskeleton;cell part;cytoplasm;cytoskeleton;intracellular non-membrane-bounded organelle;intracellular organelle;intracellular part;non-membrane-bounded organelle;organelle	Axon guidance	Actin-binding;Alternativesplicing;Coiledcoil;Completeproteome;Cytoplasm;Cytoskeleton;LIMdomain;Metal-binding;Phosphoprotein;Referenceproteome;Repeat;Zinc	GO:0006355;GO:0006357;GO:0006935;GO:0006996;GO:0007010;GO:0007411;GO:0009605;GO:0009889;GO:0009891;GO:0009893;GO:0009987;GO:0010468;GO:0010556;GO:0010557;GO:0010604;GO:0010628;GO:0016043;GO:0019219;GO:0019222;GO:0031323;GO:0031325;GO:0031326;GO:0031328;GO:0040011;GO:0042221;GO:0042330;GO:0045893;GO:0045935;GO:0045944;GO:0048518;GO:0048522;GO:0050789;GO:0050794;GO:0050896;GO:0051171;GO:0051173;GO:…	GO:0003779;GO:0005488;GO:0005515;GO:0008092;GO:0008270;GO:0043167;GO:0043169;GO:0046872;GO:0046914	GO:0005737;GO:0005856;GO:0015629;GO:0043226;GO:0043228;GO:0043229;GO:0043232;GO:0044424;GO:0044464
Q5SWU9	Acetyl-CoA carboxylase 1;Biotin carboxylase	Acaca	TLELNQHSRFIIGSVSEDNSEDEISNLVKLD	S	25	0.99532	0.181766	0.514073	0.441344		0.138408	3	-0.120268	-2.45985	-0.959956	-1.18002	2245300	G protein-coupled receptor kinase 1 substrate motif;GSK3 kinase substrate motif	acetyl-CoA metabolic process;anatomical structure homeostasis;biological regulation;biosynthetic process;carboxylic acid biosynthetic process;carboxylic acid metabolic process;cellular biosynthetic process;cellular component assembly;cellular component organization;cellular component organization or biogenesis;cellular ketone metabolic process;cellular lipid metabolic process;cellular metabolic p…	acetyl-CoA carboxylase activity;adenyl nucleotide binding;adenyl ribonucleotide binding;ATP binding;binding;biotin carboxylase activity;catalytic activity;cation binding;CoA carboxylase activity;ion binding;ligase activity;ligase activity, forming carbon-carbon bonds;ligase activity, forming carbon-nitrogen bonds;metal ion binding;nucleotide binding;purine nucleotide binding;purine ribonucleoside…	cell part;cytoplasmic part;cytosol;intracellular membrane-bounded organelle;intracellular organelle;intracellular part;membrane-bounded organelle;mitochondrion;organelle	Fatty acid biosynthesis;Insulin signaling pathway;Propanoate metabolism;Pyruvate metabolism	Acetylation;Allostericenzyme;Alternativepromoterusage;ATP-binding;Biotin;Completeproteome;Cytoplasm;Directproteinsequencing;Fattyacidbiosynthesis;Fattyacidmetabolism;Ligase;Lipidbiosynthesis;Lipidmetabolism;Manganese;Metal-binding;Multifunctionalenzyme;Nucleotide-binding;Phosphoprotein;Referenceproteome	GO:0001894;GO:0006082;GO:0006084;GO:0006461;GO:0006629;GO:0006631;GO:0006633;GO:0006732;GO:0008152;GO:0008610;GO:0009058;GO:0009987;GO:0016043;GO:0016053;GO:0019538;GO:0019752;GO:0022607;GO:0032501;GO:0032787;GO:0042180;GO:0042592;GO:0043170;GO:0043436;GO:0043933;GO:0044236;GO:0044237;GO:0044238;GO:0044249;GO:0044255;GO:0044259;GO:0044268;GO:0044281;GO:0044283;GO:0046394;GO:0048878;GO:0051186;GO:…	GO:0000166;GO:0003824;GO:0003989;GO:0004075;GO:0005488;GO:0005524;GO:0016421;GO:0016874;GO:0016879;GO:0016885;GO:0017076;GO:0030554;GO:0032553;GO:0032555;GO:0032559;GO:0035639;GO:0043167;GO:0043169;GO:0046872	GO:0005739;GO:0005829;GO:0043226;GO:0043227;GO:0043229;GO:0043231;GO:0044424;GO:0044444;GO:0044464
Q5SWU9	Acetyl-CoA carboxylase 1;Biotin carboxylase	Acaca	NQHSRFIIGSVSEDNSEDEISNLVKLDLEEK	S	29	1.242	1.4854	1.35959	1.32353		0.00671771	3	0.199165	0.570849	0.443174	0.404396	20614000	BARD1 BRCT domain binding motif;Casein kinase I substrate motif;Casein kinase II substrate motif;G protein-coupled receptor kinase 1 substrate motif;MAPKAPK2 kinase substrate motif	acetyl-CoA metabolic process;anatomical structure homeostasis;biological regulation;biosynthetic process;carboxylic acid biosynthetic process;carboxylic acid metabolic process;cellular biosynthetic process;cellular component assembly;cellular component organization;cellular component organization or biogenesis;cellular ketone metabolic process;cellular lipid metabolic process;cellular metabolic p…	acetyl-CoA carboxylase activity;adenyl nucleotide binding;adenyl ribonucleotide binding;ATP binding;binding;biotin carboxylase activity;catalytic activity;cation binding;CoA carboxylase activity;ion binding;ligase activity;ligase activity, forming carbon-carbon bonds;ligase activity, forming carbon-nitrogen bonds;metal ion binding;nucleotide binding;purine nucleotide binding;purine ribonucleoside…	cell part;cytoplasmic part;cytosol;intracellular membrane-bounded organelle;intracellular organelle;intracellular part;membrane-bounded organelle;mitochondrion;organelle	Fatty acid biosynthesis;Insulin signaling pathway;Propanoate metabolism;Pyruvate metabolism	Acetylation;Allostericenzyme;Alternativepromoterusage;ATP-binding;Biotin;Completeproteome;Cytoplasm;Directproteinsequencing;Fattyacidbiosynthesis;Fattyacidmetabolism;Ligase;Lipidbiosynthesis;Lipidmetabolism;Manganese;Metal-binding;Multifunctionalenzyme;Nucleotide-binding;Phosphoprotein;Referenceproteome	GO:0001894;GO:0006082;GO:0006084;GO:0006461;GO:0006629;GO:0006631;GO:0006633;GO:0006732;GO:0008152;GO:0008610;GO:0009058;GO:0009987;GO:0016043;GO:0016053;GO:0019538;GO:0019752;GO:0022607;GO:0032501;GO:0032787;GO:0042180;GO:0042592;GO:0043170;GO:0043436;GO:0043933;GO:0044236;GO:0044237;GO:0044238;GO:0044249;GO:0044255;GO:0044259;GO:0044268;GO:0044281;GO:0044283;GO:0046394;GO:0048878;GO:0051186;GO:…	GO:0000166;GO:0003824;GO:0003989;GO:0004075;GO:0005488;GO:0005524;GO:0016421;GO:0016874;GO:0016879;GO:0016885;GO:0017076;GO:0030554;GO:0032553;GO:0032555;GO:0032559;GO:0035639;GO:0043167;GO:0043169;GO:0046872	GO:0005739;GO:0005829;GO:0043226;GO:0043227;GO:0043229;GO:0043231;GO:0044424;GO:0044444;GO:0044464
Q5SWU9	Acetyl-CoA carboxylase 1;Biotin carboxylase	Acaca	SGLQDGLAFHMRSSMSGLHLVKQGRDRKKID	S	79	0.9136	0.507918	0.591021	0.63289		0.0563688	3	-0.243866	-0.977333	-0.758719	-0.659973	973630	AMP-activated protein kinase substrate motif	acetyl-CoA metabolic process;anatomical structure homeostasis;biological regulation;biosynthetic process;carboxylic acid biosynthetic process;carboxylic acid metabolic process;cellular biosynthetic process;cellular component assembly;cellular component organization;cellular component organization or biogenesis;cellular ketone metabolic process;cellular lipid metabolic process;cellular metabolic p…	acetyl-CoA carboxylase activity;adenyl nucleotide binding;adenyl ribonucleotide binding;ATP binding;binding;biotin carboxylase activity;catalytic activity;cation binding;CoA carboxylase activity;ion binding;ligase activity;ligase activity, forming carbon-carbon bonds;ligase activity, forming carbon-nitrogen bonds;metal ion binding;nucleotide binding;purine nucleotide binding;purine ribonucleoside…	cell part;cytoplasmic part;cytosol;intracellular membrane-bounded organelle;intracellular organelle;intracellular part;membrane-bounded organelle;mitochondrion;organelle	Fatty acid biosynthesis;Insulin signaling pathway;Propanoate metabolism;Pyruvate metabolism	Acetylation;Allostericenzyme;Alternativepromoterusage;ATP-binding;Biotin;Completeproteome;Cytoplasm;Directproteinsequencing;Fattyacidbiosynthesis;Fattyacidmetabolism;Ligase;Lipidbiosynthesis;Lipidmetabolism;Manganese;Metal-binding;Multifunctionalenzyme;Nucleotide-binding;Phosphoprotein;Referenceproteome	GO:0001894;GO:0006082;GO:0006084;GO:0006461;GO:0006629;GO:0006631;GO:0006633;GO:0006732;GO:0008152;GO:0008610;GO:0009058;GO:0009987;GO:0016043;GO:0016053;GO:0019538;GO:0019752;GO:0022607;GO:0032501;GO:0032787;GO:0042180;GO:0042592;GO:0043170;GO:0043436;GO:0043933;GO:0044236;GO:0044237;GO:0044238;GO:0044249;GO:0044255;GO:0044259;GO:0044268;GO:0044281;GO:0044283;GO:0046394;GO:0048878;GO:0051186;GO:…	GO:0000166;GO:0003824;GO:0003989;GO:0004075;GO:0005488;GO:0005524;GO:0016421;GO:0016874;GO:0016879;GO:0016885;GO:0017076;GO:0030554;GO:0032553;GO:0032555;GO:0032559;GO:0035639;GO:0043167;GO:0043169;GO:0046872	GO:0005739;GO:0005829;GO:0043226;GO:0043227;GO:0043229;GO:0043231;GO:0044424;GO:0044444;GO:0044464
Q6ZQK5	Arf-GAP with coiled-coil, ANK repeat and PH domain-containing protein 2	Acap2	DESEKLDKKSSPSTGSLDSGNESKEKLLKGE	S	384	0.99318	1.02631	0.659594	0.853374		0.412686	3	-0.123373	0.0374712	-0.600349	-0.22875	10848000	Casein kinase II substrate motif	biological regulation;positive regulation of catalytic activity;positive regulation of GTPase activity;positive regulation of hydrolase activity;positive regulation of molecular function;regulation of ARF GTPase activity;regulation of biological process;regulation of catabolic process;regulation of catalytic activity;regulation of cellular catabolic process;regulation of cellular metabolic proces…	ARF GTPase activator activity;binding;cation binding;enzyme activator activity;enzyme regulator activity;GTPase activator activity;GTPase regulator activity;ion binding;lipid binding;metal ion binding;nucleoside-triphosphatase regulator activity;phospholipid binding;small GTPase regulator activity;transition metal ion binding;zinc ion binding		Endocytosis	Alternativesplicing;ANKrepeat;Coiledcoil;Completeproteome;GTPaseactivation;Metal-binding;Phosphoprotein;Referenceproteome;Repeat;Zinc;Zinc-finger	GO:0006140;GO:0009894;GO:0019219;GO:0019222;GO:0030811;GO:0031323;GO:0031329;GO:0032312;GO:0032318;GO:0033121;GO:0033124;GO:0043085;GO:0043087;GO:0043547;GO:0044093;GO:0050789;GO:0050790;GO:0050794;GO:0051171;GO:0051336;GO:0051345;GO:0065007;GO:0065009;GO:0080090	GO:0005083;GO:0005096;GO:0005488;GO:0005543;GO:0008047;GO:0008060;GO:0008270;GO:0008289;GO:0030234;GO:0030695;GO:0043167;GO:0043169;GO:0046872;GO:0046914;GO:0060589
Q8BMP6	Golgi resident protein GCP60	Acbd3	PASSKVNTAGASDTLSVNGQAKTHTENSEKV	S	330	1.1979	1.53949	1.43948	1.3488		0.0180082	3	0.147007	0.622456	0.525552	0.431672	5716900	Casein kinase I substrate motif;MAPKAPK2 kinase substrate motif	biosynthetic process;establishment of localization;lipid biosynthetic process;lipid metabolic process;metabolic process;primary metabolic process;steroid biosynthetic process;steroid metabolic process;transport	binding;carboxylic acid binding;coenzyme binding;cofactor binding;fatty acid binding;fatty-acyl-CoA binding;lipid binding;monocarboxylic acid binding	cell part;cytoplasmic part;Golgi apparatus part;Golgi membrane;integral to membrane;intracellular membrane-bounded organelle;intracellular organelle;intracellular organelle part;intracellular part;intrinsic to membrane;membrane;membrane part;membrane-bounded organelle;mitochondrion;organelle;organelle membrane;organelle part		Coiledcoil;Completeproteome;Golgiapparatus;Lipidbiosynthesis;Lipidmetabolism;Membrane;Mitochondrion;Phosphoprotein;Referenceproteome;Steroidbiosynthesis	GO:0006629;GO:0006694;GO:0006810;GO:0008152;GO:0008202;GO:0008610;GO:0009058;GO:0044238;GO:0051234	GO:0000062;GO:0005488;GO:0005504;GO:0008289;GO:0031406;GO:0033293;GO:0048037;GO:0050662	GO:0000139;GO:0005739;GO:0016020;GO:0016021;GO:0031090;GO:0031224;GO:0043226;GO:0043227;GO:0043229;GO:0043231;GO:0044422;GO:0044424;GO:0044425;GO:0044431;GO:0044444;GO:0044446;GO:0044464
Q9JIX8	Apoptotic chromatin condensation inducer in the nucleus	Acin1	HSPRKSSSFSEEKGESDDEKPRKGERRSSRV	S	216	0.82089	0.12015	0.754714	0.409771		0.123477	3	-0.39824	-3.05709	-0.405998	-1.28711	276450000	b-Adrenergic Receptor kinase substrate motif;BARD1 BRCT domain binding motif;Casein kinase II substrate motif;PKA kinase substrate motif;PKC kinase substrate motif	apoptotic chromosome condensation;biological regulation;cell differentiation;cellular component organization;cellular component organization at cellular level;cellular component organization or biogenesis;cellular component organization or biogenesis at cellular level;cellular developmental process;cellular macromolecule metabolic process;cellular metabolic process;cellular nitrogen compound meta…	binding;nucleic acid binding;nucleotide binding	cell part;cytoplasm;intracellular non-membrane-bounded organelle;intracellular organelle;intracellular organelle part;intracellular part;non-membrane-bounded organelle;nuclear body;nuclear part;nuclear speck;nucleolus;nucleoplasm part;organelle;organelle part	mRNA surveillance pathway;RNA transport;Spliceosome	Alternativesplicing;Apoptosis;Completeproteome;Isopeptidebond;Methylation;Nucleus;Phosphoprotein;Referenceproteome;Ublconjugation	GO:0002682;GO:0002761;GO:0002763;GO:0006139;GO:0006259;GO:0006323;GO:0006807;GO:0006996;GO:0008152;GO:0009987;GO:0016043;GO:0030099;GO:0030154;GO:0030218;GO:0030261;GO:0030263;GO:0032502;GO:0034641;GO:0043170;GO:0044237;GO:0044238;GO:0044260;GO:0045595;GO:0045597;GO:0045637;GO:0045639;GO:0045655;GO:0045657;GO:0048518;GO:0048522;GO:0048869;GO:0050789;GO:0050793;GO:0050794;GO:0051094;GO:0051239;GO:…	GO:0000166;GO:0003676;GO:0005488	GO:0005730;GO:0005737;GO:0016604;GO:0016607;GO:0043226;GO:0043228;GO:0043229;GO:0043232;GO:0044422;GO:0044424;GO:0044428;GO:0044446;GO:0044451;GO:0044464
Q9JIX8	Apoptotic chromatin condensation inducer in the nucleus	Acin1	AREPLASPHPAQLLRSLSPLSGTTDTKAESP	S	477	0.99126	0.900057	0.290277	0.620918		0.282821	3	-0.126165	-0.151912	-1.7845	-0.687524	7056800	Casein kinase II substrate motif	apoptotic chromosome condensation;biological regulation;cell differentiation;cellular component organization;cellular component organization at cellular level;cellular component organization or biogenesis;cellular component organization or biogenesis at cellular level;cellular developmental process;cellular macromolecule metabolic process;cellular metabolic process;cellular nitrogen compound meta…	binding;nucleic acid binding;nucleotide binding	cell part;cytoplasm;intracellular non-membrane-bounded organelle;intracellular organelle;intracellular organelle part;intracellular part;non-membrane-bounded organelle;nuclear body;nuclear part;nuclear speck;nucleolus;nucleoplasm part;organelle;organelle part	mRNA surveillance pathway;RNA transport;Spliceosome	Alternativesplicing;Apoptosis;Completeproteome;Isopeptidebond;Methylation;Nucleus;Phosphoprotein;Referenceproteome;Ublconjugation	GO:0002682;GO:0002761;GO:0002763;GO:0006139;GO:0006259;GO:0006323;GO:0006807;GO:0006996;GO:0008152;GO:0009987;GO:0016043;GO:0030099;GO:0030154;GO:0030218;GO:0030261;GO:0030263;GO:0032502;GO:0034641;GO:0043170;GO:0044237;GO:0044238;GO:0044260;GO:0045595;GO:0045597;GO:0045637;GO:0045639;GO:0045655;GO:0045657;GO:0048518;GO:0048522;GO:0048869;GO:0050789;GO:0050793;GO:0050794;GO:0051094;GO:0051239;GO:…	GO:0000166;GO:0003676;GO:0005488	GO:0005730;GO:0005737;GO:0016604;GO:0016607;GO:0043226;GO:0043228;GO:0043229;GO:0043232;GO:0044422;GO:0044424;GO:0044428;GO:0044446;GO:0044451;GO:0044464
Q9JIX8	Apoptotic chromatin condensation inducer in the nucleus	Acin1	EPLASPHPAQLLRSLSPLSGTTDTKAESPAG	S	479	0.93843	0.526882	0.434703	0.583508		0.0770002	3	-0.205179	-0.924448	-1.2019	-0.777175	607120000	14-3-3 domain binding motif;Calmodulin-dependent protein kinase II substrate motif;Calmodulin-dependent protein kinase IV substrate motif;Casein kinase II substrate motif;Chk1 kinase substrate motif;ERK1,2 kinase substrate motif;GSK-3, ERK1, ERK2, CDK5 substrate motif;PKA kinase substrate motif;PKC kinase substrate motif;WW domain binding motif	apoptotic chromosome condensation;biological regulation;cell differentiation;cellular component organization;cellular component organization at cellular level;cellular component organization or biogenesis;cellular component organization or biogenesis at cellular level;cellular developmental process;cellular macromolecule metabolic process;cellular metabolic process;cellular nitrogen compound meta…	binding;nucleic acid binding;nucleotide binding	cell part;cytoplasm;intracellular non-membrane-bounded organelle;intracellular organelle;intracellular organelle part;intracellular part;non-membrane-bounded organelle;nuclear body;nuclear part;nuclear speck;nucleolus;nucleoplasm part;organelle;organelle part	mRNA surveillance pathway;RNA transport;Spliceosome	Alternativesplicing;Apoptosis;Completeproteome;Isopeptidebond;Methylation;Nucleus;Phosphoprotein;Referenceproteome;Ublconjugation	GO:0002682;GO:0002761;GO:0002763;GO:0006139;GO:0006259;GO:0006323;GO:0006807;GO:0006996;GO:0008152;GO:0009987;GO:0016043;GO:0030099;GO:0030154;GO:0030218;GO:0030261;GO:0030263;GO:0032502;GO:0034641;GO:0043170;GO:0044237;GO:0044238;GO:0044260;GO:0045595;GO:0045597;GO:0045637;GO:0045639;GO:0045655;GO:0045657;GO:0048518;GO:0048522;GO:0048869;GO:0050789;GO:0050793;GO:0050794;GO:0051094;GO:0051239;GO:…	GO:0000166;GO:0003676;GO:0005488	GO:0005730;GO:0005737;GO:0016604;GO:0016607;GO:0043226;GO:0043228;GO:0043229;GO:0043232;GO:0044422;GO:0044424;GO:0044428;GO:0044446;GO:0044451;GO:0044464
Q9JIX8	Apoptotic chromatin condensation inducer in the nucleus	Acin1	AQLLRSLSPLSGTTDTKAESPAGRVSDESVL	T	487	0.99216	0.797411	0.683857	0.793757		0.122988	3	-0.124856	-0.326604	-0.548234	-0.333231	139000000	b-Adrenergic Receptor kinase substrate motif;Casein kinase II substrate motif;G protein-coupled receptor kinase 1 substrate motif	apoptotic chromosome condensation;biological regulation;cell differentiation;cellular component organization;cellular component organization at cellular level;cellular component organization or biogenesis;cellular component organization or biogenesis at cellular level;cellular developmental process;cellular macromolecule metabolic process;cellular metabolic process;cellular nitrogen compound meta…	binding;nucleic acid binding;nucleotide binding	cell part;cytoplasm;intracellular non-membrane-bounded organelle;intracellular organelle;intracellular organelle part;intracellular part;non-membrane-bounded organelle;nuclear body;nuclear part;nuclear speck;nucleolus;nucleoplasm part;organelle;organelle part	mRNA surveillance pathway;RNA transport;Spliceosome	Alternativesplicing;Apoptosis;Completeproteome;Isopeptidebond;Methylation;Nucleus;Phosphoprotein;Referenceproteome;Ublconjugation	GO:0002682;GO:0002761;GO:0002763;GO:0006139;GO:0006259;GO:0006323;GO:0006807;GO:0006996;GO:0008152;GO:0009987;GO:0016043;GO:0030099;GO:0030154;GO:0030218;GO:0030261;GO:0030263;GO:0032502;GO:0034641;GO:0043170;GO:0044237;GO:0044238;GO:0044260;GO:0045595;GO:0045597;GO:0045637;GO:0045639;GO:0045655;GO:0045657;GO:0048518;GO:0048522;GO:0048869;GO:0050789;GO:0050793;GO:0050794;GO:0051094;GO:0051239;GO:…	GO:0000166;GO:0003676;GO:0005488	GO:0005730;GO:0005737;GO:0016604;GO:0016607;GO:0043226;GO:0043228;GO:0043229;GO:0043232;GO:0044422;GO:0044424;GO:0044428;GO:0044446;GO:0044451;GO:0044464
Q9JIX8	Apoptotic chromatin condensation inducer in the nucleus	Acin1	RSLSPLSGTTDTKAESPAGRVSDESVLPLAQ	S	491	1.2162	0.909634	0.822831	0.944072		0.892898	3	0.16888	-0.136642	-0.281332	-0.0830314	340680000	b-Adrenergic Receptor kinase substrate motif;ERK1,2 kinase substrate motif;GSK-3, ERK1, ERK2, CDK5 substrate motif;PKA kinase substrate motif;PKC kinase substrate motif;WW domain binding motif	apoptotic chromosome condensation;biological regulation;cell differentiation;cellular component organization;cellular component organization at cellular level;cellular component organization or biogenesis;cellular component organization or biogenesis at cellular level;cellular developmental process;cellular macromolecule metabolic process;cellular metabolic process;cellular nitrogen compound meta…	binding;nucleic acid binding;nucleotide binding	cell part;cytoplasm;intracellular non-membrane-bounded organelle;intracellular organelle;intracellular organelle part;intracellular part;non-membrane-bounded organelle;nuclear body;nuclear part;nuclear speck;nucleolus;nucleoplasm part;organelle;organelle part	mRNA surveillance pathway;RNA transport;Spliceosome	Alternativesplicing;Apoptosis;Completeproteome;Isopeptidebond;Methylation;Nucleus;Phosphoprotein;Referenceproteome;Ublconjugation	GO:0002682;GO:0002761;GO:0002763;GO:0006139;GO:0006259;GO:0006323;GO:0006807;GO:0006996;GO:0008152;GO:0009987;GO:0016043;GO:0030099;GO:0030154;GO:0030218;GO:0030261;GO:0030263;GO:0032502;GO:0034641;GO:0043170;GO:0044237;GO:0044238;GO:0044260;GO:0045595;GO:0045597;GO:0045637;GO:0045639;GO:0045655;GO:0045657;GO:0048518;GO:0048522;GO:0048869;GO:0050789;GO:0050793;GO:0050794;GO:0051094;GO:0051239;GO:…	GO:0000166;GO:0003676;GO:0005488	GO:0005730;GO:0005737;GO:0016604;GO:0016607;GO:0043226;GO:0043228;GO:0043229;GO:0043232;GO:0044422;GO:0044424;GO:0044428;GO:0044446;GO:0044451;GO:0044464
Q9JIX8	Apoptotic chromatin condensation inducer in the nucleus	Acin1	RSRSRSRSASSSSRKSLSPGVSRDSNTSYTE	S	655	1.0014	0.735445	0.88039	0.843118		0.172329	3	-0.111482	-0.443311	-0.183786	-0.246193	3257000	Casein kinase II substrate motif;MAPKAPK2 kinase substrate motif;PKA kinase substrate motif;PKC kinase substrate motif	apoptotic chromosome condensation;biological regulation;cell differentiation;cellular component organization;cellular component organization at cellular level;cellular component organization or biogenesis;cellular component organization or biogenesis at cellular level;cellular developmental process;cellular macromolecule metabolic process;cellular metabolic process;cellular nitrogen compound meta…	binding;nucleic acid binding;nucleotide binding	cell part;cytoplasm;intracellular non-membrane-bounded organelle;intracellular organelle;intracellular organelle part;intracellular part;non-membrane-bounded organelle;nuclear body;nuclear part;nuclear speck;nucleolus;nucleoplasm part;organelle;organelle part	mRNA surveillance pathway;RNA transport;Spliceosome	Alternativesplicing;Apoptosis;Completeproteome;Isopeptidebond;Methylation;Nucleus;Phosphoprotein;Referenceproteome;Ublconjugation	GO:0002682;GO:0002761;GO:0002763;GO:0006139;GO:0006259;GO:0006323;GO:0006807;GO:0006996;GO:0008152;GO:0009987;GO:0016043;GO:0030099;GO:0030154;GO:0030218;GO:0030261;GO:0030263;GO:0032502;GO:0034641;GO:0043170;GO:0044237;GO:0044238;GO:0044260;GO:0045595;GO:0045597;GO:0045637;GO:0045639;GO:0045655;GO:0045657;GO:0048518;GO:0048522;GO:0048869;GO:0050789;GO:0050793;GO:0050794;GO:0051094;GO:0051239;GO:…	GO:0000166;GO:0003676;GO:0005488	GO:0005730;GO:0005737;GO:0016604;GO:0016607;GO:0043226;GO:0043228;GO:0043229;GO:0043232;GO:0044422;GO:0044424;GO:0044428;GO:0044446;GO:0044451;GO:0044464
Q9JIX8	Apoptotic chromatin condensation inducer in the nucleus	Acin1	RSRSRSASSSSRKSLSPGVSRDSNTSYTETK	S	657	1.1086	0.83809	0.880593	0.911083		0.530699	3	0.0352384	-0.254822	-0.183453	-0.134346	14486000	ERK1,2 kinase substrate motif;G protein-coupled receptor kinase 1 substrate motif;GSK3 kinase substrate motif;GSK-3, ERK1, ERK2, CDK5 substrate motif;PKA kinase substrate motif;PKC kinase substrate motif;WW domain binding motif	apoptotic chromosome condensation;biological regulation;cell differentiation;cellular component organization;cellular component organization at cellular level;cellular component organization or biogenesis;cellular component organization or biogenesis at cellular level;cellular developmental process;cellular macromolecule metabolic process;cellular metabolic process;cellular nitrogen compound meta…	binding;nucleic acid binding;nucleotide binding	cell part;cytoplasm;intracellular non-membrane-bounded organelle;intracellular organelle;intracellular organelle part;intracellular part;non-membrane-bounded organelle;nuclear body;nuclear part;nuclear speck;nucleolus;nucleoplasm part;organelle;organelle part	mRNA surveillance pathway;RNA transport;Spliceosome	Alternativesplicing;Apoptosis;Completeproteome;Isopeptidebond;Methylation;Nucleus;Phosphoprotein;Referenceproteome;Ublconjugation	GO:0002682;GO:0002761;GO:0002763;GO:0006139;GO:0006259;GO:0006323;GO:0006807;GO:0006996;GO:0008152;GO:0009987;GO:0016043;GO:0030099;GO:0030154;GO:0030218;GO:0030261;GO:0030263;GO:0032502;GO:0034641;GO:0043170;GO:0044237;GO:0044238;GO:0044260;GO:0045595;GO:0045597;GO:0045637;GO:0045639;GO:0045655;GO:0045657;GO:0048518;GO:0048522;GO:0048869;GO:0050789;GO:0050793;GO:0050794;GO:0051094;GO:0051239;GO:…	GO:0000166;GO:0003676;GO:0005488	GO:0005730;GO:0005737;GO:0016604;GO:0016607;GO:0043226;GO:0043228;GO:0043229;GO:0043232;GO:0044422;GO:0044424;GO:0044428;GO:0044446;GO:0044451;GO:0044464
Q9JIX8	Apoptotic chromatin condensation inducer in the nucleus	Acin1	EKAPTFSASVRGRHLSHPEPEQQHVIQRLQP	S	710	1.961	2.83771	2.06269	2.19737		0.00966706	3	0.858089	1.50473	1.04452	1.13578	29072000	14-3-3 domain binding motif;Akt kinase substrate motif;Calmodulin-dependent protein kinase II substrate motif;Casein kinase II substrate motif;G protein-coupled receptor kinase 1 substrate motif;MAPKAPK1 kinase substrate motif;PKA kinase substrate motif;PKC kinase substrate motif	apoptotic chromosome condensation;biological regulation;cell differentiation;cellular component organization;cellular component organization at cellular level;cellular component organization or biogenesis;cellular component organization or biogenesis at cellular level;cellular developmental process;cellular macromolecule metabolic process;cellular metabolic process;cellular nitrogen compound meta…	binding;nucleic acid binding;nucleotide binding	cell part;cytoplasm;intracellular non-membrane-bounded organelle;intracellular organelle;intracellular organelle part;intracellular part;non-membrane-bounded organelle;nuclear body;nuclear part;nuclear speck;nucleolus;nucleoplasm part;organelle;organelle part	mRNA surveillance pathway;RNA transport;Spliceosome	Alternativesplicing;Apoptosis;Completeproteome;Isopeptidebond;Methylation;Nucleus;Phosphoprotein;Referenceproteome;Ublconjugation	GO:0002682;GO:0002761;GO:0002763;GO:0006139;GO:0006259;GO:0006323;GO:0006807;GO:0006996;GO:0008152;GO:0009987;GO:0016043;GO:0030099;GO:0030154;GO:0030218;GO:0030261;GO:0030263;GO:0032502;GO:0034641;GO:0043170;GO:0044237;GO:0044238;GO:0044260;GO:0045595;GO:0045597;GO:0045637;GO:0045639;GO:0045655;GO:0045657;GO:0048518;GO:0048522;GO:0048869;GO:0050789;GO:0050793;GO:0050794;GO:0051094;GO:0051239;GO:…	GO:0000166;GO:0003676;GO:0005488	GO:0005730;GO:0005737;GO:0016604;GO:0016607;GO:0043226;GO:0043228;GO:0043229;GO:0043232;GO:0044422;GO:0044424;GO:0044428;GO:0044446;GO:0044451;GO:0044464
Q9JIX8	Apoptotic chromatin condensation inducer in the nucleus	Acin1	PEQQHVIQRLQPEQGSPKKCEAEEAEPPAAT	S	729	0.98726	1.08288	1.20077	1.05869		0.217431	3	-0.131998	0.114867	0.263962	0.0822766	165150000	Casein kinase I substrate motif;Cdc2 kinase substrate motif;CDK kinase substrate motif;CDK1,2,4,6 kinase substrate motif;ERK1,2 kinase substrate motif;Growth associated histone HI kinase substrate motif;GSK-3, ERK1, ERK2, CDK5 substrate motif;PKA kinase substrate motif;PKC kinase substrate motif;WW domain binding motif	apoptotic chromosome condensation;biological regulation;cell differentiation;cellular component organization;cellular component organization at cellular level;cellular component organization or biogenesis;cellular component organization or biogenesis at cellular level;cellular developmental process;cellular macromolecule metabolic process;cellular metabolic process;cellular nitrogen compound meta…	binding;nucleic acid binding;nucleotide binding	cell part;cytoplasm;intracellular non-membrane-bounded organelle;intracellular organelle;intracellular organelle part;intracellular part;non-membrane-bounded organelle;nuclear body;nuclear part;nuclear speck;nucleolus;nucleoplasm part;organelle;organelle part	mRNA surveillance pathway;RNA transport;Spliceosome	Alternativesplicing;Apoptosis;Completeproteome;Isopeptidebond;Methylation;Nucleus;Phosphoprotein;Referenceproteome;Ublconjugation	GO:0002682;GO:0002761;GO:0002763;GO:0006139;GO:0006259;GO:0006323;GO:0006807;GO:0006996;GO:0008152;GO:0009987;GO:0016043;GO:0030099;GO:0030154;GO:0030218;GO:0030261;GO:0030263;GO:0032502;GO:0034641;GO:0043170;GO:0044237;GO:0044238;GO:0044260;GO:0045595;GO:0045597;GO:0045637;GO:0045639;GO:0045655;GO:0045657;GO:0048518;GO:0048522;GO:0048869;GO:0050789;GO:0050793;GO:0050794;GO:0051094;GO:0051239;GO:…	GO:0000166;GO:0003676;GO:0005488	GO:0005730;GO:0005737;GO:0016604;GO:0016607;GO:0043226;GO:0043228;GO:0043229;GO:0043232;GO:0044422;GO:0044424;GO:0044428;GO:0044446;GO:0044451;GO:0044464
Q9JIX8	Apoptotic chromatin condensation inducer in the nucleus	Acin1	TLGDTLTRRSISQQKSGVSITIDDPVRTAQV	S	986	1.1847	1.46112	1.0154	1.17559		0.164986	3	0.131021	0.547077	0.0220552	0.233385	2180400	Casein kinase II substrate motif;MAPKAPK2 kinase substrate motif	apoptotic chromosome condensation;biological regulation;cell differentiation;cellular component organization;cellular component organization at cellular level;cellular component organization or biogenesis;cellular component organization or biogenesis at cellular level;cellular developmental process;cellular macromolecule metabolic process;cellular metabolic process;cellular nitrogen compound meta…	binding;nucleic acid binding;nucleotide binding	cell part;cytoplasm;intracellular non-membrane-bounded organelle;intracellular organelle;intracellular organelle part;intracellular part;non-membrane-bounded organelle;nuclear body;nuclear part;nuclear speck;nucleolus;nucleoplasm part;organelle;organelle part	mRNA surveillance pathway;RNA transport;Spliceosome	Alternativesplicing;Apoptosis;Completeproteome;Isopeptidebond;Methylation;Nucleus;Phosphoprotein;Referenceproteome;Ublconjugation	GO:0002682;GO:0002761;GO:0002763;GO:0006139;GO:0006259;GO:0006323;GO:0006807;GO:0006996;GO:0008152;GO:0009987;GO:0016043;GO:0030099;GO:0030154;GO:0030218;GO:0030261;GO:0030263;GO:0032502;GO:0034641;GO:0043170;GO:0044237;GO:0044238;GO:0044260;GO:0045595;GO:0045597;GO:0045637;GO:0045639;GO:0045655;GO:0045657;GO:0048518;GO:0048522;GO:0048869;GO:0050789;GO:0050793;GO:0050794;GO:0051094;GO:0051239;GO:…	GO:0000166;GO:0003676;GO:0005488	GO:0005730;GO:0005737;GO:0016604;GO:0016607;GO:0043226;GO:0043228;GO:0043229;GO:0043232;GO:0044422;GO:0044424;GO:0044428;GO:0044446;GO:0044451;GO:0044464
Q9JIX8	Apoptotic chromatin condensation inducer in the nucleus	Acin1	VSITIDDPVRTAQVPSPPRGKISNIVHISNL	S	1003	1.0855	1.11346	0.689795	0.916822		0.799754	3	0.00485925	0.155044	-0.53576	-0.125286	274740000	Cdc2 kinase substrate motif;CDK kinase substrate motif;CDK1,2,4,6 kinase substrate motif;DNA dependent Protein kinase substrate motif;ERK1,2 kinase substrate motif;GSK-3, ERK1, ERK2, CDK5 substrate motif;WW domain binding motif	apoptotic chromosome condensation;biological regulation;cell differentiation;cellular component organization;cellular component organization at cellular level;cellular component organization or biogenesis;cellular component organization or biogenesis at cellular level;cellular developmental process;cellular macromolecule metabolic process;cellular metabolic process;cellular nitrogen compound meta…	binding;nucleic acid binding;nucleotide binding	cell part;cytoplasm;intracellular non-membrane-bounded organelle;intracellular organelle;intracellular organelle part;intracellular part;non-membrane-bounded organelle;nuclear body;nuclear part;nuclear speck;nucleolus;nucleoplasm part;organelle;organelle part	mRNA surveillance pathway;RNA transport;Spliceosome	Alternativesplicing;Apoptosis;Completeproteome;Isopeptidebond;Methylation;Nucleus;Phosphoprotein;Referenceproteome;Ublconjugation	GO:0002682;GO:0002761;GO:0002763;GO:0006139;GO:0006259;GO:0006323;GO:0006807;GO:0006996;GO:0008152;GO:0009987;GO:0016043;GO:0030099;GO:0030154;GO:0030218;GO:0030261;GO:0030263;GO:0032502;GO:0034641;GO:0043170;GO:0044237;GO:0044238;GO:0044260;GO:0045595;GO:0045597;GO:0045637;GO:0045639;GO:0045655;GO:0045657;GO:0048518;GO:0048522;GO:0048869;GO:0050789;GO:0050793;GO:0050794;GO:0051094;GO:0051239;GO:…	GO:0000166;GO:0003676;GO:0005488	GO:0005730;GO:0005737;GO:0016604;GO:0016607;GO:0043226;GO:0043228;GO:0043229;GO:0043232;GO:0044422;GO:0044424;GO:0044428;GO:0044446;GO:0044451;GO:0044464
Q91V92	ATP-citrate synthase	Acly	NASGSTSTPAPSRTASFSESRADEVAPAKKA	S	455	0.76414	0.519865	0.509301	0.571861		0.0084484	3	-0.501592	-0.94379	-0.973409	-0.806263	144390000	14-3-3 domain binding motif;Calmodulin-dependent protein kinase II substrate motif;Casein kinase II substrate motif;G protein-coupled receptor kinase 1 substrate motif;GSK3 kinase substrate motif;MAPKAPK2 kinase substrate motif;PKA kinase substrate motif;PKC kinase substrate motif	acetyl-CoA biosynthetic process;acetyl-CoA metabolic process;biosynthetic process;carbohydrate metabolic process;cellular biosynthetic process;cellular carbohydrate metabolic process;cellular metabolic process;cellular process;coenzyme biosynthetic process;coenzyme metabolic process;cofactor biosynthetic process;cofactor metabolic process;lipid metabolic process;metabolic process;primary metaboli…	acid-thiol ligase activity;adenyl nucleotide binding;adenyl ribonucleotide binding;ATP binding;ATP citrate synthase activity;binding;catalytic activity;cation binding;CoA-ligase activity;cofactor binding;ion binding;ligase activity;ligase activity, forming carbon-sulfur bonds;metal ion binding;nucleotide binding;purine nucleotide binding;purine ribonucleoside triphosphate binding;purine ribonucle…	cell part;cytoplasmic part;intracellular membrane-bounded organelle;intracellular organelle;intracellular part;membrane-bounded organelle;mitochondrion;organelle	Carbon fixation pathways in prokaryotes;Citrate cycle (TCA cycle)	Acetylation;ATP-binding;Completeproteome;Cytoplasm;Lipidbiosynthesis;Lipidmetabolism;Magnesium;Metal-binding;Nucleotide-binding;Phosphoprotein;Referenceproteome;Transferase;Ublconjugation	GO:0005975;GO:0006084;GO:0006085;GO:0006629;GO:0006732;GO:0008152;GO:0009058;GO:0009108;GO:0009987;GO:0044237;GO:0044238;GO:0044249;GO:0044262;GO:0051186;GO:0051188	GO:0000166;GO:0003824;GO:0003878;GO:0004774;GO:0004775;GO:0005488;GO:0005524;GO:0016405;GO:0016740;GO:0016746;GO:0016874;GO:0016877;GO:0016878;GO:0017076;GO:0030554;GO:0032553;GO:0032555;GO:0032559;GO:0035639;GO:0043167;GO:0043169;GO:0046872;GO:0046912;GO:0048037	GO:0005739;GO:0043226;GO:0043227;GO:0043229;GO:0043231;GO:0044424;GO:0044444;GO:0044464
Q8R519	2-amino-3-carboxymuconate-6-semialdehyde decarboxylase	Acmsd	NPSDPRKYLGSFYTDSLVHDPLSLKLLTDVI	S	266	0.90316	0.535843	0.681725	0.673103		0.0516498	3	-0.260447	-0.900118	-0.552739	-0.571101	7256200	b-Adrenergic Receptor kinase substrate motif	carboxylic acid metabolic process;cellular ketone metabolic process;cellular metabolic process;cellular process;dicarboxylic acid metabolic process;metabolic process;organic acid metabolic process;oxoacid metabolic process;quinolinate metabolic process;small molecule metabolic process	aminocarboxymuconate-semialdehyde decarboxylase activity;binding;carbon-carbon lyase activity;carboxy-lyase activity;catalytic activity;cation binding;ion binding;lyase activity;metal ion binding	cell part;cytoplasmic part;cytosol;intracellular part	Tryptophan metabolism	Completeproteome;Decarboxylase;Lyase;Metal-binding;Phosphoprotein;Referenceproteome;Zinc	GO:0006082;GO:0008152;GO:0009987;GO:0019752;GO:0042180;GO:0043436;GO:0043648;GO:0044237;GO:0044281;GO:0046874	GO:0001760;GO:0003824;GO:0005488;GO:0016829;GO:0016830;GO:0016831;GO:0043167;GO:0043169;GO:0046872	GO:0005829;GO:0044424;GO:0044444;GO:0044464
P60710	Actin, cytoplasmic 1;Actin, cytoplasmic 1, N-terminally processed;Actin, gamma-enteric smooth muscle;Actin, alpha skeletal muscle;Actin, alpha cardiac muscle 1;Actin, aortic smooth muscle;Actin, cytoplasmic 2;Actin, cytoplasmic 2, N-terminally processed	Actb;Actg2;Acta1;Actc1;Acta2;Actg1	GIADRMQKEITALAPSTMKIKIIAPPERKYS	S	323	1.2769	0.512185	0.48976	0.666499		0.40542	3	0.239145	-0.965264	-1.02985	-0.585324	458500	DNA dependent Protein kinase substrate motif	anatomical structure morphogenesis;axonogenesis;cell part morphogenesis;cell projection morphogenesis;cell projection organization;cellular component morphogenesis;cellular component organization;cellular component organization at cellular level;cellular component organization or biogenesis;cellular component organization or biogenesis at cellular level;cellular developmental process;cellular pro…	adenyl nucleotide binding;adenyl ribonucleotide binding;ATP binding;binding;nucleotide binding;purine nucleotide binding;purine ribonucleoside triphosphate binding;purine ribonucleotide binding;ribonucleotide binding	axon;cell cortex part;cell part;cell projection;cortical cytoskeleton;cytoplasmic part;cytoskeletal part;cytoskeleton;cytosol;extracellular membrane-bounded organelle;extracellular organelle;extracellular region part;extracellular vesicular exosome;H4/H2A histone acetyltransferase complex;histone acetyltransferase complex;histone methyltransferase complex;intracellular non-membrane-bounded organe…	Adherens junction;Arrhythmogenic right ventricular cardiomyopathy (ARVC);Bacterial invasion of epithelial cells;Dilated cardiomyopathy;Focal adhesion;Hypertrophic cardiomyopathy (HCM);Leukocyte transendothelial migration;Pathogenic Escherichia coli infection;Phagosome;Phototransduction - fly;Regulation of actin cytoskeleton;Shigellosis;Tight junction;Vibrio cholerae infection;Viral myocarditis	Acetylation;ATP-binding;Completeproteome;Cytoplasm;Cytoskeleton;Directproteinsequencing;Methylation;Nitration;Nucleotide-binding;Oxidation;Referenceproteome;Ublconjugation	GO:0007409;GO:0009653;GO:0009987;GO:0016043;GO:0030030;GO:0032502;GO:0032989;GO:0032990;GO:0048812;GO:0048858;GO:0048869;GO:0071840;GO:0071841;GO:0071842	GO:0000166;GO:0005488;GO:0005524;GO:0017076;GO:0030554;GO:0032553;GO:0032555;GO:0032559;GO:0035639	GO:0000123;GO:0005829;GO:0005856;GO:0014069;GO:0030424;GO:0030529;GO:0030863;GO:0031982;GO:0031988;GO:0032991;GO:0034708;GO:0035097;GO:0035267;GO:0042995;GO:0043005;GO:0043189;GO:0043226;GO:0043227;GO:0043228;GO:0043229;GO:0043230;GO:0043232;GO:0043234;GO:0044421;GO:0044422;GO:0044424;GO:0044428;GO:0044430;GO:0044444;GO:0044446;GO:0044448;GO:0044451;GO:0044456;GO:0044464;GO:0065010;GO:0070062;GO:…
P60710	Actin, cytoplasmic 1;Actin, cytoplasmic 1, N-terminally processed;Actin, gamma-enteric smooth muscle;Actin, alpha skeletal muscle;Actin, alpha cardiac muscle 1;Actin, aortic smooth muscle;Actin, cytoplasmic 2;Actin, cytoplasmic 2, N-terminally processed	Actb;Actg2;Acta1;Actc1;Acta2;Actg1	IADRMQKEITALAPSTMKIKIIAPPERKYSV	T	324	1.2444	0.512185	0.491765	0.661697		0.368721	3	0.20195	-0.965264	-1.02396	-0.595758	768810	MDC1 BRCT domain binding motif;PKA kinase substrate motif;PKC kinase substrate motif;Plk1 PBD domain binding motif	anatomical structure morphogenesis;axonogenesis;cell part morphogenesis;cell projection morphogenesis;cell projection organization;cellular component morphogenesis;cellular component organization;cellular component organization at cellular level;cellular component organization or biogenesis;cellular component organization or biogenesis at cellular level;cellular developmental process;cellular pro…	adenyl nucleotide binding;adenyl ribonucleotide binding;ATP binding;binding;nucleotide binding;purine nucleotide binding;purine ribonucleoside triphosphate binding;purine ribonucleotide binding;ribonucleotide binding	axon;cell cortex part;cell part;cell projection;cortical cytoskeleton;cytoplasmic part;cytoskeletal part;cytoskeleton;cytosol;extracellular membrane-bounded organelle;extracellular organelle;extracellular region part;extracellular vesicular exosome;H4/H2A histone acetyltransferase complex;histone acetyltransferase complex;histone methyltransferase complex;intracellular non-membrane-bounded organe…	Adherens junction;Arrhythmogenic right ventricular cardiomyopathy (ARVC);Bacterial invasion of epithelial cells;Dilated cardiomyopathy;Focal adhesion;Hypertrophic cardiomyopathy (HCM);Leukocyte transendothelial migration;Pathogenic Escherichia coli infection;Phagosome;Phototransduction - fly;Regulation of actin cytoskeleton;Shigellosis;Tight junction;Vibrio cholerae infection;Viral myocarditis	Acetylation;ATP-binding;Completeproteome;Cytoplasm;Cytoskeleton;Directproteinsequencing;Methylation;Nitration;Nucleotide-binding;Oxidation;Referenceproteome;Ublconjugation	GO:0007409;GO:0009653;GO:0009987;GO:0016043;GO:0030030;GO:0032502;GO:0032989;GO:0032990;GO:0048812;GO:0048858;GO:0048869;GO:0071840;GO:0071841;GO:0071842	GO:0000166;GO:0005488;GO:0005524;GO:0017076;GO:0030554;GO:0032553;GO:0032555;GO:0032559;GO:0035639	GO:0000123;GO:0005829;GO:0005856;GO:0014069;GO:0030424;GO:0030529;GO:0030863;GO:0031982;GO:0031988;GO:0032991;GO:0034708;GO:0035097;GO:0035267;GO:0042995;GO:0043005;GO:0043189;GO:0043226;GO:0043227;GO:0043228;GO:0043229;GO:0043230;GO:0043232;GO:0043234;GO:0044421;GO:0044422;GO:0044424;GO:0044428;GO:0044430;GO:0044444;GO:0044446;GO:0044448;GO:0044451;GO:0044456;GO:0044464;GO:0065010;GO:0070062;GO:…
Q9JHI2	tRNA-specific adenosine deaminase 1	Adat1	NLEDSKDKRNCEDPASPVAKKMRLGTPARSL	S	191	1.1478	0.64413	0.866431	0.839722		0.478207	3	0.0853708	-0.634575	-0.206842	-0.252016	1900100	Casein kinase I substrate motif;ERK1,2 kinase substrate motif;GSK-3, ERK1, ERK2, CDK5 substrate motif;WW domain binding motif	cellular macromolecule metabolic process;cellular metabolic process;cellular nitrogen compound metabolic process;cellular process;macromolecule metabolic process;metabolic process;ncRNA metabolic process;ncRNA processing;nitrogen compound metabolic process;nucleic acid metabolic process;nucleobase-containing compound metabolic process;primary metabolic process;RNA metabolic process;RNA processing…	adenosine deaminase activity;binding;catalytic activity;cation binding;deaminase activity;hydrolase activity;hydrolase activity, acting on carbon-nitrogen (but not peptide) bonds;hydrolase activity, acting on carbon-nitrogen (but not peptide) bonds, in cyclic amidines;ion binding;metal ion binding;nucleic acid binding;RNA binding;tRNA-specific adenosine deaminase activity			Alternativesplicing;Completeproteome;Hydrolase;Metal-binding;Referenceproteome;tRNAprocessing;Zinc	GO:0006139;GO:0006396;GO:0006399;GO:0006807;GO:0008033;GO:0008152;GO:0009987;GO:0016070;GO:0034470;GO:0034641;GO:0034660;GO:0043170;GO:0044237;GO:0044238;GO:0044260;GO:0090304	GO:0003676;GO:0003723;GO:0003824;GO:0004000;GO:0005488;GO:0008251;GO:0016787;GO:0016810;GO:0016814;GO:0019239;GO:0043167;GO:0043169;GO:0046872
Q9QYB5	Gamma-adducin	Add3	IKSPERTEEVLSPDGSPSKSPSKKKKKFRTP	S	677	0.80713	0.691068	1.14245	0.838259		0.42609	3	-0.422628	-0.533101	0.192132	-0.254532	963920	Casein kinase II substrate motif;Cdc2 kinase substrate motif;CDK kinase substrate motif;CDK1,2,4,6 kinase substrate motif;ERK1,2 kinase substrate motif;G protein-coupled receptor kinase 1 substrate motif;GSK3 kinase substrate motif;GSK-3, ERK1, ERK2, CDK5 substrate motif;MAPKAPK2 kinase substrate motif;WW domain binding motif		binding;cation binding;ion binding;metal ion binding;structural molecule activity	cell cortex;cell junction;cell part;cell-cell junction;chromosome;condensed chromosome;condensed nuclear chromosome;cytoplasmic part;cytoskeleton;intracellular non-membrane-bounded organelle;intracellular organelle;intracellular organelle part;intracellular part;membrane;non-membrane-bounded organelle;nuclear chromosome;nuclear part;organelle;organelle part;plasma membrane		Acetylation;Actin-binding;Alternativesplicing;Calmodulin-binding;Cellmembrane;Completeproteome;Cytoplasm;Cytoskeleton;Membrane;Phosphoprotein;Referenceproteome;Ublconjugation		GO:0005198;GO:0005488;GO:0043167;GO:0043169;GO:0046872	GO:0000228;GO:0000793;GO:0000794;GO:0005694;GO:0005856;GO:0005886;GO:0005911;GO:0005938;GO:0016020;GO:0030054;GO:0043226;GO:0043228;GO:0043229;GO:0043232;GO:0044422;GO:0044424;GO:0044428;GO:0044444;GO:0044446;GO:0044464
Q9QYB5	Gamma-adducin	Add3	ERTEEVLSPDGSPSKSPSKKKKKFRTPSFLK	S	681	0.64007	0.925754	0.0840038	0.358331		0.142696	3	-0.757199	-0.111299	-3.5734	-1.48063	12804000	Casein kinase II substrate motif;Cdc2 kinase substrate motif;CDK kinase substrate motif;CDK1,2,4,6 kinase substrate motif;ERK1,2 kinase substrate motif;Growth associated histone HI kinase substrate motif;GSK-3, ERK1, ERK2, CDK5 substrate motif;MAPKAPK2 kinase substrate motif;WW domain binding motif		binding;cation binding;ion binding;metal ion binding;structural molecule activity	cell cortex;cell junction;cell part;cell-cell junction;chromosome;condensed chromosome;condensed nuclear chromosome;cytoplasmic part;cytoskeleton;intracellular non-membrane-bounded organelle;intracellular organelle;intracellular organelle part;intracellular part;membrane;non-membrane-bounded organelle;nuclear chromosome;nuclear part;organelle;organelle part;plasma membrane		Acetylation;Actin-binding;Alternativesplicing;Calmodulin-binding;Cellmembrane;Completeproteome;Cytoplasm;Cytoskeleton;Membrane;Phosphoprotein;Referenceproteome;Ublconjugation		GO:0005198;GO:0005488;GO:0043167;GO:0043169;GO:0046872	GO:0000228;GO:0000793;GO:0000794;GO:0005694;GO:0005856;GO:0005886;GO:0005911;GO:0005938;GO:0016020;GO:0030054;GO:0043226;GO:0043228;GO:0043229;GO:0043232;GO:0044422;GO:0044424;GO:0044428;GO:0044444;GO:0044446;GO:0044464
Q9Z103	Activity-dependent neuroprotector homeobox protein	Adnp	QNGQDKTNAPSRLNQSPGLAPVKRTYEQMEF	S	708	1.0694	1.08795	1.1393	1.07006		0.00910444	3	-0.0166989	0.12161	0.188153	0.0976879	1989100	ERK1,2 kinase substrate motif;G protein-coupled receptor kinase 1 substrate motif;GSK-3, ERK1, ERK2, CDK5 substrate motif;WW domain binding motif	biological regulation;biosynthetic process;cellular biosynthetic process;cellular macromolecule biosynthetic process;cellular macromolecule metabolic process;cellular metabolic process;cellular nitrogen compound metabolic process;cellular process;macromolecule biosynthetic process;macromolecule metabolic process;metabolic process;negative regulation of apoptosis;negative regulation of biological …	binding;cation binding;chromatin binding;DNA binding;ion binding;metal ion binding;nucleic acid binding;nucleic acid binding transcription factor activity;sequence-specific DNA binding;sequence-specific DNA binding transcription factor activity;transition metal ion binding;zinc ion binding	cell part;extracellular region part;extracellular space;intracellular membrane-bounded organelle;intracellular organelle;intracellular part;membrane-bounded organelle;nucleus;organelle		Acetylation;Completeproteome;DNA-binding;Homeobox;Metal-binding;Nucleus;Phosphoprotein;Referenceproteome;Repeat;Transcription;Transcriptionregulation;Zinc;Zinc-finger	GO:0006139;GO:0006351;GO:0006807;GO:0008152;GO:0009058;GO:0009059;GO:0009987;GO:0010941;GO:0016070;GO:0032774;GO:0034641;GO:0034645;GO:0042981;GO:0043066;GO:0043067;GO:0043069;GO:0043170;GO:0043523;GO:0043524;GO:0044237;GO:0044238;GO:0044249;GO:0044260;GO:0048519;GO:0048523;GO:0050789;GO:0050794;GO:0060548;GO:0065007;GO:0090304	GO:0001071;GO:0003676;GO:0003677;GO:0003682;GO:0003700;GO:0005488;GO:0008270;GO:0043167;GO:0043169;GO:0043565;GO:0046872;GO:0046914	GO:0005615;GO:0005634;GO:0043226;GO:0043227;GO:0043229;GO:0043231;GO:0044421;GO:0044424;GO:0044464
Q9Z248	Zinc finger protein AEBP2	Aebp2	ADMADLEELSRLSPLSPGSPGPAARGRAEPP	S	21	1.1718	0.678456	0.50053	0.716495		0.341783	3	0.115226	-0.559672	-0.99847	-0.480972	3809700	Casein kinase II substrate motif;ERK1,2 kinase substrate motif;G protein-coupled receptor kinase 1 substrate motif;GSK-3, ERK1, ERK2, CDK5 substrate motif;WW domain binding motif	biological regulation;biosynthetic process;cellular biosynthetic process;cellular component organization;cellular component organization at cellular level;cellular component organization or biogenesis;cellular component organization or biogenesis at cellular level;cellular macromolecule biosynthetic process;cellular macromolecule metabolic process;cellular metabolic process;cellular nitrogen comp…	binding;cation binding;DNA binding;ion binding;metal ion binding;nucleic acid binding;protein binding transcription factor activity;transcription cofactor activity;transcription corepressor activity;transcription factor binding transcription factor activity;transition metal ion binding;zinc ion binding	cell part;ESC/E(Z) complex;histone methyltransferase complex;intracellular organelle part;intracellular part;macromolecular complex;methyltransferase complex;nuclear part;nucleoplasm part;organelle part;PcG protein complex;protein complex		Acetylation;Alternativesplicing;Chromatinregulator;Completeproteome;DNA-binding;Metal-binding;Nucleus;Phosphoprotein;Referenceproteome;Repeat;Repressor;Transcription;Transcriptionregulation;Zinc;Zinc-finger	GO:0006139;GO:0006325;GO:0006351;GO:0006355;GO:0006807;GO:0006996;GO:0008152;GO:0009058;GO:0009059;GO:0009889;GO:0009987;GO:0010468;GO:0010556;GO:0016043;GO:0016070;GO:0016568;GO:0019219;GO:0019222;GO:0031323;GO:0031326;GO:0032774;GO:0034641;GO:0034645;GO:0043170;GO:0044237;GO:0044238;GO:0044249;GO:0044260;GO:0050789;GO:0050794;GO:0051171;GO:0051252;GO:0051276;GO:0060255;GO:0065007;GO:0071840;GO:…	GO:0000988;GO:0000989;GO:0003676;GO:0003677;GO:0003712;GO:0003714;GO:0005488;GO:0008270;GO:0043167;GO:0043169;GO:0046872;GO:0046914	GO:0031519;GO:0032991;GO:0034708;GO:0035097;GO:0035098;GO:0043234;GO:0044422;GO:0044424;GO:0044428;GO:0044446;GO:0044451;GO:0044464
Q9Z248	Zinc finger protein AEBP2	Aebp2	ADLEELSRLSPLSPGSPGPAARGRAEPPEEE	S	24	1.1815	0.440556	0.503444	0.623361		0.286447	3	0.127119	-1.1826	-0.990097	-0.681861	25140000	ERK1,2 kinase substrate motif;G protein-coupled receptor kinase 1 substrate motif;GSK-3, ERK1, ERK2, CDK5 substrate motif;WW domain binding motif	biological regulation;biosynthetic process;cellular biosynthetic process;cellular component organization;cellular component organization at cellular level;cellular component organization or biogenesis;cellular component organization or biogenesis at cellular level;cellular macromolecule biosynthetic process;cellular macromolecule metabolic process;cellular metabolic process;cellular nitrogen comp…	binding;cation binding;DNA binding;ion binding;metal ion binding;nucleic acid binding;protein binding transcription factor activity;transcription cofactor activity;transcription corepressor activity;transcription factor binding transcription factor activity;transition metal ion binding;zinc ion binding	cell part;ESC/E(Z) complex;histone methyltransferase complex;intracellular organelle part;intracellular part;macromolecular complex;methyltransferase complex;nuclear part;nucleoplasm part;organelle part;PcG protein complex;protein complex		Acetylation;Alternativesplicing;Chromatinregulator;Completeproteome;DNA-binding;Metal-binding;Nucleus;Phosphoprotein;Referenceproteome;Repeat;Repressor;Transcription;Transcriptionregulation;Zinc;Zinc-finger	GO:0006139;GO:0006325;GO:0006351;GO:0006355;GO:0006807;GO:0006996;GO:0008152;GO:0009058;GO:0009059;GO:0009889;GO:0009987;GO:0010468;GO:0010556;GO:0016043;GO:0016070;GO:0016568;GO:0019219;GO:0019222;GO:0031323;GO:0031326;GO:0032774;GO:0034641;GO:0034645;GO:0043170;GO:0044237;GO:0044238;GO:0044249;GO:0044260;GO:0050789;GO:0050794;GO:0051171;GO:0051252;GO:0051276;GO:0060255;GO:0065007;GO:0071840;GO:…	GO:0000988;GO:0000989;GO:0003676;GO:0003677;GO:0003712;GO:0003714;GO:0005488;GO:0008270;GO:0043167;GO:0043169;GO:0046872;GO:0046914	GO:0031519;GO:0032991;GO:0034708;GO:0035097;GO:0035098;GO:0043234;GO:0044422;GO:0044424;GO:0044428;GO:0044446;GO:0044451;GO:0044464
Q9Z248	Zinc finger protein AEBP2	Aebp2	TGGGGSSATSGGRRGSLEMSSDGEPLSRMDS	S	199	0.94045	0.577423	0.555389	0.653261		0.068622	3	-0.202077	-0.7923	-0.848429	-0.614269	23612000	14-3-3 domain binding motif;Aurora-A kinase substrate motif;Calmodulin-dependent protein kinase II substrate motif;Casein kinase II substrate motif;G protein-coupled receptor kinase 1 substrate motif;GSK3 kinase substrate motif;PAK2 kinase substrate motif;Phosphorylase kinase substrate motif;PKA kinase substrate motif;PKC epsilon kinase substrate motif;PKC kinase substrate motif	biological regulation;biosynthetic process;cellular biosynthetic process;cellular component organization;cellular component organization at cellular level;cellular component organization or biogenesis;cellular component organization or biogenesis at cellular level;cellular macromolecule biosynthetic process;cellular macromolecule metabolic process;cellular metabolic process;cellular nitrogen comp…	binding;cation binding;DNA binding;ion binding;metal ion binding;nucleic acid binding;protein binding transcription factor activity;transcription cofactor activity;transcription corepressor activity;transcription factor binding transcription factor activity;transition metal ion binding;zinc ion binding	cell part;ESC/E(Z) complex;histone methyltransferase complex;intracellular organelle part;intracellular part;macromolecular complex;methyltransferase complex;nuclear part;nucleoplasm part;organelle part;PcG protein complex;protein complex		Acetylation;Alternativesplicing;Chromatinregulator;Completeproteome;DNA-binding;Metal-binding;Nucleus;Phosphoprotein;Referenceproteome;Repeat;Repressor;Transcription;Transcriptionregulation;Zinc;Zinc-finger	GO:0006139;GO:0006325;GO:0006351;GO:0006355;GO:0006807;GO:0006996;GO:0008152;GO:0009058;GO:0009059;GO:0009889;GO:0009987;GO:0010468;GO:0010556;GO:0016043;GO:0016070;GO:0016568;GO:0019219;GO:0019222;GO:0031323;GO:0031326;GO:0032774;GO:0034641;GO:0034645;GO:0043170;GO:0044237;GO:0044238;GO:0044249;GO:0044260;GO:0050789;GO:0050794;GO:0051171;GO:0051252;GO:0051276;GO:0060255;GO:0065007;GO:0071840;GO:…	GO:0000988;GO:0000989;GO:0003676;GO:0003677;GO:0003712;GO:0003714;GO:0005488;GO:0008270;GO:0043167;GO:0043169;GO:0046872;GO:0046914	GO:0031519;GO:0032991;GO:0034708;GO:0035097;GO:0035098;GO:0043234;GO:0044422;GO:0044424;GO:0044428;GO:0044446;GO:0044451;GO:0044464
Q80YS6	Actin filament-associated protein 1	Afap1	LGLAIEPRSGTSSPQSPVFRHRTLENSPISS	S	669	1.2994	0.417675	1.46613	0.90267		0.860218	3	0.264345	-1.25955	0.552015	-0.147729	7676700	ERK1,2 kinase substrate motif;GSK-3, ERK1, ERK2, CDK5 substrate motif;MAPKAPK2 kinase substrate motif;WW domain binding motif		binding;lipid binding;phospholipid binding	cell part;cytoplasm;cytoskeleton;intracellular non-membrane-bounded organelle;intracellular organelle;intracellular part;non-membrane-bounded organelle;organelle		Actin-binding;Coiledcoil;Completeproteome;Cytoplasm;Cytoskeleton;Phosphoprotein;Referenceproteome;Repeat;SH3-binding		GO:0005488;GO:0005543;GO:0008289	GO:0005737;GO:0005856;GO:0043226;GO:0043228;GO:0043229;GO:0043232;GO:0044424;GO:0044464
O88573	AF4/FMR2 family member 1	Aff1	CDRRAEGDSAPERKLSPLISSLPSPVPPLSP	S	183	0.9968	0.617106	0.204903	0.488408		0.1602	3	-0.118125	-0.69641	-2.28699	-1.03384	16655000	14-3-3 domain binding motif;Calmodulin-dependent protein kinase II substrate motif;ERK1,2 kinase substrate motif;G protein-coupled receptor kinase 1 substrate motif;GSK3 kinase substrate motif;GSK-3, ERK1, ERK2, CDK5 substrate motif;PKA kinase substrate motif;PKC epsilon kinase substrate motif;PKC kinase substrate motif;WW domain binding motif	biological regulation;biosynthetic process;cellular biosynthetic process;cellular macromolecule biosynthetic process;cellular macromolecule metabolic process;cellular metabolic process;cellular nitrogen compound metabolic process;cellular process;macromolecule biosynthetic process;macromolecule metabolic process;metabolic process;nitrogen compound metabolic process;nucleic acid metabolic process;…	nucleic acid binding transcription factor activity;sequence-specific DNA binding transcription factor activity	cell part;intracellular membrane-bounded organelle;intracellular organelle;intracellular part;membrane-bounded organelle;nucleus;organelle		Acetylation;Completeproteome;Nucleus;Phosphoprotein;Proto-oncogene;Referenceproteome	GO:0006139;GO:0006351;GO:0006355;GO:0006807;GO:0008152;GO:0009058;GO:0009059;GO:0009889;GO:0009891;GO:0009893;GO:0009987;GO:0010468;GO:0010556;GO:0010557;GO:0010604;GO:0010628;GO:0016070;GO:0019219;GO:0019222;GO:0031323;GO:0031325;GO:0031326;GO:0031328;GO:0032774;GO:0034641;GO:0034645;GO:0043170;GO:0044237;GO:0044238;GO:0044249;GO:0044260;GO:0045893;GO:0045935;GO:0048518;GO:0048522;GO:0050789;GO:…	GO:0001071;GO:0003700	GO:0005634;GO:0043226;GO:0043227;GO:0043229;GO:0043231;GO:0044424;GO:0044464
O88573	AF4/FMR2 family member 1	Aff1	EGDSAPERKLSPLISSLPSPVPPLSPVHSRL	S	188	0.79787	0.52271	0.854503	0.690632		0.0550335	3	-0.439275	-0.935917	-0.226842	-0.534011	1203500	Casein kinase II substrate motif;G protein-coupled receptor kinase 1 substrate motif;MDC1 BRCT domain binding motif;Plk1 PBD domain binding motif	biological regulation;biosynthetic process;cellular biosynthetic process;cellular macromolecule biosynthetic process;cellular macromolecule metabolic process;cellular metabolic process;cellular nitrogen compound metabolic process;cellular process;macromolecule biosynthetic process;macromolecule metabolic process;metabolic process;nitrogen compound metabolic process;nucleic acid metabolic process;…	nucleic acid binding transcription factor activity;sequence-specific DNA binding transcription factor activity	cell part;intracellular membrane-bounded organelle;intracellular organelle;intracellular part;membrane-bounded organelle;nucleus;organelle		Acetylation;Completeproteome;Nucleus;Phosphoprotein;Proto-oncogene;Referenceproteome	GO:0006139;GO:0006351;GO:0006355;GO:0006807;GO:0008152;GO:0009058;GO:0009059;GO:0009889;GO:0009891;GO:0009893;GO:0009987;GO:0010468;GO:0010556;GO:0010557;GO:0010604;GO:0010628;GO:0016070;GO:0019219;GO:0019222;GO:0031323;GO:0031325;GO:0031326;GO:0031328;GO:0032774;GO:0034641;GO:0034645;GO:0043170;GO:0044237;GO:0044238;GO:0044249;GO:0044260;GO:0045893;GO:0045935;GO:0048518;GO:0048522;GO:0050789;GO:…	GO:0001071;GO:0003700	GO:0005634;GO:0043226;GO:0043227;GO:0043229;GO:0043231;GO:0044424;GO:0044464
O88573	AF4/FMR2 family member 1	Aff1	SAPERKLSPLISSLPSPVPPLSPVHSRLQGT	S	191	1.0319	1.17068	0.920235	1.0091		0.602165	3	-0.0681973	0.227348	-0.119927	0.0130746	10206000	DNA dependent Protein kinase substrate motif;ERK1,2 kinase substrate motif;G protein-coupled receptor kinase 1 substrate motif;GSK-3, ERK1, ERK2, CDK5 substrate motif;MAPKAPK2 kinase substrate motif;WW domain binding motif	biological regulation;biosynthetic process;cellular biosynthetic process;cellular macromolecule biosynthetic process;cellular macromolecule metabolic process;cellular metabolic process;cellular nitrogen compound metabolic process;cellular process;macromolecule biosynthetic process;macromolecule metabolic process;metabolic process;nitrogen compound metabolic process;nucleic acid metabolic process;…	nucleic acid binding transcription factor activity;sequence-specific DNA binding transcription factor activity	cell part;intracellular membrane-bounded organelle;intracellular organelle;intracellular part;membrane-bounded organelle;nucleus;organelle		Acetylation;Completeproteome;Nucleus;Phosphoprotein;Proto-oncogene;Referenceproteome	GO:0006139;GO:0006351;GO:0006355;GO:0006807;GO:0008152;GO:0009058;GO:0009059;GO:0009889;GO:0009891;GO:0009893;GO:0009987;GO:0010468;GO:0010556;GO:0010557;GO:0010604;GO:0010628;GO:0016070;GO:0019219;GO:0019222;GO:0031323;GO:0031325;GO:0031326;GO:0031328;GO:0032774;GO:0034641;GO:0034645;GO:0043170;GO:0044237;GO:0044238;GO:0044249;GO:0044260;GO:0045893;GO:0045935;GO:0048518;GO:0048522;GO:0050789;GO:…	GO:0001071;GO:0003700	GO:0005634;GO:0043226;GO:0043227;GO:0043229;GO:0043231;GO:0044424;GO:0044464
O88573	AF4/FMR2 family member 1	Aff1	LSPLISSLPSPVPPLSPVHSRLQGTSKAHSS	S	197	0.89181	1.05395	0.854503	0.905483		0.337938	3	-0.278692	0.075812	-0.226842	-0.143241	19198000	CDK4 kinase substrate motif;ERK1,2 kinase substrate motif;G protein-coupled receptor kinase 1 substrate motif;GSK3 kinase substrate motif;GSK-3, ERK1, ERK2, CDK5 substrate motif;WW domain binding motif	biological regulation;biosynthetic process;cellular biosynthetic process;cellular macromolecule biosynthetic process;cellular macromolecule metabolic process;cellular metabolic process;cellular nitrogen compound metabolic process;cellular process;macromolecule biosynthetic process;macromolecule metabolic process;metabolic process;nitrogen compound metabolic process;nucleic acid metabolic process;…	nucleic acid binding transcription factor activity;sequence-specific DNA binding transcription factor activity	cell part;intracellular membrane-bounded organelle;intracellular organelle;intracellular part;membrane-bounded organelle;nucleus;organelle		Acetylation;Completeproteome;Nucleus;Phosphoprotein;Proto-oncogene;Referenceproteome	GO:0006139;GO:0006351;GO:0006355;GO:0006807;GO:0008152;GO:0009058;GO:0009059;GO:0009889;GO:0009891;GO:0009893;GO:0009987;GO:0010468;GO:0010556;GO:0010557;GO:0010604;GO:0010628;GO:0016070;GO:0019219;GO:0019222;GO:0031323;GO:0031325;GO:0031326;GO:0031328;GO:0032774;GO:0034641;GO:0034645;GO:0043170;GO:0044237;GO:0044238;GO:0044249;GO:0044260;GO:0045893;GO:0045935;GO:0048518;GO:0048522;GO:0050789;GO:…	GO:0001071;GO:0003700	GO:0005634;GO:0043226;GO:0043227;GO:0043229;GO:0043231;GO:0044424;GO:0044464
O88573	AF4/FMR2 family member 1	Aff1	ISSLPSPVPPLSPVHSRLQGTSKAHSSGVSS	S	201	1.0084	0.218818	0.448829	0.450688		0.132928	3	-0.101432	-2.1922	-1.15576	-1.1498	710290	MAPKAPK2 kinase substrate motif	biological regulation;biosynthetic process;cellular biosynthetic process;cellular macromolecule biosynthetic process;cellular macromolecule metabolic process;cellular metabolic process;cellular nitrogen compound metabolic process;cellular process;macromolecule biosynthetic process;macromolecule metabolic process;metabolic process;nitrogen compound metabolic process;nucleic acid metabolic process;…	nucleic acid binding transcription factor activity;sequence-specific DNA binding transcription factor activity	cell part;intracellular membrane-bounded organelle;intracellular organelle;intracellular part;membrane-bounded organelle;nucleus;organelle		Acetylation;Completeproteome;Nucleus;Phosphoprotein;Proto-oncogene;Referenceproteome	GO:0006139;GO:0006351;GO:0006355;GO:0006807;GO:0008152;GO:0009058;GO:0009059;GO:0009889;GO:0009891;GO:0009893;GO:0009987;GO:0010468;GO:0010556;GO:0010557;GO:0010604;GO:0010628;GO:0016070;GO:0019219;GO:0019222;GO:0031323;GO:0031325;GO:0031326;GO:0031328;GO:0032774;GO:0034641;GO:0034645;GO:0043170;GO:0044237;GO:0044238;GO:0044249;GO:0044260;GO:0045893;GO:0045935;GO:0048518;GO:0048522;GO:0050789;GO:…	GO:0001071;GO:0003700	GO:0005634;GO:0043226;GO:0043227;GO:0043229;GO:0043231;GO:0044424;GO:0044464
P51827	AF4/FMR2 family member 3	Aff3	AIPINKNEKMLRSPTSPLSDTCKHKYASEDL	S	908	0.9594	0.911199	0.847194	0.881339		0.0443572	3	-0.173296	-0.134163	-0.239235	-0.182231	1995900	Casein kinase II substrate motif;ERK1,2 kinase substrate motif;GSK-3, ERK1, ERK2, CDK5 substrate motif;WW domain binding motif	anatomical structure morphogenesis;appendage morphogenesis;biosynthetic process;cellular biosynthetic process;cellular macromolecule biosynthetic process;cellular macromolecule metabolic process;cellular metabolic process;cellular nitrogen compound metabolic process;cellular process;developmental process;embryonic appendage morphogenesis;embryonic hindlimb morphogenesis;embryonic limb morphogenes…	binding;DNA binding;nucleic acid binding;nucleic acid binding transcription factor activity;sequence-specific DNA binding transcription factor activity	cell part;intracellular membrane-bounded organelle;intracellular organelle;intracellular part;membrane-bounded organelle;nucleus;organelle		Activator;Alternativesplicing;Completeproteome;DNA-binding;Nucleus;Phosphoprotein;Referenceproteome;Transcription;Transcriptionregulation	GO:0006139;GO:0006351;GO:0006807;GO:0008152;GO:0009058;GO:0009059;GO:0009653;GO:0009987;GO:0016070;GO:0030326;GO:0032502;GO:0032774;GO:0034641;GO:0034645;GO:0035107;GO:0035108;GO:0035113;GO:0035116;GO:0035137;GO:0043170;GO:0044237;GO:0044238;GO:0044249;GO:0044260;GO:0048598;GO:0090304	GO:0001071;GO:0003676;GO:0003677;GO:0003700;GO:0005488	GO:0005634;GO:0043226;GO:0043227;GO:0043229;GO:0043231;GO:0044424;GO:0044464
Q80WT5	Aftiphilin	Aftph	KVVVQGPSTGQLRSFSPGDFRTDKNIVHQTK	S	151	1.0616	0.582259	0.961399	0.818976		0.418347	3	-0.0272602	-0.780268	-0.056793	-0.288107	17678000	14-3-3 domain binding motif;AMP-activated protein kinase substrate motif;Calmodulin-dependent protein kinase II substrate motif;Casein kinase II substrate motif;ERK1,2 kinase substrate motif;GSK-3, ERK1, ERK2, CDK5 substrate motif;HMGCoA Reductase kinase substrate motif;PKA kinase substrate motif;PKC kinase substrate motif;Pyruvate dehydrogenase kinase substrate motif;WW domain binding motif	establishment of localization;establishment of protein localization;protein transport;transport		AP-1 adaptor complex;AP-type membrane coat adaptor complex;cell part;clathrin adaptor complex;cytoplasmic part;cytoplasmic vesicle part;cytosol;Golgi apparatus part;intracellular membrane-bounded organelle;intracellular organelle;intracellular organelle part;intracellular part;macromolecular complex;membrane part;membrane-bounded organelle;nucleus;organelle;organelle part;protein complex		Alternativesplicing;Completeproteome;Cytoplasm;Phosphoprotein;Proteintransport;Referenceproteome;Repeat;Transport	GO:0006810;GO:0015031;GO:0045184;GO:0051234		GO:0005634;GO:0005829;GO:0030119;GO:0030121;GO:0030131;GO:0032991;GO:0043226;GO:0043227;GO:0043229;GO:0043231;GO:0043234;GO:0044422;GO:0044424;GO:0044425;GO:0044431;GO:0044433;GO:0044444;GO:0044446;GO:0044464
Q3UHD9	Arf-GAP with GTPase, ANK repeat and PH domain-containing protein 2	Agap2	LRAEAAAVAGLSTPGSLHRAAKRRTSLFANR	S	632	0.98888	0.66594	0.604523	0.716596		0.107104	3	-0.129633	-0.586537	-0.726132	-0.480767	12154000	G protein-coupled receptor kinase 1 substrate motif;MAPKAPK2 kinase substrate motif	anatomical structure development;biological regulation;cellular process;cellular response to stimulus;developmental process;intracellular signal transduction;mammary gland alveolus development;negative regulation of apoptosis;negative regulation of biological process;negative regulation of cell death;negative regulation of cellular process;negative regulation of programmed cell death;positive reg…	ARF GTPase activator activity;binding;cation binding;enzyme activator activity;enzyme regulator activity;GTP binding;GTPase activator activity;GTPase regulator activity;guanyl nucleotide binding;guanyl ribonucleotide binding;ion binding;kinase activator activity;kinase regulator activity;lipid binding;metal ion binding;nucleoside-triphosphatase regulator activity;nucleotide binding;phospholipid b…	cell part;cytoplasmic part;intracellular membrane-bounded organelle;intracellular non-membrane-bounded organelle;intracellular organelle;intracellular organelle part;intracellular part;membrane-bounded organelle;mitochondrion;non-membrane-bounded organelle;nuclear part;nucleolus;organelle;organelle part	Endocytosis	Alternativesplicing;ANKrepeat;Completeproteome;Cytoplasm;GTPaseactivation;GTP-binding;Metal-binding;Nucleotide-binding;Nucleus;Phosphoprotein;Referenceproteome;Repeat;Zinc;Zinc-finger	GO:0006140;GO:0006355;GO:0006357;GO:0007165;GO:0007264;GO:0008284;GO:0009889;GO:0009891;GO:0009893;GO:0009894;GO:0009966;GO:0009967;GO:0009987;GO:0010468;GO:0010556;GO:0010557;GO:0010604;GO:0010627;GO:0010628;GO:0010646;GO:0010647;GO:0010740;GO:0010941;GO:0019219;GO:0019222;GO:0023051;GO:0023056;GO:0030811;GO:0031323;GO:0031325;GO:0031326;GO:0031328;GO:0031329;GO:0032312;GO:0032318;GO:0032502;GO:…	GO:0000166;GO:0005083;GO:0005096;GO:0005488;GO:0005525;GO:0005543;GO:0008047;GO:0008060;GO:0008270;GO:0008289;GO:0017076;GO:0019001;GO:0019207;GO:0019209;GO:0019887;GO:0030234;GO:0030295;GO:0030695;GO:0032553;GO:0032555;GO:0032561;GO:0035639;GO:0043167;GO:0043169;GO:0046872;GO:0046914;GO:0060589	GO:0005730;GO:0005739;GO:0043226;GO:0043227;GO:0043228;GO:0043229;GO:0043231;GO:0043232;GO:0044422;GO:0044424;GO:0044428;GO:0044444;GO:0044446;GO:0044464
Q3UHD9	Arf-GAP with GTPase, ANK repeat and PH domain-containing protein 2	Agap2	SKHLLKPDRNLARALSTDCTPSGDLSPLSRE	S	802	0.76895	0.358202	0.607466	0.536777		0.0242199	3	-0.492539	-1.48115	-0.719123	-0.897605	22735000	14-3-3 domain binding motif;Calmodulin-dependent protein kinase II substrate motif;Calmodulin-dependent protein kinase IV substrate motif;Chk1 kinase substrate motif;G protein-coupled receptor kinase 1 substrate motif;PKA kinase substrate motif;PKC kinase substrate motif	anatomical structure development;biological regulation;cellular process;cellular response to stimulus;developmental process;intracellular signal transduction;mammary gland alveolus development;negative regulation of apoptosis;negative regulation of biological process;negative regulation of cell death;negative regulation of cellular process;negative regulation of programmed cell death;positive reg…	ARF GTPase activator activity;binding;cation binding;enzyme activator activity;enzyme regulator activity;GTP binding;GTPase activator activity;GTPase regulator activity;guanyl nucleotide binding;guanyl ribonucleotide binding;ion binding;kinase activator activity;kinase regulator activity;lipid binding;metal ion binding;nucleoside-triphosphatase regulator activity;nucleotide binding;phospholipid b…	cell part;cytoplasmic part;intracellular membrane-bounded organelle;intracellular non-membrane-bounded organelle;intracellular organelle;intracellular organelle part;intracellular part;membrane-bounded organelle;mitochondrion;non-membrane-bounded organelle;nuclear part;nucleolus;organelle;organelle part	Endocytosis	Alternativesplicing;ANKrepeat;Completeproteome;Cytoplasm;GTPaseactivation;GTP-binding;Metal-binding;Nucleotide-binding;Nucleus;Phosphoprotein;Referenceproteome;Repeat;Zinc;Zinc-finger	GO:0006140;GO:0006355;GO:0006357;GO:0007165;GO:0007264;GO:0008284;GO:0009889;GO:0009891;GO:0009893;GO:0009894;GO:0009966;GO:0009967;GO:0009987;GO:0010468;GO:0010556;GO:0010557;GO:0010604;GO:0010627;GO:0010628;GO:0010646;GO:0010647;GO:0010740;GO:0010941;GO:0019219;GO:0019222;GO:0023051;GO:0023056;GO:0030811;GO:0031323;GO:0031325;GO:0031326;GO:0031328;GO:0031329;GO:0032312;GO:0032318;GO:0032502;GO:…	GO:0000166;GO:0005083;GO:0005096;GO:0005488;GO:0005525;GO:0005543;GO:0008047;GO:0008060;GO:0008270;GO:0008289;GO:0017076;GO:0019001;GO:0019207;GO:0019209;GO:0019887;GO:0030234;GO:0030295;GO:0030695;GO:0032553;GO:0032555;GO:0032561;GO:0035639;GO:0043167;GO:0043169;GO:0046872;GO:0046914;GO:0060589	GO:0005730;GO:0005739;GO:0043226;GO:0043227;GO:0043228;GO:0043229;GO:0043231;GO:0043232;GO:0044422;GO:0044424;GO:0044428;GO:0044444;GO:0044446;GO:0044464
Q8VHH5	Arf-GAP with GTPase, ANK repeat and PH domain-containing protein 3	Agap3	GKRLPRATPTTAPGTSPRANGLAMERSNTQL	S	478	1.1547	0.959416	0.850189	0.954864		0.90018	3	0.0940176	-0.0597718	-0.234144	-0.0666328	2946400	ERK1,2 kinase substrate motif;Growth associated histone HI kinase substrate motif;GSK-3, ERK1, ERK2, CDK5 substrate motif;PKA kinase substrate motif;PKC kinase substrate motif;WW domain binding motif	biological regulation;catabolic process;cellular catabolic process;cellular component organization;cellular component organization at cellular level;cellular component organization or biogenesis;cellular component organization or biogenesis at cellular level;cellular macromolecule catabolic process;cellular macromolecule metabolic process;cellular metabolic process;cellular process;cellular respo…	ARF GTPase activator activity;binding;catalytic activity;cation binding;enzyme activator activity;enzyme regulator activity;GTP binding;GTPase activator activity;GTPase activity;GTPase regulator activity;guanyl nucleotide binding;guanyl ribonucleotide binding;hydrolase activity;hydrolase activity, acting on acid anhydrides;hydrolase activity, acting on acid anhydrides, in phosphorus-containing an…	cell part;cell periphery;cytoplasm;intracellular organelle part;intracellular part;membrane;nuclear body;nuclear part;nucleoplasm part;organelle part;PML body		Alternativesplicing;ANKrepeat;Completeproteome;Cytoplasm;GTPaseactivation;GTP-binding;Metal-binding;Nucleotide-binding;Phosphoprotein;Referenceproteome;Repeat;Zinc;Zinc-finger	GO:0000060;GO:0000302;GO:0006140;GO:0006508;GO:0006511;GO:0006810;GO:0006886;GO:0006950;GO:0006979;GO:0006996;GO:0006997;GO:0007165;GO:0007264;GO:0008152;GO:0009056;GO:0009057;GO:0009314;GO:0009411;GO:0009416;GO:0009628;GO:0009894;GO:0009987;GO:0010035;GO:0010498;GO:0015031;GO:0016043;GO:0019219;GO:0019222;GO:0019538;GO:0019941;GO:0030575;GO:0030578;GO:0030811;GO:0031323;GO:0031329;GO:0032312;GO:…	GO:0000166;GO:0003824;GO:0003924;GO:0005083;GO:0005096;GO:0005488;GO:0005515;GO:0005525;GO:0005543;GO:0008047;GO:0008060;GO:0008270;GO:0008289;GO:0016462;GO:0016787;GO:0016817;GO:0016818;GO:0017076;GO:0017111;GO:0019001;GO:0030234;GO:0030695;GO:0031593;GO:0032182;GO:0032553;GO:0032555;GO:0032561;GO:0035639;GO:0043130;GO:0043167;GO:0043169;GO:0046872;GO:0046914;GO:0060589	GO:0005737;GO:0016020;GO:0016604;GO:0016605;GO:0044422;GO:0044424;GO:0044428;GO:0044446;GO:0044451;GO:0044464;GO:0071944
Q8VHH5	Arf-GAP with GTPase, ANK repeat and PH domain-containing protein 3	Agap3	PAESLSSSPKLEPPPSPHSNRKKHRGKKSTG	S	573	1.3857	1.001	1.2963	1.18453		0.121738	3	0.357114	0.00143569	0.374397	0.244316	596930	Casein kinase II substrate motif;DNA dependent Protein kinase substrate motif;ERK1,2 kinase substrate motif;GSK-3, ERK1, ERK2, CDK5 substrate motif;WW domain binding motif	biological regulation;catabolic process;cellular catabolic process;cellular component organization;cellular component organization at cellular level;cellular component organization or biogenesis;cellular component organization or biogenesis at cellular level;cellular macromolecule catabolic process;cellular macromolecule metabolic process;cellular metabolic process;cellular process;cellular respo…	ARF GTPase activator activity;binding;catalytic activity;cation binding;enzyme activator activity;enzyme regulator activity;GTP binding;GTPase activator activity;GTPase activity;GTPase regulator activity;guanyl nucleotide binding;guanyl ribonucleotide binding;hydrolase activity;hydrolase activity, acting on acid anhydrides;hydrolase activity, acting on acid anhydrides, in phosphorus-containing an…	cell part;cell periphery;cytoplasm;intracellular organelle part;intracellular part;membrane;nuclear body;nuclear part;nucleoplasm part;organelle part;PML body		Alternativesplicing;ANKrepeat;Completeproteome;Cytoplasm;GTPaseactivation;GTP-binding;Metal-binding;Nucleotide-binding;Phosphoprotein;Referenceproteome;Repeat;Zinc;Zinc-finger	GO:0000060;GO:0000302;GO:0006140;GO:0006508;GO:0006511;GO:0006810;GO:0006886;GO:0006950;GO:0006979;GO:0006996;GO:0006997;GO:0007165;GO:0007264;GO:0008152;GO:0009056;GO:0009057;GO:0009314;GO:0009411;GO:0009416;GO:0009628;GO:0009894;GO:0009987;GO:0010035;GO:0010498;GO:0015031;GO:0016043;GO:0019219;GO:0019222;GO:0019538;GO:0019941;GO:0030575;GO:0030578;GO:0030811;GO:0031323;GO:0031329;GO:0032312;GO:…	GO:0000166;GO:0003824;GO:0003924;GO:0005083;GO:0005096;GO:0005488;GO:0005515;GO:0005525;GO:0005543;GO:0008047;GO:0008060;GO:0008270;GO:0008289;GO:0016462;GO:0016787;GO:0016817;GO:0016818;GO:0017076;GO:0017111;GO:0019001;GO:0030234;GO:0030695;GO:0031593;GO:0032182;GO:0032553;GO:0032555;GO:0032561;GO:0035639;GO:0043130;GO:0043167;GO:0043169;GO:0046872;GO:0046914;GO:0060589	GO:0005737;GO:0016020;GO:0016604;GO:0016605;GO:0044422;GO:0044424;GO:0044428;GO:0044446;GO:0044451;GO:0044464;GO:0071944
Q8K2K6	Arf-GAP domain and FG repeat-containing protein 1	Agfg1	SLLGESAPALHLNKGTPSQSPVVGRSQGQQQ	T	177	1.4636	1.64949	1.04764	1.32721		0.0953156	3	0.436021	0.722018	0.0671375	0.408392	91841000	G protein-coupled receptor kinase 1 substrate motif;GSK-3, ERK1, ERK2, CDK5 substrate motif;PKA kinase substrate motif;PKC kinase substrate motif;WW domain binding motif	acrosome assembly;anatomical structure formation involved in morphogenesis;biological regulation;cellular component assembly;cellular component assembly at cellular level;cellular component assembly involved in morphogenesis;cellular component organization;cellular component organization at cellular level;cellular component organization or biogenesis;cellular component organization or biogenesis …	ARF GTPase activator activity;binding;cation binding;DNA binding;enzyme activator activity;enzyme regulator activity;GTPase activator activity;GTPase regulator activity;ion binding;metal ion binding;nucleic acid binding;nucleoside-triphosphatase regulator activity;small GTPase regulator activity;transition metal ion binding;zinc ion binding	cell body;cell part;cell projection;cytoplasmic membrane-bounded vesicle;cytoplasmic part;cytoplasmic vesicle;Golgi apparatus;intracellular membrane-bounded organelle;intracellular organelle;intracellular part;membrane-bounded organelle;membrane-bounded vesicle;neuronal cell body;nucleus;organelle;vesicle		Alternativesplicing;Completeproteome;Cytoplasmicvesicle;Developmentalprotein;Differentiation;DNA-binding;Glycoprotein;Metal-binding;Nucleus;Phosphoprotein;Referenceproteome;Repeat;Spermatogenesis;Transport;Zinc;Zinc-finger	GO:0001675;GO:0003006;GO:0006140;GO:0006810;GO:0006996;GO:0006997;GO:0007010;GO:0007275;GO:0007289;GO:0009894;GO:0009987;GO:0010927;GO:0016043;GO:0019219;GO:0019222;GO:0022412;GO:0022414;GO:0022607;GO:0030811;GO:0031323;GO:0031329;GO:0032312;GO:0032318;GO:0032501;GO:0032502;GO:0033121;GO:0033124;GO:0043087;GO:0045103;GO:0045104;GO:0045109;GO:0048610;GO:0048646;GO:0050789;GO:0050790;GO:0050794;GO:…	GO:0003676;GO:0003677;GO:0005083;GO:0005096;GO:0005488;GO:0008047;GO:0008060;GO:0008270;GO:0030234;GO:0030695;GO:0043167;GO:0043169;GO:0046872;GO:0046914;GO:0060589	GO:0005634;GO:0005794;GO:0016023;GO:0031410;GO:0031982;GO:0031988;GO:0042995;GO:0043025;GO:0043226;GO:0043227;GO:0043229;GO:0043231;GO:0044297;GO:0044424;GO:0044444;GO:0044464
Q8K2K6	Arf-GAP domain and FG repeat-containing protein 1	Agfg1	LGESAPALHLNKGTPSQSPVVGRSQGQQQEK	S	179	0.98305	1.24289	0.75847	0.949714		0.972161	3	-0.138164	0.313697	-0.398836	-0.0744343	67171000	ATM kinase substrate motif;Casein kinase II substrate motif;DNA dependent Protein kinase substrate motif;PKA kinase substrate motif	acrosome assembly;anatomical structure formation involved in morphogenesis;biological regulation;cellular component assembly;cellular component assembly at cellular level;cellular component assembly involved in morphogenesis;cellular component organization;cellular component organization at cellular level;cellular component organization or biogenesis;cellular component organization or biogenesis …	ARF GTPase activator activity;binding;cation binding;DNA binding;enzyme activator activity;enzyme regulator activity;GTPase activator activity;GTPase regulator activity;ion binding;metal ion binding;nucleic acid binding;nucleoside-triphosphatase regulator activity;small GTPase regulator activity;transition metal ion binding;zinc ion binding	cell body;cell part;cell projection;cytoplasmic membrane-bounded vesicle;cytoplasmic part;cytoplasmic vesicle;Golgi apparatus;intracellular membrane-bounded organelle;intracellular organelle;intracellular part;membrane-bounded organelle;membrane-bounded vesicle;neuronal cell body;nucleus;organelle;vesicle		Alternativesplicing;Completeproteome;Cytoplasmicvesicle;Developmentalprotein;Differentiation;DNA-binding;Glycoprotein;Metal-binding;Nucleus;Phosphoprotein;Referenceproteome;Repeat;Spermatogenesis;Transport;Zinc;Zinc-finger	GO:0001675;GO:0003006;GO:0006140;GO:0006810;GO:0006996;GO:0006997;GO:0007010;GO:0007275;GO:0007289;GO:0009894;GO:0009987;GO:0010927;GO:0016043;GO:0019219;GO:0019222;GO:0022412;GO:0022414;GO:0022607;GO:0030811;GO:0031323;GO:0031329;GO:0032312;GO:0032318;GO:0032501;GO:0032502;GO:0033121;GO:0033124;GO:0043087;GO:0045103;GO:0045104;GO:0045109;GO:0048610;GO:0048646;GO:0050789;GO:0050790;GO:0050794;GO:…	GO:0003676;GO:0003677;GO:0005083;GO:0005096;GO:0005488;GO:0008047;GO:0008060;GO:0008270;GO:0030234;GO:0030695;GO:0043167;GO:0043169;GO:0046872;GO:0046914;GO:0060589	GO:0005634;GO:0005794;GO:0016023;GO:0031410;GO:0031982;GO:0031988;GO:0042995;GO:0043025;GO:0043226;GO:0043227;GO:0043229;GO:0043231;GO:0044297;GO:0044424;GO:0044444;GO:0044464
Q8K2K6	Arf-GAP domain and FG repeat-containing protein 1	Agfg1	ESAPALHLNKGTPSQSPVVGRSQGQQQEKKQ	S	181	0.94863	0.282733	0.374647	0.452872		0.0895831	3	-0.189583	-1.82249	-1.4164	-1.14282	320920000	ERK1,2 kinase substrate motif;GSK-3, ERK1, ERK2, CDK5 substrate motif;WW domain binding motif	acrosome assembly;anatomical structure formation involved in morphogenesis;biological regulation;cellular component assembly;cellular component assembly at cellular level;cellular component assembly involved in morphogenesis;cellular component organization;cellular component organization at cellular level;cellular component organization or biogenesis;cellular component organization or biogenesis …	ARF GTPase activator activity;binding;cation binding;DNA binding;enzyme activator activity;enzyme regulator activity;GTPase activator activity;GTPase regulator activity;ion binding;metal ion binding;nucleic acid binding;nucleoside-triphosphatase regulator activity;small GTPase regulator activity;transition metal ion binding;zinc ion binding	cell body;cell part;cell projection;cytoplasmic membrane-bounded vesicle;cytoplasmic part;cytoplasmic vesicle;Golgi apparatus;intracellular membrane-bounded organelle;intracellular organelle;intracellular part;membrane-bounded organelle;membrane-bounded vesicle;neuronal cell body;nucleus;organelle;vesicle		Alternativesplicing;Completeproteome;Cytoplasmicvesicle;Developmentalprotein;Differentiation;DNA-binding;Glycoprotein;Metal-binding;Nucleus;Phosphoprotein;Referenceproteome;Repeat;Spermatogenesis;Transport;Zinc;Zinc-finger	GO:0001675;GO:0003006;GO:0006140;GO:0006810;GO:0006996;GO:0006997;GO:0007010;GO:0007275;GO:0007289;GO:0009894;GO:0009987;GO:0010927;GO:0016043;GO:0019219;GO:0019222;GO:0022412;GO:0022414;GO:0022607;GO:0030811;GO:0031323;GO:0031329;GO:0032312;GO:0032318;GO:0032501;GO:0032502;GO:0033121;GO:0033124;GO:0043087;GO:0045103;GO:0045104;GO:0045109;GO:0048610;GO:0048646;GO:0050789;GO:0050790;GO:0050794;GO:…	GO:0003676;GO:0003677;GO:0005083;GO:0005096;GO:0005488;GO:0008047;GO:0008060;GO:0008270;GO:0030234;GO:0030695;GO:0043167;GO:0043169;GO:0046872;GO:0046914;GO:0060589	GO:0005634;GO:0005794;GO:0016023;GO:0031410;GO:0031982;GO:0031988;GO:0042995;GO:0043025;GO:0043226;GO:0043227;GO:0043229;GO:0043231;GO:0044297;GO:0044424;GO:0044444;GO:0044464
Q8C0I1	Alkyldihydroxyacetonephosphate synthase, peroxisomal	Agps	TNECKARRAASAAGASPAATPAAPESGTIPK	S	57	0.85473	0.594254	0.753851	0.707359		0.0247992	3	-0.33996	-0.750849	-0.407648	-0.499486	8376600	ERK1,2 kinase substrate motif;G protein-coupled receptor kinase 1 substrate motif;GSK-3, ERK1, ERK2, CDK5 substrate motif;WW domain binding motif	biosynthetic process;cellular biosynthetic process;cellular lipid metabolic process;cellular metabolic process;cellular process;ether lipid biosynthetic process;ether lipid metabolic process;glycerol ether biosynthetic process;glycerol ether metabolic process;glycerolipid biosynthetic process;glycerolipid metabolic process;lipid biosynthetic process;lipid metabolic process;metabolic process;organ…	alkylglycerone-phosphate synthase activity;binding;catalytic activity;coenzyme binding;cofactor binding;FAD binding;flavin adenine dinucleotide binding;oxidoreductase activity;oxidoreductase activity, acting on CH-OH group of donors;oxidoreductase activity, acting on the CH-OH group of donors, NAD or NADP as acceptor;transferase activity;transferase activity, transferring alkyl or aryl (other tha…	cell part;cytoplasmic part;intracellular membrane-bounded organelle;intracellular organelle;intracellular organelle part;intracellular part;membrane;membrane-bounded organelle;microbody;microbody membrane;microbody part;mitochondrion;organelle;organelle membrane;organelle part;peroxisomal membrane;peroxisomal part	Ether lipid metabolism;Peroxisome	Acetylation;Completeproteome;FAD;Flavoprotein;Lipidbiosynthesis;Lipidmetabolism;Peroxisome;Phosphoprotein;Referenceproteome;Transferase;Transitpeptide	GO:0006629;GO:0006662;GO:0008152;GO:0008610;GO:0008611;GO:0009058;GO:0009987;GO:0018904;GO:0044237;GO:0044238;GO:0044249;GO:0044255;GO:0044281;GO:0045017;GO:0046485;GO:0046486;GO:0046504	GO:0003824;GO:0005488;GO:0008609;GO:0008762;GO:0016491;GO:0016614;GO:0016616;GO:0016740;GO:0016765;GO:0048037;GO:0050660;GO:0050662;GO:0071949	GO:0005739;GO:0005778;GO:0016020;GO:0031090;GO:0031903;GO:0042579;GO:0043226;GO:0043227;GO:0043229;GO:0043231;GO:0044422;GO:0044424;GO:0044438;GO:0044439;GO:0044444;GO:0044446;GO:0044464
Q8CJF7	Protein ELYS	Ahctf1	PPSILRSGFRTTPLASPSLSPGRSLTPPFRV	S	1214	0.75765	0.988669	0.826638	0.830276		0.106141	3	-0.513897	-0.016441	-0.274673	-0.268337	5333300	Casein kinase II substrate motif;ERK1,2 kinase substrate motif;G protein-coupled receptor kinase 1 substrate motif;GSK3 kinase substrate motif;GSK-3, ERK1, ERK2, CDK5 substrate motif;WW domain binding motif	anatomical structure development;biological regulation;biosynthetic process;cell cycle phase;cell cycle process;cellular biosynthetic process;cellular component assembly;cellular component assembly at cellular level;cellular component organization;cellular component organization at cellular level;cellular component organization or biogenesis;cellular component organization or biogenesis at cellul…	binding;DNA binding;nucleic acid binding;nucleic acid binding transcription factor activity;sequence-specific DNA binding transcription factor activity	cell part;chromatin;chromosomal part;condensed chromosome kinetochore;cytoplasm;intracellular non-membrane-bounded organelle;intracellular organelle;intracellular organelle part;intracellular part;kinetochore;macromolecular complex;membrane;membrane part;non-membrane-bounded organelle;nuclear matrix;nuclear membrane;nuclear part;nucleoplasm;Nup107-160 complex;organelle;organelle membrane;organell…		3D-structure;Cellcycle;Celldivision;Centromere;Chromosome;Completeproteome;Cytoplasm;Developmentalprotein;DNA-binding;Kinetochore;Mitosis;mRNAtransport;Nuclearporecomplex;Nucleus;Phosphoprotein;Proteintransport;Referenceproteome;Transcription;Translocation;Transport	GO:0000280;GO:0000910;GO:0006139;GO:0006351;GO:0006355;GO:0006461;GO:0006807;GO:0006810;GO:0006996;GO:0006997;GO:0006999;GO:0007067;GO:0008152;GO:0009058;GO:0009059;GO:0009889;GO:0009891;GO:0009893;GO:0009987;GO:0010468;GO:0010556;GO:0010557;GO:0010604;GO:0010628;GO:0015031;GO:0015931;GO:0016043;GO:0016070;GO:0019219;GO:0019222;GO:0022402;GO:0022403;GO:0022607;GO:0030097;GO:0031323;GO:0031325;GO:…	GO:0001071;GO:0003676;GO:0003677;GO:0003700;GO:0005488	GO:0000776;GO:0000777;GO:0000785;GO:0005654;GO:0005737;GO:0016020;GO:0016363;GO:0031080;GO:0031090;GO:0031965;GO:0032991;GO:0043226;GO:0043228;GO:0043229;GO:0043232;GO:0043234;GO:0044422;GO:0044424;GO:0044425;GO:0044427;GO:0044428;GO:0044446;GO:0044464
Q8CJF7	Protein ELYS	Ahctf1	LRSGFRTTPLASPSLSPGRSLTPPFRVKETR	S	1218	0.72055	0.0355779	0.26431	0.18433		0.0305766	3	-0.58633	-4.81287	-1.9197	-2.43963	9588000	Cdc2 kinase substrate motif;CDK kinase substrate motif;CDK1,2,4,6 kinase substrate motif;ERK1,2 kinase substrate motif;G protein-coupled receptor kinase 1 substrate motif;GSK3 kinase substrate motif;GSK-3, ERK1, ERK2, CDK5 substrate motif;MAPKAPK2 kinase substrate motif;WW domain binding motif	anatomical structure development;biological regulation;biosynthetic process;cell cycle phase;cell cycle process;cellular biosynthetic process;cellular component assembly;cellular component assembly at cellular level;cellular component organization;cellular component organization at cellular level;cellular component organization or biogenesis;cellular component organization or biogenesis at cellul…	binding;DNA binding;nucleic acid binding;nucleic acid binding transcription factor activity;sequence-specific DNA binding transcription factor activity	cell part;chromatin;chromosomal part;condensed chromosome kinetochore;cytoplasm;intracellular non-membrane-bounded organelle;intracellular organelle;intracellular organelle part;intracellular part;kinetochore;macromolecular complex;membrane;membrane part;non-membrane-bounded organelle;nuclear matrix;nuclear membrane;nuclear part;nucleoplasm;Nup107-160 complex;organelle;organelle membrane;organell…		3D-structure;Cellcycle;Celldivision;Centromere;Chromosome;Completeproteome;Cytoplasm;Developmentalprotein;DNA-binding;Kinetochore;Mitosis;mRNAtransport;Nuclearporecomplex;Nucleus;Phosphoprotein;Proteintransport;Referenceproteome;Transcription;Translocation;Transport	GO:0000280;GO:0000910;GO:0006139;GO:0006351;GO:0006355;GO:0006461;GO:0006807;GO:0006810;GO:0006996;GO:0006997;GO:0006999;GO:0007067;GO:0008152;GO:0009058;GO:0009059;GO:0009889;GO:0009891;GO:0009893;GO:0009987;GO:0010468;GO:0010556;GO:0010557;GO:0010604;GO:0010628;GO:0015031;GO:0015931;GO:0016043;GO:0016070;GO:0019219;GO:0019222;GO:0022402;GO:0022403;GO:0022607;GO:0030097;GO:0031323;GO:0031325;GO:…	GO:0001071;GO:0003676;GO:0003677;GO:0003700;GO:0005488	GO:0000776;GO:0000777;GO:0000785;GO:0005654;GO:0005737;GO:0016020;GO:0016363;GO:0031080;GO:0031090;GO:0031965;GO:0032991;GO:0043226;GO:0043228;GO:0043229;GO:0043232;GO:0043234;GO:0044422;GO:0044424;GO:0044425;GO:0044427;GO:0044428;GO:0044446;GO:0044464
Q6PAL7	AT-hook DNA-binding motif-containing protein 1	Ahdc1	ERQNLFTGYFRSLLDSDDSSDLLDFALSASR	S	842	1.0177	1.01062	1.02414	0.991135		0.0110003	3	-0.0881881	0.0152408	0.0344062	-0.012847	1132700	b-Adrenergic Receptor kinase substrate motif;Casein kinase II substrate motif;G protein-coupled receptor kinase 1 substrate motif;GSK3 kinase substrate motif;MAPKAPK2 kinase substrate motif		binding;DNA binding;nucleic acid binding			Completeproteome;DNA-binding;Phosphoprotein;Referenceproteome;Repeat		GO:0003676;GO:0003677;GO:0005488
O08715	A-kinase anchor protein 1, mitochondrial	Akap1	VETLKVGPAIKDRRLSEEACPGVLSVAPTVT	S	55	1.486	2.44083	2.35825	1.99217		0.0230641	3	0.457934	1.28737	1.23771	0.99434	12142000	14-3-3 domain binding motif;Calmodulin-dependent protein kinase II substrate motif;Casein kinase II substrate motif;G protein-coupled receptor kinase 1 substrate motif;MAPKAPK1 kinase substrate motif;PAK2 kinase substrate motif;PKA kinase substrate motif;PKC epsilon kinase substrate motif;PKC kinase substrate motif		binding;nucleic acid binding;RNA binding	cell part;cytoplasmic part;endoplasmic reticulum;integral to membrane;intracellular membrane-bounded organelle;intracellular organelle;intracellular organelle part;intracellular part;intrinsic to membrane;membrane;membrane part;membrane-bounded organelle;mitochondrial membrane;mitochondrial outer membrane;mitochondrial part;mitochondrion;organelle;organelle membrane;organelle outer membrane;organ…		Alternativesplicing;Completeproteome;Endoplasmicreticulum;Membrane;Mitochondrion;Mitochondrionoutermembrane;Phosphoprotein;Referenceproteome;RNA-binding;Transitpeptide;Transmembrane		GO:0003676;GO:0003723;GO:0005488	GO:0005739;GO:0005741;GO:0005783;GO:0016020;GO:0016021;GO:0019867;GO:0031090;GO:0031224;GO:0031966;GO:0031968;GO:0043226;GO:0043227;GO:0043229;GO:0043231;GO:0044422;GO:0044424;GO:0044425;GO:0044429;GO:0044444;GO:0044446;GO:0044464
O08715	A-kinase anchor protein 1, mitochondrial	Akap1	TEPLALPRTRQVRRRSESSGNLPSVADTRSQ	S	101	0.83883	1.30893	1.16468	1.05733		0.495478	3	-0.36705	0.38839	0.219937	0.0804259	15843000	14-3-3 domain binding motif;Calmodulin-dependent protein kinase II substrate motif;Casein kinase II substrate motif;G protein-coupled receptor kinase 1 substrate motif;PAK2 kinase substrate motif;PKA kinase substrate motif;PKC epsilon kinase substrate motif;PKC kinase substrate motif		binding;nucleic acid binding;RNA binding	cell part;cytoplasmic part;endoplasmic reticulum;integral to membrane;intracellular membrane-bounded organelle;intracellular organelle;intracellular organelle part;intracellular part;intrinsic to membrane;membrane;membrane part;membrane-bounded organelle;mitochondrial membrane;mitochondrial outer membrane;mitochondrial part;mitochondrion;organelle;organelle membrane;organelle outer membrane;organ…		Alternativesplicing;Completeproteome;Endoplasmicreticulum;Membrane;Mitochondrion;Mitochondrionoutermembrane;Phosphoprotein;Referenceproteome;RNA-binding;Transitpeptide;Transmembrane		GO:0003676;GO:0003723;GO:0005488	GO:0005739;GO:0005741;GO:0005783;GO:0016020;GO:0016021;GO:0019867;GO:0031090;GO:0031224;GO:0031966;GO:0031968;GO:0043226;GO:0043227;GO:0043229;GO:0043231;GO:0044422;GO:0044424;GO:0044425;GO:0044429;GO:0044444;GO:0044446;GO:0044464
E9Q394		Akap13	NALMAKVETQNPSLSSPETKQLENAYTESAC	S	1253	1.4065	1.89086	1.55739	1.56438		0.0124421	3	0.378609	0.919042	0.639134	0.645595	6799900	Casein kinase II substrate motif;ERK1,2 kinase substrate motif;GSK-3, ERK1, ERK2, CDK5 substrate motif;MDC1 BRCT domain binding motif;Plk1 PBD domain binding motif;WW domain binding motif	biological regulation;cellular process;cellular response to stimulus;intracellular signal transduction;regulation of biological process;regulation of cellular process;regulation of Ras protein signal transduction;regulation of response to stimulus;regulation of Rho protein signal transduction;regulation of signal transduction;regulation of signaling;regulation of small GTPase mediated signal tran…	binding;cation binding;enzyme regulator activity;GTPase regulator activity;guanyl-nucleotide exchange factor activity;ion binding;lipid binding;metal ion binding;nucleoside-triphosphatase regulator activity;phospholipid binding;Ras guanyl-nucleotide exchange factor activity;Rho guanyl-nucleotide exchange factor activity;small GTPase regulator activity	cell part;cytoplasm;intracellular part		Completeproteome;Metal-binding;Referenceproteome;Zinc	GO:0007165;GO:0009966;GO:0009987;GO:0023051;GO:0035023;GO:0035556;GO:0046578;GO:0048583;GO:0050789;GO:0050794;GO:0050896;GO:0051056;GO:0051716;GO:0065007	GO:0005083;GO:0005085;GO:0005088;GO:0005089;GO:0005488;GO:0005543;GO:0008289;GO:0030234;GO:0030695;GO:0043167;GO:0043169;GO:0046872;GO:0060589	GO:0005737;GO:0044424;GO:0044464
E9Q394		Akap13	RTGDEVDLLSRISAASEEEAVGNGAATPKMK	S	1331	0.8135	0.752608	0.613507	0.702845		0.00987841	3	-0.411286	-0.41003	-0.704849	-0.508722	1968300	BARD1 BRCT domain binding motif;Casein kinase II substrate motif;G protein-coupled receptor kinase 1 substrate motif	biological regulation;cellular process;cellular response to stimulus;intracellular signal transduction;regulation of biological process;regulation of cellular process;regulation of Ras protein signal transduction;regulation of response to stimulus;regulation of Rho protein signal transduction;regulation of signal transduction;regulation of signaling;regulation of small GTPase mediated signal tran…	binding;cation binding;enzyme regulator activity;GTPase regulator activity;guanyl-nucleotide exchange factor activity;ion binding;lipid binding;metal ion binding;nucleoside-triphosphatase regulator activity;phospholipid binding;Ras guanyl-nucleotide exchange factor activity;Rho guanyl-nucleotide exchange factor activity;small GTPase regulator activity	cell part;cytoplasm;intracellular part		Completeproteome;Metal-binding;Referenceproteome;Zinc	GO:0007165;GO:0009966;GO:0009987;GO:0023051;GO:0035023;GO:0035556;GO:0046578;GO:0048583;GO:0050789;GO:0050794;GO:0050896;GO:0051056;GO:0051716;GO:0065007	GO:0005083;GO:0005085;GO:0005088;GO:0005089;GO:0005488;GO:0005543;GO:0008289;GO:0030234;GO:0030695;GO:0043167;GO:0043169;GO:0046872;GO:0060589	GO:0005737;GO:0044424;GO:0044464
E9Q394		Akap13	ISAASEEEAVGNGAATPKMKQGPGTQAINRE	T	1342	1.2511	0.741276	0.72695	0.854155		0.61613	3	0.209697	-0.431917	-0.460073	-0.227431	14156000	Growth associated histone HI kinase substrate motif;GSK-3, ERK1, ERK2, CDK5 substrate motif;PKA kinase substrate motif;PKC kinase substrate motif;WW domain binding motif	biological regulation;cellular process;cellular response to stimulus;intracellular signal transduction;regulation of biological process;regulation of cellular process;regulation of Ras protein signal transduction;regulation of response to stimulus;regulation of Rho protein signal transduction;regulation of signal transduction;regulation of signaling;regulation of small GTPase mediated signal tran…	binding;cation binding;enzyme regulator activity;GTPase regulator activity;guanyl-nucleotide exchange factor activity;ion binding;lipid binding;metal ion binding;nucleoside-triphosphatase regulator activity;phospholipid binding;Ras guanyl-nucleotide exchange factor activity;Rho guanyl-nucleotide exchange factor activity;small GTPase regulator activity	cell part;cytoplasm;intracellular part		Completeproteome;Metal-binding;Referenceproteome;Zinc	GO:0007165;GO:0009966;GO:0009987;GO:0023051;GO:0035023;GO:0035556;GO:0046578;GO:0048583;GO:0050789;GO:0050794;GO:0050896;GO:0051056;GO:0051716;GO:0065007	GO:0005083;GO:0005085;GO:0005088;GO:0005089;GO:0005488;GO:0005543;GO:0008289;GO:0030234;GO:0030695;GO:0043167;GO:0043169;GO:0046872;GO:0060589	GO:0005737;GO:0044424;GO:0044464
E9Q394		Akap13	LRNPFGGEEQRNSLMSLSEEHLEPDQRQHHR	S	1611	1.3156	1.74441	1.63465	1.51359		0.0117612	3	0.28222	0.802735	0.708979	0.597978	14997000	Casein kinase II substrate motif	biological regulation;cellular process;cellular response to stimulus;intracellular signal transduction;regulation of biological process;regulation of cellular process;regulation of Ras protein signal transduction;regulation of response to stimulus;regulation of Rho protein signal transduction;regulation of signal transduction;regulation of signaling;regulation of small GTPase mediated signal tran…	binding;cation binding;enzyme regulator activity;GTPase regulator activity;guanyl-nucleotide exchange factor activity;ion binding;lipid binding;metal ion binding;nucleoside-triphosphatase regulator activity;phospholipid binding;Ras guanyl-nucleotide exchange factor activity;Rho guanyl-nucleotide exchange factor activity;small GTPase regulator activity	cell part;cytoplasm;intracellular part		Completeproteome;Metal-binding;Referenceproteome;Zinc	GO:0007165;GO:0009966;GO:0009987;GO:0023051;GO:0035023;GO:0035556;GO:0046578;GO:0048583;GO:0050789;GO:0050794;GO:0050896;GO:0051056;GO:0051716;GO:0065007	GO:0005083;GO:0005085;GO:0005088;GO:0005089;GO:0005488;GO:0005543;GO:0008289;GO:0030234;GO:0030695;GO:0043167;GO:0043169;GO:0046872;GO:0060589	GO:0005737;GO:0044424;GO:0044464
E9Q394		Akap13	NPFGGEEQRNSLMSLSEEHLEPDQRQHHRMF	S	1613	1.2563	1.83709	1.45938	1.46019		0.03834	3	0.215681	0.877426	0.545357	0.546154	15705000	Casein kinase II substrate motif;G protein-coupled receptor kinase 1 substrate motif	biological regulation;cellular process;cellular response to stimulus;intracellular signal transduction;regulation of biological process;regulation of cellular process;regulation of Ras protein signal transduction;regulation of response to stimulus;regulation of Rho protein signal transduction;regulation of signal transduction;regulation of signaling;regulation of small GTPase mediated signal tran…	binding;cation binding;enzyme regulator activity;GTPase regulator activity;guanyl-nucleotide exchange factor activity;ion binding;lipid binding;metal ion binding;nucleoside-triphosphatase regulator activity;phospholipid binding;Ras guanyl-nucleotide exchange factor activity;Rho guanyl-nucleotide exchange factor activity;small GTPase regulator activity	cell part;cytoplasm;intracellular part		Completeproteome;Metal-binding;Referenceproteome;Zinc	GO:0007165;GO:0009966;GO:0009987;GO:0023051;GO:0035023;GO:0035556;GO:0046578;GO:0048583;GO:0050789;GO:0050794;GO:0050896;GO:0051056;GO:0051716;GO:0065007	GO:0005083;GO:0005085;GO:0005088;GO:0005089;GO:0005488;GO:0005543;GO:0008289;GO:0030234;GO:0030695;GO:0043167;GO:0043169;GO:0046872;GO:0060589	GO:0005737;GO:0044424;GO:0044464
E9Q394		Akap13	EATAAPMFTNRRSQQSVSLSKSVSIQNITGV	S	1861	0.63285	0.3229	0.883892	0.550639		0.0756586	3	-0.773565	-1.63084	-0.178058	-0.860822	5279000	Casein kinase II substrate motif;G protein-coupled receptor kinase 1 substrate motif;GSK3 kinase substrate motif	biological regulation;cellular process;cellular response to stimulus;intracellular signal transduction;regulation of biological process;regulation of cellular process;regulation of Ras protein signal transduction;regulation of response to stimulus;regulation of Rho protein signal transduction;regulation of signal transduction;regulation of signaling;regulation of small GTPase mediated signal tran…	binding;cation binding;enzyme regulator activity;GTPase regulator activity;guanyl-nucleotide exchange factor activity;ion binding;lipid binding;metal ion binding;nucleoside-triphosphatase regulator activity;phospholipid binding;Ras guanyl-nucleotide exchange factor activity;Rho guanyl-nucleotide exchange factor activity;small GTPase regulator activity	cell part;cytoplasm;intracellular part		Completeproteome;Metal-binding;Referenceproteome;Zinc	GO:0007165;GO:0009966;GO:0009987;GO:0023051;GO:0035023;GO:0035556;GO:0046578;GO:0048583;GO:0050789;GO:0050794;GO:0050896;GO:0051056;GO:0051716;GO:0065007	GO:0005083;GO:0005085;GO:0005088;GO:0005089;GO:0005488;GO:0005543;GO:0008289;GO:0030234;GO:0030695;GO:0043167;GO:0043169;GO:0046872;GO:0060589	GO:0005737;GO:0044424;GO:0044464
E9Q394		Akap13	GNDENMSNTWKFLSHSTDSLNKICKVNESTE	S	1892	1.1284	0.873838	0.980078	0.96308		0.94019	3	0.0607781	-0.194562	-0.029032	-0.0542718	91244000	Casein kinase II substrate motif	biological regulation;cellular process;cellular response to stimulus;intracellular signal transduction;regulation of biological process;regulation of cellular process;regulation of Ras protein signal transduction;regulation of response to stimulus;regulation of Rho protein signal transduction;regulation of signal transduction;regulation of signaling;regulation of small GTPase mediated signal tran…	binding;cation binding;enzyme regulator activity;GTPase regulator activity;guanyl-nucleotide exchange factor activity;ion binding;lipid binding;metal ion binding;nucleoside-triphosphatase regulator activity;phospholipid binding;Ras guanyl-nucleotide exchange factor activity;Rho guanyl-nucleotide exchange factor activity;small GTPase regulator activity	cell part;cytoplasm;intracellular part		Completeproteome;Metal-binding;Referenceproteome;Zinc	GO:0007165;GO:0009966;GO:0009987;GO:0023051;GO:0035023;GO:0035556;GO:0046578;GO:0048583;GO:0050789;GO:0050794;GO:0050896;GO:0051056;GO:0051716;GO:0065007	GO:0005083;GO:0005085;GO:0005088;GO:0005089;GO:0005488;GO:0005543;GO:0008289;GO:0030234;GO:0030695;GO:0043167;GO:0043169;GO:0046872;GO:0060589	GO:0005737;GO:0044424;GO:0044464
E9Q394		Akap13	NDENMSNTWKFLSHSTDSLNKICKVNESTES	T	1893	1.0096	1.25043	1.02977	1.06315		0.278668	3	-0.0997167	0.32242	0.0423212	0.0883417	1923600	MDC1 BRCT domain binding motif;Plk1 PBD domain binding motif	biological regulation;cellular process;cellular response to stimulus;intracellular signal transduction;regulation of biological process;regulation of cellular process;regulation of Ras protein signal transduction;regulation of response to stimulus;regulation of Rho protein signal transduction;regulation of signal transduction;regulation of signaling;regulation of small GTPase mediated signal tran…	binding;cation binding;enzyme regulator activity;GTPase regulator activity;guanyl-nucleotide exchange factor activity;ion binding;lipid binding;metal ion binding;nucleoside-triphosphatase regulator activity;phospholipid binding;Ras guanyl-nucleotide exchange factor activity;Rho guanyl-nucleotide exchange factor activity;small GTPase regulator activity	cell part;cytoplasm;intracellular part		Completeproteome;Metal-binding;Referenceproteome;Zinc	GO:0007165;GO:0009966;GO:0009987;GO:0023051;GO:0035023;GO:0035556;GO:0046578;GO:0048583;GO:0050789;GO:0050794;GO:0050896;GO:0051056;GO:0051716;GO:0065007	GO:0005083;GO:0005085;GO:0005088;GO:0005089;GO:0005488;GO:0005543;GO:0008289;GO:0030234;GO:0030695;GO:0043167;GO:0043169;GO:0046872;GO:0060589	GO:0005737;GO:0044424;GO:0044464
E9Q394		Akap13	ENMSNTWKFLSHSTDSLNKICKVNESTESLT	S	1895	1.1446	1.08278	0.947897	1.02785		0.371311	3	0.081343	0.11474	-0.0771972	0.0396287	12290000	b-Adrenergic Receptor kinase substrate motif	biological regulation;cellular process;cellular response to stimulus;intracellular signal transduction;regulation of biological process;regulation of cellular process;regulation of Ras protein signal transduction;regulation of response to stimulus;regulation of Rho protein signal transduction;regulation of signal transduction;regulation of signaling;regulation of small GTPase mediated signal tran…	binding;cation binding;enzyme regulator activity;GTPase regulator activity;guanyl-nucleotide exchange factor activity;ion binding;lipid binding;metal ion binding;nucleoside-triphosphatase regulator activity;phospholipid binding;Ras guanyl-nucleotide exchange factor activity;Rho guanyl-nucleotide exchange factor activity;small GTPase regulator activity	cell part;cytoplasm;intracellular part		Completeproteome;Metal-binding;Referenceproteome;Zinc	GO:0007165;GO:0009966;GO:0009987;GO:0023051;GO:0035023;GO:0035556;GO:0046578;GO:0048583;GO:0050789;GO:0050794;GO:0050896;GO:0051056;GO:0051716;GO:0065007	GO:0005083;GO:0005085;GO:0005088;GO:0005089;GO:0005488;GO:0005543;GO:0008289;GO:0030234;GO:0030695;GO:0043167;GO:0043169;GO:0046872;GO:0060589	GO:0005737;GO:0044424;GO:0044464
E9Q394		Akap13	LCQVSNKHGRLMRIPSFLPNSDEFSSPSAPS	S	2663	1.1624	0.977148	1.10068	1.04939		0.21542	3	0.103606	-0.0333514	0.138392	0.0695489	1926600	14-3-3 domain binding motif;Calmodulin-dependent protein kinase II alpha substrate motif;Calmodulin-dependent protein kinase II substrate motif;Calmodulin-dependent protein kinase IV substrate motif;Chk1 kinase substrate motif;DNA dependent Protein kinase substrate motif;PKA kinase substrate motif;PKC kinase substrate motif	biological regulation;cellular process;cellular response to stimulus;intracellular signal transduction;regulation of biological process;regulation of cellular process;regulation of Ras protein signal transduction;regulation of response to stimulus;regulation of Rho protein signal transduction;regulation of signal transduction;regulation of signaling;regulation of small GTPase mediated signal tran…	binding;cation binding;enzyme regulator activity;GTPase regulator activity;guanyl-nucleotide exchange factor activity;ion binding;lipid binding;metal ion binding;nucleoside-triphosphatase regulator activity;phospholipid binding;Ras guanyl-nucleotide exchange factor activity;Rho guanyl-nucleotide exchange factor activity;small GTPase regulator activity	cell part;cytoplasm;intracellular part		Completeproteome;Metal-binding;Referenceproteome;Zinc	GO:0007165;GO:0009966;GO:0009987;GO:0023051;GO:0035023;GO:0035556;GO:0046578;GO:0048583;GO:0050789;GO:0050794;GO:0050896;GO:0051056;GO:0051716;GO:0065007	GO:0005083;GO:0005085;GO:0005088;GO:0005089;GO:0005488;GO:0005543;GO:0008289;GO:0030234;GO:0030695;GO:0043167;GO:0043169;GO:0046872;GO:0060589	GO:0005737;GO:0044424;GO:0044464
E9Q394		Akap13	DEFSSPSAPSVTKSGSLDSELSVSPKRNSIS	S	2684	0.80966	0.699744	0.183225	0.457811		0.0870057	3	-0.418112	-0.515101	-2.44831	-1.12718	2491800	Calmodulin-dependent protein kinase II substrate motif;Casein kinase II substrate motif;Chk1 kinase substrate motif;Phosphorylase kinase substrate motif;PKA kinase substrate motif;PKC kinase substrate motif	biological regulation;cellular process;cellular response to stimulus;intracellular signal transduction;regulation of biological process;regulation of cellular process;regulation of Ras protein signal transduction;regulation of response to stimulus;regulation of Rho protein signal transduction;regulation of signal transduction;regulation of signaling;regulation of small GTPase mediated signal tran…	binding;cation binding;enzyme regulator activity;GTPase regulator activity;guanyl-nucleotide exchange factor activity;ion binding;lipid binding;metal ion binding;nucleoside-triphosphatase regulator activity;phospholipid binding;Ras guanyl-nucleotide exchange factor activity;Rho guanyl-nucleotide exchange factor activity;small GTPase regulator activity	cell part;cytoplasm;intracellular part		Completeproteome;Metal-binding;Referenceproteome;Zinc	GO:0007165;GO:0009966;GO:0009987;GO:0023051;GO:0035023;GO:0035556;GO:0046578;GO:0048583;GO:0050789;GO:0050794;GO:0050896;GO:0051056;GO:0051716;GO:0065007	GO:0005083;GO:0005085;GO:0005088;GO:0005089;GO:0005488;GO:0005543;GO:0008289;GO:0030234;GO:0030695;GO:0043167;GO:0043169;GO:0046872;GO:0060589	GO:0005737;GO:0044424;GO:0044464
E9Q394		Akap13	PSVTKSGSLDSELSVSPKRNSISRTQKDKGP	S	2692	0.97688	0.754362	0.784407	0.811456		0.0814817	3	-0.147247	-0.406671	-0.350325	-0.301415	94144000	Cdc2 kinase substrate motif;CDK kinase substrate motif;CDK1,2,4,6 kinase substrate motif;ERK1,2 kinase substrate motif;Growth associated histone HI kinase substrate motif;GSK-3, ERK1, ERK2, CDK5 substrate motif;PKA kinase substrate motif;PKC kinase substrate motif;WW domain binding motif	biological regulation;cellular process;cellular response to stimulus;intracellular signal transduction;regulation of biological process;regulation of cellular process;regulation of Ras protein signal transduction;regulation of response to stimulus;regulation of Rho protein signal transduction;regulation of signal transduction;regulation of signaling;regulation of small GTPase mediated signal tran…	binding;cation binding;enzyme regulator activity;GTPase regulator activity;guanyl-nucleotide exchange factor activity;ion binding;lipid binding;metal ion binding;nucleoside-triphosphatase regulator activity;phospholipid binding;Ras guanyl-nucleotide exchange factor activity;Rho guanyl-nucleotide exchange factor activity;small GTPase regulator activity	cell part;cytoplasm;intracellular part		Completeproteome;Metal-binding;Referenceproteome;Zinc	GO:0007165;GO:0009966;GO:0009987;GO:0023051;GO:0035023;GO:0035556;GO:0046578;GO:0048583;GO:0050789;GO:0050794;GO:0050896;GO:0051056;GO:0051716;GO:0065007	GO:0005083;GO:0005085;GO:0005088;GO:0005089;GO:0005488;GO:0005543;GO:0008289;GO:0030234;GO:0030695;GO:0043167;GO:0043169;GO:0046872;GO:0060589	GO:0005737;GO:0044424;GO:0044464
E9Q394		Akap13	SGSLDSELSVSPKRNSISRTQKDKGPFHILG	S	2697	0.76395	0.548976	0.969063	0.721552		0.119699	3	-0.50195	-0.865185	-0.0453372	-0.470824	16586000	Aurora-A kinase substrate motif;Casein kinase II substrate motif;G protein-coupled receptor kinase 1 substrate motif;PAK2 kinase substrate motif;Phosphorylase kinase substrate motif;PKA kinase substrate motif;PKC kinase substrate motif	biological regulation;cellular process;cellular response to stimulus;intracellular signal transduction;regulation of biological process;regulation of cellular process;regulation of Ras protein signal transduction;regulation of response to stimulus;regulation of Rho protein signal transduction;regulation of signal transduction;regulation of signaling;regulation of small GTPase mediated signal tran…	binding;cation binding;enzyme regulator activity;GTPase regulator activity;guanyl-nucleotide exchange factor activity;ion binding;lipid binding;metal ion binding;nucleoside-triphosphatase regulator activity;phospholipid binding;Ras guanyl-nucleotide exchange factor activity;Rho guanyl-nucleotide exchange factor activity;small GTPase regulator activity	cell part;cytoplasm;intracellular part		Completeproteome;Metal-binding;Referenceproteome;Zinc	GO:0007165;GO:0009966;GO:0009987;GO:0023051;GO:0035023;GO:0035556;GO:0046578;GO:0048583;GO:0050789;GO:0050794;GO:0050896;GO:0051056;GO:0051716;GO:0065007	GO:0005083;GO:0005085;GO:0005088;GO:0005089;GO:0005488;GO:0005543;GO:0008289;GO:0030234;GO:0030695;GO:0043167;GO:0043169;GO:0046872;GO:0060589	GO:0005737;GO:0044424;GO:0044464
Q9DBR0	A-kinase anchor protein 8	Akap8	FLRGRGQGRFQDRSNSSTFIRSDPFMPPSAS	S	201	1.0761	0.575574	0.917189	0.806768		0.385542	3	-0.00768833	-0.796927	-0.124709	-0.309775	870850	14-3-3 domain binding motif;Calmodulin-dependent protein kinase II substrate motif;Casein kinase II substrate motif;PKA kinase substrate motif;PKC kinase substrate motif	cell cycle process;cellular component organization;cellular component organization at cellular level;cellular component organization or biogenesis;cellular component organization or biogenesis at cellular level;cellular macromolecule metabolic process;cellular metabolic process;cellular nitrogen compound metabolic process;cellular process;chromosome condensation;chromosome organization;DNA confor…	binding;cation binding;DNA binding;double-stranded DNA binding;ion binding;metal ion binding;nucleic acid binding;structure-specific DNA binding;transition metal ion binding;zinc ion binding	cell part;chromosome;condensed chromosome;cytoplasmic part;female pronucleus;Golgi apparatus;intracellular membrane-bounded organelle;intracellular non-membrane-bounded organelle;intracellular organelle;intracellular organelle part;intracellular part;membrane-bounded organelle;mitochondrion;non-membrane-bounded organelle;nuclear matrix;nuclear part;nucleus;organelle;organelle part;pronucleus		Completeproteome;DNA-binding;Metal-binding;Nucleus;Phosphoprotein;Referenceproteome;Repeat;Zinc;Zinc-finger	GO:0006139;GO:0006259;GO:0006323;GO:0006807;GO:0006996;GO:0007076;GO:0008152;GO:0009987;GO:0016043;GO:0022402;GO:0030261;GO:0034641;GO:0043170;GO:0044237;GO:0044238;GO:0044260;GO:0051276;GO:0071103;GO:0071840;GO:0071841;GO:0071842;GO:0090304	GO:0003676;GO:0003677;GO:0003690;GO:0005488;GO:0008270;GO:0043167;GO:0043169;GO:0043566;GO:0046872;GO:0046914	GO:0000793;GO:0001939;GO:0005634;GO:0005694;GO:0005739;GO:0005794;GO:0016363;GO:0043226;GO:0043227;GO:0043228;GO:0043229;GO:0043231;GO:0043232;GO:0044422;GO:0044424;GO:0044428;GO:0044444;GO:0044446;GO:0044464;GO:0045120
Q80VW7	AT-hook-containing transcription factor	Akna	TEVPQPSILPKALPQSPCHNFPHPGDRNGGD	S	224	1.7702	2.26332	1.58699	1.80464		0.0123964	3	0.710412	1.17844	0.666289	0.851714	1889100	ERK1,2 kinase substrate motif;GSK-3, ERK1, ERK2, CDK5 substrate motif;WW domain binding motif	biological regulation;biosynthetic process;cellular biosynthetic process;cellular macromolecule biosynthetic process;cellular macromolecule metabolic process;cellular metabolic process;cellular nitrogen compound metabolic process;cellular process;macromolecule biosynthetic process;macromolecule metabolic process;metabolic process;nitrogen compound metabolic process;nucleic acid metabolic process;…	binding;DNA binding;nucleic acid binding	cell part;intracellular membrane-bounded organelle;intracellular organelle;intracellular part;membrane-bounded organelle;nucleus;organelle		Activator;Alternativesplicing;Completeproteome;DNA-binding;Nucleus;Phosphoprotein;Referenceproteome;Transcription;Transcriptionregulation	GO:0006139;GO:0006351;GO:0006355;GO:0006807;GO:0008152;GO:0009058;GO:0009059;GO:0009889;GO:0009987;GO:0010468;GO:0010556;GO:0016070;GO:0019219;GO:0019222;GO:0031323;GO:0031326;GO:0032774;GO:0034641;GO:0034645;GO:0043170;GO:0044237;GO:0044238;GO:0044249;GO:0044260;GO:0050789;GO:0050794;GO:0051171;GO:0051252;GO:0060255;GO:0065007;GO:0080090;GO:0090304;GO:2000112	GO:0003676;GO:0003677;GO:0005488	GO:0005634;GO:0043226;GO:0043227;GO:0043229;GO:0043231;GO:0044424;GO:0044464
Q80VW7	AT-hook-containing transcription factor	Akna	PKPLPSRFTGSVSPLSTRLGAIKKVVPQHKQ	S	305	1.189	0.29752	0.572596	0.572084		0.29986	3	0.136248	-1.74894	-0.804411	-0.805701	13538000	PKA kinase substrate motif;PKC kinase substrate motif	biological regulation;biosynthetic process;cellular biosynthetic process;cellular macromolecule biosynthetic process;cellular macromolecule metabolic process;cellular metabolic process;cellular nitrogen compound metabolic process;cellular process;macromolecule biosynthetic process;macromolecule metabolic process;metabolic process;nitrogen compound metabolic process;nucleic acid metabolic process;…	binding;DNA binding;nucleic acid binding	cell part;intracellular membrane-bounded organelle;intracellular organelle;intracellular part;membrane-bounded organelle;nucleus;organelle		Activator;Alternativesplicing;Completeproteome;DNA-binding;Nucleus;Phosphoprotein;Referenceproteome;Transcription;Transcriptionregulation	GO:0006139;GO:0006351;GO:0006355;GO:0006807;GO:0008152;GO:0009058;GO:0009059;GO:0009889;GO:0009987;GO:0010468;GO:0010556;GO:0016070;GO:0019219;GO:0019222;GO:0031323;GO:0031326;GO:0032774;GO:0034641;GO:0034645;GO:0043170;GO:0044237;GO:0044238;GO:0044249;GO:0044260;GO:0050789;GO:0050794;GO:0051171;GO:0051252;GO:0060255;GO:0065007;GO:0080090;GO:0090304;GO:2000112	GO:0003676;GO:0003677;GO:0005488	GO:0005634;GO:0043226;GO:0043227;GO:0043229;GO:0043231;GO:0044424;GO:0044464
Q80VW7	AT-hook-containing transcription factor	Akna	MKSPDFRPSMARDTYTPVLDTAEVAQRGTKA	T	838	0.89518	1.58302	1.01074	1.09805		0.48616	3	-0.273251	0.662677	0.0154051	0.134944	921540	Casein kinase I substrate motif;GSK-3, ERK1, ERK2, CDK5 substrate motif;WW domain binding motif	biological regulation;biosynthetic process;cellular biosynthetic process;cellular macromolecule biosynthetic process;cellular macromolecule metabolic process;cellular metabolic process;cellular nitrogen compound metabolic process;cellular process;macromolecule biosynthetic process;macromolecule metabolic process;metabolic process;nitrogen compound metabolic process;nucleic acid metabolic process;…	binding;DNA binding;nucleic acid binding	cell part;intracellular membrane-bounded organelle;intracellular organelle;intracellular part;membrane-bounded organelle;nucleus;organelle		Activator;Alternativesplicing;Completeproteome;DNA-binding;Nucleus;Phosphoprotein;Referenceproteome;Transcription;Transcriptionregulation	GO:0006139;GO:0006351;GO:0006355;GO:0006807;GO:0008152;GO:0009058;GO:0009059;GO:0009889;GO:0009987;GO:0010468;GO:0010556;GO:0016070;GO:0019219;GO:0019222;GO:0031323;GO:0031326;GO:0032774;GO:0034641;GO:0034645;GO:0043170;GO:0044237;GO:0044238;GO:0044249;GO:0044260;GO:0050789;GO:0050794;GO:0051171;GO:0051252;GO:0060255;GO:0065007;GO:0080090;GO:0090304;GO:2000112	GO:0003676;GO:0003677;GO:0005488	GO:0005634;GO:0043226;GO:0043227;GO:0043229;GO:0043231;GO:0044424;GO:0044464
Q80VW7	AT-hook-containing transcription factor	Akna	VEPAEPMGRRRARSSSVPRDVPRLYLSSESE	S	1133	0.99366	0.55495	0.291546	0.529676		0.13206	3	-0.122676	-0.849571	-1.7782	-0.916817	20716000	14-3-3 domain binding motif;Akt kinase substrate motif;Calmodulin-dependent protein kinase II substrate motif;CLK1 kinase substrate motif;MAPKAPK1 kinase substrate motif;MDC1 BRCT domain binding motif;p70 Ribosomal S6 kinase substrate motif;Phosphorylase kinase substrate motif;PKA kinase substrate motif;PKC kinase substrate motif;Plk1 PBD domain binding motif	biological regulation;biosynthetic process;cellular biosynthetic process;cellular macromolecule biosynthetic process;cellular macromolecule metabolic process;cellular metabolic process;cellular nitrogen compound metabolic process;cellular process;macromolecule biosynthetic process;macromolecule metabolic process;metabolic process;nitrogen compound metabolic process;nucleic acid metabolic process;…	binding;DNA binding;nucleic acid binding	cell part;intracellular membrane-bounded organelle;intracellular organelle;intracellular part;membrane-bounded organelle;nucleus;organelle		Activator;Alternativesplicing;Completeproteome;DNA-binding;Nucleus;Phosphoprotein;Referenceproteome;Transcription;Transcriptionregulation	GO:0006139;GO:0006351;GO:0006355;GO:0006807;GO:0008152;GO:0009058;GO:0009059;GO:0009889;GO:0009987;GO:0010468;GO:0010556;GO:0016070;GO:0019219;GO:0019222;GO:0031323;GO:0031326;GO:0032774;GO:0034641;GO:0034645;GO:0043170;GO:0044237;GO:0044238;GO:0044249;GO:0044260;GO:0050789;GO:0050794;GO:0051171;GO:0051252;GO:0060255;GO:0065007;GO:0080090;GO:0090304;GO:2000112	GO:0003676;GO:0003677;GO:0005488	GO:0005634;GO:0043226;GO:0043227;GO:0043229;GO:0043231;GO:0044424;GO:0044464
Q80VW7	AT-hook-containing transcription factor	Akna	SSVPRDVPRLYLSSESESPAPRLSSEKSRTF	S	1147	1.6131	0.972881	0.328325	0.780943		0.942308	3	0.576335	-0.0396652	-1.6068	-0.356711	1787200	b-Adrenergic Receptor kinase substrate motif;Casein kinase II substrate motif;G protein-coupled receptor kinase 1 substrate motif	biological regulation;biosynthetic process;cellular biosynthetic process;cellular macromolecule biosynthetic process;cellular macromolecule metabolic process;cellular metabolic process;cellular nitrogen compound metabolic process;cellular process;macromolecule biosynthetic process;macromolecule metabolic process;metabolic process;nitrogen compound metabolic process;nucleic acid metabolic process;…	binding;DNA binding;nucleic acid binding	cell part;intracellular membrane-bounded organelle;intracellular organelle;intracellular part;membrane-bounded organelle;nucleus;organelle		Activator;Alternativesplicing;Completeproteome;DNA-binding;Nucleus;Phosphoprotein;Referenceproteome;Transcription;Transcriptionregulation	GO:0006139;GO:0006351;GO:0006355;GO:0006807;GO:0008152;GO:0009058;GO:0009059;GO:0009889;GO:0009987;GO:0010468;GO:0010556;GO:0016070;GO:0019219;GO:0019222;GO:0031323;GO:0031326;GO:0032774;GO:0034641;GO:0034645;GO:0043170;GO:0044237;GO:0044238;GO:0044249;GO:0044260;GO:0050789;GO:0050794;GO:0051171;GO:0051252;GO:0060255;GO:0065007;GO:0080090;GO:0090304;GO:2000112	GO:0003676;GO:0003677;GO:0005488	GO:0005634;GO:0043226;GO:0043227;GO:0043229;GO:0043231;GO:0044424;GO:0044464
P31750	RAC-alpha serine/threonine-protein kinase	Akt1	GLKRQEEETMDFRSGSPSDNSGAEEMEVSLA	S	124	1.0514	0.845486	0.801563	0.870059		0.261823	3	-0.0411888	-0.242146	-0.319112	-0.200816	114110000	14-3-3 domain binding motif;Calmodulin-dependent protein kinase II substrate motif;Casein kinase II substrate motif;ERK1,2 kinase substrate motif;GSK-3, ERK1, ERK2, CDK5 substrate motif;MAPKAPK2 kinase substrate motif;PKA kinase substrate motif;PKC kinase substrate motif;Pyruvate dehydrogenase kinase substrate motif;WW domain binding motif	activation-induced cell death of T cells;aging;alcohol metabolic process;anagen;anatomical structure development;apoptosis;apoptotic mitochondrial changes;biological regulation;biosynthetic process;blood vessel development;carbohydrate biosynthetic process;carbohydrate homeostasis;carbohydrate metabolic process;carbohydrate transport;catabolic process;cell death;cell development;cell differentiat…	adenyl nucleotide binding;adenyl ribonucleotide binding;ATP binding;binding;catalytic activity;enzyme regulator activity;kinase activity;lipid binding;nitric-oxide synthase regulator activity;nucleotide binding;phosphatidylinositol binding;phosphatidylinositol-3,4,5-trisphosphate binding;phosphatidylinositol-3,4-bisphosphate binding;phospholipid binding;phosphotransferase activity, alcohol group …	cell part;cytoplasmic part;cytoskeletal part;cytosol;intracellular non-membrane-bounded organelle;intracellular organelle;intracellular organelle part;intracellular part;membrane;non-membrane-bounded organelle;nuclear part;nucleoplasm;organelle;organelle part;plasma membrane;spindle	Acute myeloid leukemia;Adipocytokine signaling pathway;Apoptosis;B cell receptor signaling pathway;Carbohydrate digestion and absorption;Chagas disease (American trypanosomiasis);Chemokine signaling pathway;Chronic myeloid leukemia;Colorectal cancer;Endometrial cancer;ErbB signaling pathway;Fc epsilon RI signaling pathway;Fc gamma R-mediated phagocytosis;Focal adhesion;Glioma;Hepatitis C;Insulin …	Acetylation;Apoptosis;ATP-binding;Carbohydratemetabolism;Cellmembrane;Completeproteome;Cytoplasm;Developmentalprotein;Disulfidebond;Glucosemetabolism;Glycogenbiosynthesis;Glycogenmetabolism;Glycoprotein;Kinase;Membrane;Neurogenesis;Nucleotide-binding;Nucleus;Phosphoprotein;Referenceproteome;Serine/threonine-proteinkinase;Sugartransport;Transferase;Translationregulation;Transport;Ublconjugation	GO:0000060;GO:0000079;GO:0000271;GO:0001558;GO:0001568;GO:0001649;GO:0001666;GO:0001893;GO:0001932;GO:0001934;GO:0002028;GO:0003006;GO:0005975;GO:0005976;GO:0005977;GO:0005978;GO:0005979;GO:0005996;GO:0006006;GO:0006066;GO:0006073;GO:0006091;GO:0006109;GO:0006112;GO:0006355;GO:0006357;GO:0006412;GO:0006417;GO:0006464;GO:0006468;GO:0006469;GO:0006793;GO:0006796;GO:0006810;GO:0006886;GO:0006915;GO:…	GO:0000166;GO:0003824;GO:0004672;GO:0004674;GO:0005488;GO:0005524;GO:0005543;GO:0005547;GO:0008289;GO:0016301;GO:0016740;GO:0016772;GO:0016773;GO:0017076;GO:0030234;GO:0030235;GO:0030554;GO:0032553;GO:0032555;GO:0032559;GO:0035091;GO:0035639;GO:0043325	GO:0005654;GO:0005819;GO:0005829;GO:0005886;GO:0016020;GO:0043226;GO:0043228;GO:0043229;GO:0043232;GO:0044422;GO:0044424;GO:0044428;GO:0044430;GO:0044444;GO:0044446;GO:0044464
P31750	RAC-alpha serine/threonine-protein kinase	Akt1	EEETMDFRSGSPSDNSGAEEMEVSLAKPKHR	S	129	1.2229	1.01745	0.924447	1.02064		0.567032	3	0.176806	0.0249542	-0.113337	0.0294744	7318000	Casein kinase II substrate motif	activation-induced cell death of T cells;aging;alcohol metabolic process;anagen;anatomical structure development;apoptosis;apoptotic mitochondrial changes;biological regulation;biosynthetic process;blood vessel development;carbohydrate biosynthetic process;carbohydrate homeostasis;carbohydrate metabolic process;carbohydrate transport;catabolic process;cell death;cell development;cell differentiat…	adenyl nucleotide binding;adenyl ribonucleotide binding;ATP binding;binding;catalytic activity;enzyme regulator activity;kinase activity;lipid binding;nitric-oxide synthase regulator activity;nucleotide binding;phosphatidylinositol binding;phosphatidylinositol-3,4,5-trisphosphate binding;phosphatidylinositol-3,4-bisphosphate binding;phospholipid binding;phosphotransferase activity, alcohol group …	cell part;cytoplasmic part;cytoskeletal part;cytosol;intracellular non-membrane-bounded organelle;intracellular organelle;intracellular organelle part;intracellular part;membrane;non-membrane-bounded organelle;nuclear part;nucleoplasm;organelle;organelle part;plasma membrane;spindle	Acute myeloid leukemia;Adipocytokine signaling pathway;Apoptosis;B cell receptor signaling pathway;Carbohydrate digestion and absorption;Chagas disease (American trypanosomiasis);Chemokine signaling pathway;Chronic myeloid leukemia;Colorectal cancer;Endometrial cancer;ErbB signaling pathway;Fc epsilon RI signaling pathway;Fc gamma R-mediated phagocytosis;Focal adhesion;Glioma;Hepatitis C;Insulin …	Acetylation;Apoptosis;ATP-binding;Carbohydratemetabolism;Cellmembrane;Completeproteome;Cytoplasm;Developmentalprotein;Disulfidebond;Glucosemetabolism;Glycogenbiosynthesis;Glycogenmetabolism;Glycoprotein;Kinase;Membrane;Neurogenesis;Nucleotide-binding;Nucleus;Phosphoprotein;Referenceproteome;Serine/threonine-proteinkinase;Sugartransport;Transferase;Translationregulation;Transport;Ublconjugation	GO:0000060;GO:0000079;GO:0000271;GO:0001558;GO:0001568;GO:0001649;GO:0001666;GO:0001893;GO:0001932;GO:0001934;GO:0002028;GO:0003006;GO:0005975;GO:0005976;GO:0005977;GO:0005978;GO:0005979;GO:0005996;GO:0006006;GO:0006066;GO:0006073;GO:0006091;GO:0006109;GO:0006112;GO:0006355;GO:0006357;GO:0006412;GO:0006417;GO:0006464;GO:0006468;GO:0006469;GO:0006793;GO:0006796;GO:0006810;GO:0006886;GO:0006915;GO:…	GO:0000166;GO:0003824;GO:0004672;GO:0004674;GO:0005488;GO:0005524;GO:0005543;GO:0005547;GO:0008289;GO:0016301;GO:0016740;GO:0016772;GO:0016773;GO:0017076;GO:0030234;GO:0030235;GO:0030554;GO:0032553;GO:0032555;GO:0032559;GO:0035091;GO:0035639;GO:0043325	GO:0005654;GO:0005819;GO:0005829;GO:0005886;GO:0016020;GO:0043226;GO:0043228;GO:0043229;GO:0043232;GO:0044422;GO:0044424;GO:0044428;GO:0044430;GO:0044444;GO:0044446;GO:0044464
Q64362	AKT-interacting protein	Aktip	RAEGEEKTLAGDVKTSPPRSAPKKQLPSIPK	S	30	0.87565	0.774275	0.868766	0.816558		0.00801173	3	-0.305074	-0.369083	-0.20296	-0.292372	3090700	Cdc2 kinase substrate motif;CDK kinase substrate motif;CDK1,2,4,6 kinase substrate motif;ERK1,2 kinase substrate motif;G protein-coupled receptor kinase 1 substrate motif;Growth associated histone HI kinase substrate motif;GSK3 kinase substrate motif;GSK-3, ERK1, ERK2, CDK5 substrate motif;PKA kinase substrate motif;PKC kinase substrate motif;WW domain binding motif	apoptosis;biological regulation;cell death;cellular component organization;cellular component organization at cellular level;cellular component organization or biogenesis;cellular component organization or biogenesis at cellular level;cellular process;death;early endosome to late endosome transport;endosome organization;endosome to lysosome transport;endosome transport;establishment of localizati…	acid-amino acid ligase activity;catalytic activity;ligase activity;ligase activity, forming carbon-nitrogen bonds	cell part;cytoplasmic part;FHF complex;Golgi apparatus;HOPS complex;intracellular membrane-bounded organelle;intracellular non-membrane-bounded organelle;intracellular organelle;intracellular organelle part;intracellular part;macromolecular complex;membrane;membrane part;membrane-bounded organelle;non-membrane-bounded organelle;nuclear part;nucleolus;organelle;organelle part;plasma membrane;prote…		Apoptosis;Cellmembrane;Completeproteome;Cytoplasm;Membrane;Proteintransport;Referenceproteome;Transport	GO:0001932;GO:0001934;GO:0006810;GO:0006915;GO:0006996;GO:0007032;GO:0007033;GO:0007034;GO:0007040;GO:0007041;GO:0008219;GO:0008333;GO:0009893;GO:0009987;GO:0010562;GO:0010604;GO:0012501;GO:0015031;GO:0016043;GO:0016192;GO:0016197;GO:0016265;GO:0019220;GO:0019222;GO:0031323;GO:0031325;GO:0031399;GO:0031401;GO:0032092;GO:0032268;GO:0032270;GO:0042325;GO:0042327;GO:0043393;GO:0044093;GO:0045022;GO:…	GO:0003824;GO:0016874;GO:0016879;GO:0016881	GO:0005730;GO:0005794;GO:0005886;GO:0016020;GO:0030897;GO:0032991;GO:0043226;GO:0043227;GO:0043228;GO:0043229;GO:0043231;GO:0043232;GO:0043234;GO:0044422;GO:0044424;GO:0044425;GO:0044428;GO:0044437;GO:0044444;GO:0044446;GO:0044464;GO:0070695
P05064	Fructose-bisphosphate aldolase A	Aldoa	HRIVAPGKGILAADESTGSIAKRLQSIGTEN	S	36	1.0331	0.635122	0.65726	0.735964		0.156616	3	-0.0665206	-0.654894	-0.605465	-0.442293	10104000	b-Adrenergic Receptor kinase substrate motif;Casein kinase II substrate motif	alcohol catabolic process;alcohol metabolic process;carbohydrate catabolic process;carbohydrate metabolic process;catabolic process;cellular carbohydrate catabolic process;cellular carbohydrate metabolic process;cellular component assembly;cellular component organization;cellular component organization or biogenesis;cellular metabolic process;cellular process;generation of precursor metabolites a…	aldehyde-lyase activity;carbon-carbon lyase activity;catalytic activity;fructose-bisphosphate aldolase activity;lyase activity	cell part;contractile fiber part;cytoplasmic part;intracellular part;macromolecular complex;membrane;organelle part;protein complex;Z disc	Carbon fixation in photosynthetic organisms;Fructose and mannose metabolism;Glycolysis / Gluconeogenesis;Pentose phosphate pathway	Acetylation;Completeproteome;Directproteinsequencing;Glycolysis;Lyase;Nitration;Phosphoprotein;Referenceproteome;Schiffbase	GO:0005975;GO:0005996;GO:0006006;GO:0006007;GO:0006066;GO:0006091;GO:0006096;GO:0006461;GO:0008152;GO:0009056;GO:0009987;GO:0016043;GO:0016052;GO:0019318;GO:0019320;GO:0022607;GO:0043933;GO:0044237;GO:0044238;GO:0044262;GO:0044275;GO:0044281;GO:0044282;GO:0046164;GO:0046365;GO:0051259;GO:0051260;GO:0051262;GO:0051289;GO:0065003;GO:0071822;GO:0071840	GO:0003824;GO:0004332;GO:0016829;GO:0016830;GO:0016832	GO:0016020;GO:0030018;GO:0032991;GO:0043234;GO:0044422;GO:0044424;GO:0044444;GO:0044449;GO:0044464
P05064	Fructose-bisphosphate aldolase A	Aldoa	VAPGKGILAADESTGSIAKRLQSIGTENTEE	S	39	0.96813	0.467447	0.440906	0.569222		0.0943382	3	-0.160228	-1.09712	-1.18146	-0.812937	7965900		alcohol catabolic process;alcohol metabolic process;carbohydrate catabolic process;carbohydrate metabolic process;catabolic process;cellular carbohydrate catabolic process;cellular carbohydrate metabolic process;cellular component assembly;cellular component organization;cellular component organization or biogenesis;cellular metabolic process;cellular process;generation of precursor metabolites a…	aldehyde-lyase activity;carbon-carbon lyase activity;catalytic activity;fructose-bisphosphate aldolase activity;lyase activity	cell part;contractile fiber part;cytoplasmic part;intracellular part;macromolecular complex;membrane;organelle part;protein complex;Z disc	Carbon fixation in photosynthetic organisms;Fructose and mannose metabolism;Glycolysis / Gluconeogenesis;Pentose phosphate pathway	Acetylation;Completeproteome;Directproteinsequencing;Glycolysis;Lyase;Nitration;Phosphoprotein;Referenceproteome;Schiffbase	GO:0005975;GO:0005996;GO:0006006;GO:0006007;GO:0006066;GO:0006091;GO:0006096;GO:0006461;GO:0008152;GO:0009056;GO:0009987;GO:0016043;GO:0016052;GO:0019318;GO:0019320;GO:0022607;GO:0043933;GO:0044237;GO:0044238;GO:0044262;GO:0044275;GO:0044281;GO:0044282;GO:0046164;GO:0046365;GO:0051259;GO:0051260;GO:0051262;GO:0051289;GO:0065003;GO:0071822;GO:0071840	GO:0003824;GO:0004332;GO:0016829;GO:0016830;GO:0016832	GO:0016020;GO:0030018;GO:0032991;GO:0043234;GO:0044422;GO:0044424;GO:0044444;GO:0044449;GO:0044464
P05064	Fructose-bisphosphate aldolase A	Aldoa	LAADESTGSIAKRLQSIGTENTEENRRFYRQ	S	46	1.5699	2.26394	1.77951	1.80145		0.0132787	3	0.537172	1.17884	0.831479	0.849162	15850000	14-3-3 domain binding motif;Calmodulin-dependent protein kinase II substrate motif;Casein kinase II substrate motif;Phosphorylase kinase substrate motif;PKA kinase substrate motif;PKC kinase substrate motif	alcohol catabolic process;alcohol metabolic process;carbohydrate catabolic process;carbohydrate metabolic process;catabolic process;cellular carbohydrate catabolic process;cellular carbohydrate metabolic process;cellular component assembly;cellular component organization;cellular component organization or biogenesis;cellular metabolic process;cellular process;generation of precursor metabolites a…	aldehyde-lyase activity;carbon-carbon lyase activity;catalytic activity;fructose-bisphosphate aldolase activity;lyase activity	cell part;contractile fiber part;cytoplasmic part;intracellular part;macromolecular complex;membrane;organelle part;protein complex;Z disc	Carbon fixation in photosynthetic organisms;Fructose and mannose metabolism;Glycolysis / Gluconeogenesis;Pentose phosphate pathway	Acetylation;Completeproteome;Directproteinsequencing;Glycolysis;Lyase;Nitration;Phosphoprotein;Referenceproteome;Schiffbase	GO:0005975;GO:0005996;GO:0006006;GO:0006007;GO:0006066;GO:0006091;GO:0006096;GO:0006461;GO:0008152;GO:0009056;GO:0009987;GO:0016043;GO:0016052;GO:0019318;GO:0019320;GO:0022607;GO:0043933;GO:0044237;GO:0044238;GO:0044262;GO:0044275;GO:0044281;GO:0044282;GO:0046164;GO:0046365;GO:0051259;GO:0051260;GO:0051262;GO:0051289;GO:0065003;GO:0071822;GO:0071840	GO:0003824;GO:0004332;GO:0016829;GO:0016830;GO:0016832	GO:0016020;GO:0030018;GO:0032991;GO:0043234;GO:0044422;GO:0044424;GO:0044444;GO:0044449;GO:0044464
P05064	Fructose-bisphosphate aldolase A	Aldoa	DESTGSIAKRLQSIGTENTEENRRFYRQLLL	T	49	2.0756	2.04855	1.50542	1.80867		0.00917362	3	0.940028	1.0346	0.590164	0.854932	2896100	G protein-coupled receptor kinase 1 substrate motif	alcohol catabolic process;alcohol metabolic process;carbohydrate catabolic process;carbohydrate metabolic process;catabolic process;cellular carbohydrate catabolic process;cellular carbohydrate metabolic process;cellular component assembly;cellular component organization;cellular component organization or biogenesis;cellular metabolic process;cellular process;generation of precursor metabolites a…	aldehyde-lyase activity;carbon-carbon lyase activity;catalytic activity;fructose-bisphosphate aldolase activity;lyase activity	cell part;contractile fiber part;cytoplasmic part;intracellular part;macromolecular complex;membrane;organelle part;protein complex;Z disc	Carbon fixation in photosynthetic organisms;Fructose and mannose metabolism;Glycolysis / Gluconeogenesis;Pentose phosphate pathway	Acetylation;Completeproteome;Directproteinsequencing;Glycolysis;Lyase;Nitration;Phosphoprotein;Referenceproteome;Schiffbase	GO:0005975;GO:0005996;GO:0006006;GO:0006007;GO:0006066;GO:0006091;GO:0006096;GO:0006461;GO:0008152;GO:0009056;GO:0009987;GO:0016043;GO:0016052;GO:0019318;GO:0019320;GO:0022607;GO:0043933;GO:0044237;GO:0044238;GO:0044262;GO:0044275;GO:0044281;GO:0044282;GO:0046164;GO:0046365;GO:0051259;GO:0051260;GO:0051262;GO:0051289;GO:0065003;GO:0071822;GO:0071840	GO:0003824;GO:0004332;GO:0016829;GO:0016830;GO:0016832	GO:0016020;GO:0030018;GO:0032991;GO:0043234;GO:0044422;GO:0044424;GO:0044444;GO:0044449;GO:0044464
P05064	Fructose-bisphosphate aldolase A	Aldoa	LRRTVPPAVTGVTFLSGGQSEEEASINLNAI	S	272	1.8612	3.08567	2.3515	2.31974		0.0157738	3	0.782733	1.62558	1.23358	1.21397	4210700	G protein-coupled receptor kinase 1 substrate motif;GSK3 kinase substrate motif	alcohol catabolic process;alcohol metabolic process;carbohydrate catabolic process;carbohydrate metabolic process;catabolic process;cellular carbohydrate catabolic process;cellular carbohydrate metabolic process;cellular component assembly;cellular component organization;cellular component organization or biogenesis;cellular metabolic process;cellular process;generation of precursor metabolites a…	aldehyde-lyase activity;carbon-carbon lyase activity;catalytic activity;fructose-bisphosphate aldolase activity;lyase activity	cell part;contractile fiber part;cytoplasmic part;intracellular part;macromolecular complex;membrane;organelle part;protein complex;Z disc	Carbon fixation in photosynthetic organisms;Fructose and mannose metabolism;Glycolysis / Gluconeogenesis;Pentose phosphate pathway	Acetylation;Completeproteome;Directproteinsequencing;Glycolysis;Lyase;Nitration;Phosphoprotein;Referenceproteome;Schiffbase	GO:0005975;GO:0005996;GO:0006006;GO:0006007;GO:0006066;GO:0006091;GO:0006096;GO:0006461;GO:0008152;GO:0009056;GO:0009987;GO:0016043;GO:0016052;GO:0019318;GO:0019320;GO:0022607;GO:0043933;GO:0044237;GO:0044238;GO:0044262;GO:0044275;GO:0044281;GO:0044282;GO:0046164;GO:0046365;GO:0051259;GO:0051260;GO:0051262;GO:0051289;GO:0065003;GO:0071822;GO:0071840	GO:0003824;GO:0004332;GO:0016829;GO:0016830;GO:0016832	GO:0016020;GO:0030018;GO:0032991;GO:0043234;GO:0044422;GO:0044424;GO:0044444;GO:0044449;GO:0044464
Q920R0	Alsin	Als2	MDIREEELEGGSRRLSLPGLLSQVSPRLLRK	S	477	1.3212	1.10089	1.0285	1.11408		0.163122	3	0.288348	0.138672	0.0405423	0.155854	6014100	14-3-3 domain binding motif;Aurora-A kinase substrate motif;Calmodulin-dependent protein kinase II substrate motif;MAPKAPK2 kinase substrate motif;PAK2 kinase substrate motif;Phosphorylase kinase substrate motif;PKA kinase substrate motif;PKC epsilon kinase substrate motif;PKC kinase substrate motif	anatomical structure morphogenesis;axonogenesis;behavior;behavioral defense response;behavioral fear response;biological regulation;cell communication;cell death;cell part morphogenesis;cell projection morphogenesis;cell projection organization;cell-cell signaling;cellular component morphogenesis;cellular component organization;cellular component organization at cellular level;cellular component …	binding;enzyme activator activity;enzyme binding;enzyme regulator activity;GTPase binding;GTPase regulator activity;guanyl-nucleotide exchange factor activity;identical protein binding;kinase activator activity;kinase regulator activity;lipid binding;nucleoside-triphosphatase regulator activity;phospholipid binding;protein binding;protein dimerization activity;protein homodimerization activity;pr…	axon;cell body;cell part;cell projection;cell projection part;cytoplasmic part;cytoskeletal part;cytosol;early endosome;endosome;growth cone;intracellular membrane-bounded organelle;intracellular organelle;intracellular organelle part;intracellular part;lamellipodium;macromolecular complex;membrane;membrane-bounded organelle;neuron projection;neuronal cell body;organelle;organelle part;postsynapt…	Amyotrophic lateral sclerosis (ALS)	Acetylation;Alternativesplicing;Completeproteome;Guanine-nucleotidereleasingfactor;Phosphoprotein;Referenceproteome;Repeat	GO:0001662;GO:0001701;GO:0001881;GO:0002209;GO:0006140;GO:0006810;GO:0006950;GO:0006952;GO:0006979;GO:0006996;GO:0007154;GO:0007165;GO:0007264;GO:0007265;GO:0007267;GO:0007268;GO:0007270;GO:0007409;GO:0007528;GO:0007610;GO:0007626;GO:0008104;GO:0008152;GO:0008219;GO:0009653;GO:0009790;GO:0009792;GO:0009894;GO:0009987;GO:0016043;GO:0016050;GO:0016192;GO:0016197;GO:0016265;GO:0016601;GO:0019219;GO:…	GO:0005083;GO:0005085;GO:0005088;GO:0005089;GO:0005488;GO:0005515;GO:0005543;GO:0008047;GO:0008289;GO:0017016;GO:0017112;GO:0017137;GO:0019207;GO:0019209;GO:0019887;GO:0019899;GO:0030234;GO:0030295;GO:0030676;GO:0030695;GO:0031267;GO:0042802;GO:0042803;GO:0043539;GO:0046983;GO:0051020;GO:0060589	GO:0001726;GO:0005768;GO:0005769;GO:0005829;GO:0014069;GO:0016020;GO:0030027;GO:0030424;GO:0030426;GO:0030427;GO:0031982;GO:0032991;GO:0042995;GO:0043005;GO:0043025;GO:0043226;GO:0043227;GO:0043229;GO:0043231;GO:0043234;GO:0044297;GO:0044422;GO:0044424;GO:0044430;GO:0044444;GO:0044446;GO:0044456;GO:0044463;GO:0044464
Q920R0	Alsin	Als2	GGSRRLSLPGLLSQVSPRLLRKAARVKTRTV	S	486	1.3212	1.10089	1.0285	1.11408		0.163122	3	0.288348	0.138672	0.0405423	0.155854	6014100	ERK1,2 kinase substrate motif;Growth associated histone HI kinase substrate motif;GSK-3, ERK1, ERK2, CDK5 substrate motif;PKA kinase substrate motif;PKC kinase substrate motif;WW domain binding motif	anatomical structure morphogenesis;axonogenesis;behavior;behavioral defense response;behavioral fear response;biological regulation;cell communication;cell death;cell part morphogenesis;cell projection morphogenesis;cell projection organization;cell-cell signaling;cellular component morphogenesis;cellular component organization;cellular component organization at cellular level;cellular component …	binding;enzyme activator activity;enzyme binding;enzyme regulator activity;GTPase binding;GTPase regulator activity;guanyl-nucleotide exchange factor activity;identical protein binding;kinase activator activity;kinase regulator activity;lipid binding;nucleoside-triphosphatase regulator activity;phospholipid binding;protein binding;protein dimerization activity;protein homodimerization activity;pr…	axon;cell body;cell part;cell projection;cell projection part;cytoplasmic part;cytoskeletal part;cytosol;early endosome;endosome;growth cone;intracellular membrane-bounded organelle;intracellular organelle;intracellular organelle part;intracellular part;lamellipodium;macromolecular complex;membrane;membrane-bounded organelle;neuron projection;neuronal cell body;organelle;organelle part;postsynapt…	Amyotrophic lateral sclerosis (ALS)	Acetylation;Alternativesplicing;Completeproteome;Guanine-nucleotidereleasingfactor;Phosphoprotein;Referenceproteome;Repeat	GO:0001662;GO:0001701;GO:0001881;GO:0002209;GO:0006140;GO:0006810;GO:0006950;GO:0006952;GO:0006979;GO:0006996;GO:0007154;GO:0007165;GO:0007264;GO:0007265;GO:0007267;GO:0007268;GO:0007270;GO:0007409;GO:0007528;GO:0007610;GO:0007626;GO:0008104;GO:0008152;GO:0008219;GO:0009653;GO:0009790;GO:0009792;GO:0009894;GO:0009987;GO:0016043;GO:0016050;GO:0016192;GO:0016197;GO:0016265;GO:0016601;GO:0019219;GO:…	GO:0005083;GO:0005085;GO:0005088;GO:0005089;GO:0005488;GO:0005515;GO:0005543;GO:0008047;GO:0008289;GO:0017016;GO:0017112;GO:0017137;GO:0019207;GO:0019209;GO:0019887;GO:0019899;GO:0030234;GO:0030295;GO:0030676;GO:0030695;GO:0031267;GO:0042802;GO:0042803;GO:0043539;GO:0046983;GO:0051020;GO:0060589	GO:0001726;GO:0005768;GO:0005769;GO:0005829;GO:0014069;GO:0016020;GO:0030027;GO:0030424;GO:0030426;GO:0030427;GO:0031982;GO:0032991;GO:0042995;GO:0043005;GO:0043025;GO:0043226;GO:0043227;GO:0043229;GO:0043231;GO:0043234;GO:0044297;GO:0044422;GO:0044424;GO:0044430;GO:0044444;GO:0044446;GO:0044456;GO:0044463;GO:0044464
O08583	THO complex subunit 4	Alyref	QRGGRGGGRGRGRAGSQGGRGGAVQAAARVN	S	34	1.251	1.55926	1.60074	1.42378		0.0130181	3	0.209581	0.640865	0.67874	0.509729	2965900	14-3-3 domain binding motif;Akt kinase substrate motif;AMP-activated protein kinase 2 substrate motif;ATM kinase substrate motif;Calmodulin-dependent protein kinase II substrate motif;DNA dependent Protein kinase substrate motif;MAPKAPK1 kinase substrate motif;PKA kinase substrate motif;PKC kinase substrate motif	cellular macromolecule metabolic process;cellular metabolic process;cellular nitrogen compound metabolic process;cellular process;establishment of localization;establishment of RNA localization;macromolecule metabolic process;metabolic process;mRNA metabolic process;mRNA processing;mRNA transport;nitrogen compound metabolic process;nucleic acid metabolic process;nucleic acid transport;nucleobase-…	binding;DNA binding;nucleic acid binding;nucleotide binding;RNA binding;single-stranded DNA binding;structure-specific DNA binding	cell part;cytoplasm;intracellular membrane-bounded organelle;intracellular organelle;intracellular organelle part;intracellular part;macromolecular complex;membrane-bounded organelle;nuclear body;nuclear part;nuclear speck;nucleoplasm part;nucleus;organelle;organelle part;ribonucleoprotein complex;spliceosomal complex	mRNA surveillance pathway;RNA transport;Spliceosome	3D-structure;Acetylation;Alternativesplicing;Chaperone;Completeproteome;Cytoplasm;Methylation;mRNAprocessing;mRNAsplicing;mRNAtransport;Nucleus;Phosphoprotein;Referenceproteome;RNA-binding;Spliceosome;Transport	GO:0006139;GO:0006396;GO:0006397;GO:0006807;GO:0006810;GO:0008152;GO:0008380;GO:0009987;GO:0015931;GO:0016070;GO:0016071;GO:0034641;GO:0043170;GO:0044237;GO:0044238;GO:0044260;GO:0050657;GO:0050658;GO:0051028;GO:0051234;GO:0051236;GO:0090304	GO:0000166;GO:0003676;GO:0003677;GO:0003697;GO:0003723;GO:0005488;GO:0043566	GO:0005634;GO:0005681;GO:0005737;GO:0016604;GO:0016607;GO:0030529;GO:0032991;GO:0043226;GO:0043227;GO:0043229;GO:0043231;GO:0044422;GO:0044424;GO:0044428;GO:0044446;GO:0044451;GO:0044464
A2AH22	Activating molecule in BECN1-regulated autophagy protein 1	Ambra1	RSSQTGTESGAARTSSPQPSTSRGLPSEPGQ	S	1206	0.89929	0.300337	0.29416	0.418769		0.0666423	3	-0.266642	-1.73535	-1.76533	-1.25577	7225800	14-3-3 domain binding motif;Calmodulin-dependent protein kinase II substrate motif;ERK1,2 kinase substrate motif;G protein-coupled receptor kinase 1 substrate motif;GSK3 kinase substrate motif;GSK-3, ERK1, ERK2, CDK5 substrate motif;MDC1 BRCT domain binding motif;PKA kinase substrate motif;PKC kinase substrate motif;Plk1 PBD domain binding motif;WW domain binding motif	anatomical structure development;autophagy;biological regulation;catabolic process;cell differentiation;cellular catabolic process;cellular developmental process;cellular metabolic process;cellular process;developmental process;metabolic process;negative regulation of biological process;negative regulation of cell proliferation;negative regulation of cellular process;neural tube development;posit…		autophagic vacuole;cell part;cytoplasm;cytoplasmic part;cytoplasmic vesicle;intracellular membrane-bounded organelle;intracellular organelle;intracellular part;membrane-bounded organelle;organelle;vacuole;vesicle		Alternativesplicing;Autophagy;Completeproteome;Cytoplasmicvesicle;Developmentalprotein;Differentiation;Neurogenesis;Phosphoprotein;Referenceproteome;Repeat;WDrepeat	GO:0006914;GO:0008152;GO:0008285;GO:0009056;GO:0009987;GO:0010941;GO:0010942;GO:0021915;GO:0030154;GO:0032502;GO:0042127;GO:0042981;GO:0043065;GO:0043067;GO:0043068;GO:0044237;GO:0044248;GO:0048518;GO:0048519;GO:0048522;GO:0048523;GO:0048856;GO:0048869;GO:0050789;GO:0050794;GO:0065007		GO:0005737;GO:0005773;GO:0005776;GO:0031410;GO:0031982;GO:0043226;GO:0043227;GO:0043229;GO:0043231;GO:0044424;GO:0044444;GO:0044464
Q9DBT5	AMP deaminase 2	Ampd2	____MASEARSGLGASPLQSARSLPGNAPCL	S	12	0.89061	1.60459	1.24752	1.18116		0.295941	3	-0.280635	0.682204	0.319062	0.24021	1222000	ERK1,2 kinase substrate motif;G protein-coupled receptor kinase 1 substrate motif;GSK3 kinase substrate motif;GSK-3, ERK1, ERK2, CDK5 substrate motif;WW domain binding motif	biosynthetic process;cellular biosynthetic process;cellular metabolic compound salvage;cellular metabolic process;cellular nitrogen compound biosynthetic process;cellular nitrogen compound metabolic process;cellular process;heterocycle biosynthetic process;heterocycle metabolic process;IMP biosynthetic process;IMP metabolic process;IMP salvage;metabolic process;nitrogen compound metabolic process…	AMP deaminase activity;binding;catalytic activity;cation binding;deaminase activity;hydrolase activity;hydrolase activity, acting on carbon-nitrogen (but not peptide) bonds;hydrolase activity, acting on carbon-nitrogen (but not peptide) bonds, in cyclic amidines;ion binding;metal ion binding		Purine metabolism	Completeproteome;Hydrolase;Metal-binding;Nucleotidemetabolism;Phosphoprotein;Referenceproteome;Zinc	GO:0006139;GO:0006163;GO:0006164;GO:0006188;GO:0006753;GO:0006807;GO:0008152;GO:0009058;GO:0009117;GO:0009123;GO:0009124;GO:0009126;GO:0009127;GO:0009150;GO:0009152;GO:0009156;GO:0009161;GO:0009165;GO:0009167;GO:0009168;GO:0009259;GO:0009260;GO:0009987;GO:0018130;GO:0032261;GO:0032264;GO:0034641;GO:0034654;GO:0043094;GO:0043101;GO:0043173;GO:0044237;GO:0044238;GO:0044249;GO:0044271;GO:0044281;GO:…	GO:0003824;GO:0003876;GO:0005488;GO:0016787;GO:0016810;GO:0016814;GO:0019239;GO:0043167;GO:0043169;GO:0046872
Q9DBT5	AMP deaminase 2	Ampd2	IEQLEERRQRLERQISQDVKLEPDILLRAKQ	S	87	1.0062	1.02551	0.755983	0.896718		0.460671	3	-0.104583	0.0363378	-0.403574	-0.157273	33946000	14-3-3 domain binding motif;ATM kinase substrate motif;Calmodulin-dependent protein kinase II substrate motif;Calmodulin-dependent protein kinase IV substrate motif;Chk1 kinase substrate motif;DNA dependent Protein kinase substrate motif;PKA kinase substrate motif;PKC kinase substrate motif	biosynthetic process;cellular biosynthetic process;cellular metabolic compound salvage;cellular metabolic process;cellular nitrogen compound biosynthetic process;cellular nitrogen compound metabolic process;cellular process;heterocycle biosynthetic process;heterocycle metabolic process;IMP biosynthetic process;IMP metabolic process;IMP salvage;metabolic process;nitrogen compound metabolic process…	AMP deaminase activity;binding;catalytic activity;cation binding;deaminase activity;hydrolase activity;hydrolase activity, acting on carbon-nitrogen (but not peptide) bonds;hydrolase activity, acting on carbon-nitrogen (but not peptide) bonds, in cyclic amidines;ion binding;metal ion binding		Purine metabolism	Completeproteome;Hydrolase;Metal-binding;Nucleotidemetabolism;Phosphoprotein;Referenceproteome;Zinc	GO:0006139;GO:0006163;GO:0006164;GO:0006188;GO:0006753;GO:0006807;GO:0008152;GO:0009058;GO:0009117;GO:0009123;GO:0009124;GO:0009126;GO:0009127;GO:0009150;GO:0009152;GO:0009156;GO:0009161;GO:0009165;GO:0009167;GO:0009168;GO:0009259;GO:0009260;GO:0009987;GO:0018130;GO:0032261;GO:0032264;GO:0034641;GO:0034654;GO:0043094;GO:0043101;GO:0043173;GO:0044237;GO:0044238;GO:0044249;GO:0044271;GO:0044281;GO:…	GO:0003824;GO:0003876;GO:0005488;GO:0016787;GO:0016810;GO:0016814;GO:0019239;GO:0043167;GO:0043169;GO:0046872
P53995	Anaphase-promoting complex subunit 1	Anapc1	QSRSTSSPSLHSRSPSISNMAALSRAHSPAL	S	343	1.2406	1.06818	0.827297	1.00444		0.724325	3	0.197538	0.0951514	-0.273522	0.00638898	730610	14-3-3 domain binding motif;Calmodulin-dependent protein kinase II substrate motif;Casein kinase II substrate motif;DNA dependent Protein kinase substrate motif;MAPKAPK2 kinase substrate motif;Phosphorylase kinase substrate motif;PKA kinase substrate motif;PKC kinase substrate motif	cell cycle phase;cell cycle process;cell division;cellular component organization;cellular component organization at cellular level;cellular component organization or biogenesis;cellular component organization or biogenesis at cellular level;cellular macromolecule metabolic process;cellular metabolic process;cellular process;cellular protein metabolic process;macromolecule metabolic process;macro…		anaphase-promoting complex;cell part;cullin-RING ubiquitin ligase complex;intracellular organelle part;intracellular part;macromolecular complex;nuclear part;nuclear ubiquitin ligase complex;organelle part;protein complex;ubiquitin ligase complex	Cell cycle;Cell cycle - yeast;Meiosis - yeast;Oocyte meiosis;Progesterone-mediated oocyte maturation;Ubiquitin mediated proteolysis	Cellcycle;Celldivision;Completeproteome;Mitosis;Phosphoprotein;Referenceproteome;Repeat;Ublconjugationpathway	GO:0000209;GO:0000280;GO:0006464;GO:0006996;GO:0007067;GO:0008152;GO:0009987;GO:0016043;GO:0016567;GO:0019538;GO:0022402;GO:0022403;GO:0032446;GO:0043170;GO:0043412;GO:0044237;GO:0044238;GO:0044260;GO:0044267;GO:0048285;GO:0051301;GO:0070647;GO:0070979;GO:0071840;GO:0071841;GO:0071842		GO:0000151;GO:0000152;GO:0005680;GO:0031461;GO:0032991;GO:0043234;GO:0044422;GO:0044424;GO:0044428;GO:0044446;GO:0044464
Q6ZPS6	Ankyrin repeat and IBR domain-containing protein 1	Ankib1	QEFLASVARGVAPADSPDAPRRSFAGGTWDW	S	738	1.0928	0.584771	0.737558	0.758086		0.264851	3	0.0145289	-0.774055	-0.439171	-0.399566	16951000	b-Adrenergic Receptor kinase substrate motif;ERK1,2 kinase substrate motif;G protein-coupled receptor kinase 1 substrate motif;GSK-3, ERK1, ERK2, CDK5 substrate motif;WW domain binding motif		binding;cation binding;ion binding;metal ion binding;transition metal ion binding;zinc ion binding			ANKrepeat;Coiledcoil;Completeproteome;Lipoprotein;Metal-binding;Myristate;Phosphoprotein;Referenceproteome;Repeat;Zinc;Zinc-finger		GO:0005488;GO:0008270;GO:0043167;GO:0043169;GO:0046872;GO:0046914
Q99NH0	Ankyrin repeat domain-containing protein 17	Ankrd17	EGTSNSLSTCTKSGPSPLSSPNGKLTVASPK	S	1692	1.6553	0.619666	1.08545	1.00962		0.708796	3	0.613592	-0.690437	0.118294	0.0138164	717300	Casein kinase II substrate motif;DNA dependent Protein kinase substrate motif;ERK1,2 kinase substrate motif;G protein-coupled receptor kinase 1 substrate motif;GSK3 kinase substrate motif;GSK-3, ERK1, ERK2, CDK5 substrate motif;PKA kinase substrate motif;WW domain binding motif	anatomical structure development;anatomical structure maturation;biological regulation;blood vessel maturation;developmental maturation;developmental process;endoderm development;negative regulation of biological process;negative regulation of cell differentiation;negative regulation of cellular process;negative regulation of developmental process;negative regulation of muscle cell differentiatio…	binding;nucleic acid binding;RNA binding	cell part;cytoplasm;intracellular membrane-bounded organelle;intracellular organelle;intracellular part;membrane-bounded organelle;nucleus;organelle		Alternativesplicing;ANKrepeat;Coiledcoil;Completeproteome;Cytoplasm;Nucleus;Phosphoprotein;Referenceproteome;Repeat;RNA-binding	GO:0001955;GO:0007492;GO:0009888;GO:0021700;GO:0032502;GO:0045595;GO:0045596;GO:0048519;GO:0048523;GO:0048856;GO:0050789;GO:0050793;GO:0050794;GO:0051093;GO:0051147;GO:0051148;GO:0051150;GO:0051151;GO:0065007;GO:0071695	GO:0003676;GO:0003723;GO:0005488	GO:0005634;GO:0005737;GO:0043226;GO:0043227;GO:0043229;GO:0043231;GO:0044424;GO:0044464
Q99NH0	Ankyrin repeat domain-containing protein 17	Ankrd17	NESPAQSVSSGVRAPSPAPSSVPLGSEKPSS	S	2401	1.1244	0.436194	0.385681	0.559183		0.214453	3	0.0556549	-1.19696	-1.37452	-0.838608	8404600	14-3-3 domain binding motif;Calmodulin-dependent protein kinase II substrate motif;DNA dependent Protein kinase substrate motif;ERK1,2 kinase substrate motif;G protein-coupled receptor kinase 1 substrate motif;GSK3 kinase substrate motif;GSK-3, ERK1, ERK2, CDK5 substrate motif;PKA kinase substrate motif;PKC kinase substrate motif;WW domain binding motif	anatomical structure development;anatomical structure maturation;biological regulation;blood vessel maturation;developmental maturation;developmental process;endoderm development;negative regulation of biological process;negative regulation of cell differentiation;negative regulation of cellular process;negative regulation of developmental process;negative regulation of muscle cell differentiatio…	binding;nucleic acid binding;RNA binding	cell part;cytoplasm;intracellular membrane-bounded organelle;intracellular organelle;intracellular part;membrane-bounded organelle;nucleus;organelle		Alternativesplicing;ANKrepeat;Coiledcoil;Completeproteome;Cytoplasm;Nucleus;Phosphoprotein;Referenceproteome;Repeat;RNA-binding	GO:0001955;GO:0007492;GO:0009888;GO:0021700;GO:0032502;GO:0045595;GO:0045596;GO:0048519;GO:0048523;GO:0048856;GO:0050789;GO:0050793;GO:0050794;GO:0051093;GO:0051147;GO:0051148;GO:0051150;GO:0051151;GO:0065007;GO:0071695	GO:0003676;GO:0003723;GO:0005488	GO:0005634;GO:0005737;GO:0043226;GO:0043227;GO:0043229;GO:0043231;GO:0044424;GO:0044464
P59672	Ankyrin repeat and SAM domain-containing protein 1A	Anks1a	TCSPTEDATMGSRSESLSNCSIGKKRLEKSP	S	663	1.1872	0.870804	1.06434	1.00566		0.680781	3	0.134063	-0.19958	0.0899526	0.00814507	11118000	14-3-3 domain binding motif;b-Adrenergic Receptor kinase substrate motif;Calmodulin-dependent protein kinase II substrate motif;Casein kinase II substrate motif;MAPKAPK2 kinase substrate motif;Phosphorylase kinase substrate motif;PKA kinase substrate motif;PKC kinase substrate motif	biological regulation;cell maturation;cell migration;cell motility;cell surface receptor linked signaling pathway;cellular component movement;cellular developmental process;cellular process;cellular response to stimulus;developmental maturation;developmental process;enzyme linked receptor protein signaling pathway;ephrin receptor signaling pathway;locomotion;neuron maturation;neuron remodeling;re…		cell part;cell projection;cytoplasm;intracellular membrane-bounded organelle;intracellular organelle;intracellular part;membrane-bounded organelle;neuron projection;nucleus;organelle		Acetylation;Alternativesplicing;ANKrepeat;Cellprojection;Completeproteome;Cytoplasm;Phosphoprotein;Referenceproteome;Repeat	GO:0006928;GO:0006929;GO:0007165;GO:0007166;GO:0007167;GO:0007169;GO:0009987;GO:0016322;GO:0016477;GO:0021700;GO:0032502;GO:0040011;GO:0042551;GO:0048013;GO:0048469;GO:0048869;GO:0048870;GO:0050789;GO:0050794;GO:0050896;GO:0051716;GO:0065007		GO:0005634;GO:0005737;GO:0042995;GO:0043005;GO:0043226;GO:0043227;GO:0043229;GO:0043231;GO:0044424;GO:0044464
P59672	Ankyrin repeat and SAM domain-containing protein 1A	Anks1a	SPSFASEWDEIEKIMSSIGEGIDFSQEQQKI	S	692	1.9947	2.43405	2.38758	2.20462	*	0.000798987	3	0.882671	1.28336	1.25555	1.14053	1662400	Calmodulin-dependent protein kinase II substrate motif;Chk1 kinase substrate motif;PKA kinase substrate motif;PKC kinase substrate motif	biological regulation;cell maturation;cell migration;cell motility;cell surface receptor linked signaling pathway;cellular component movement;cellular developmental process;cellular process;cellular response to stimulus;developmental maturation;developmental process;enzyme linked receptor protein signaling pathway;ephrin receptor signaling pathway;locomotion;neuron maturation;neuron remodeling;re…		cell part;cell projection;cytoplasm;intracellular membrane-bounded organelle;intracellular organelle;intracellular part;membrane-bounded organelle;neuron projection;nucleus;organelle		Acetylation;Alternativesplicing;ANKrepeat;Cellprojection;Completeproteome;Cytoplasm;Phosphoprotein;Referenceproteome;Repeat	GO:0006928;GO:0006929;GO:0007165;GO:0007166;GO:0007167;GO:0007169;GO:0009987;GO:0016322;GO:0016477;GO:0021700;GO:0032502;GO:0040011;GO:0042551;GO:0048013;GO:0048469;GO:0048869;GO:0048870;GO:0050789;GO:0050794;GO:0050896;GO:0051716;GO:0065007		GO:0005634;GO:0005737;GO:0042995;GO:0043005;GO:0043226;GO:0043227;GO:0043229;GO:0043231;GO:0044424;GO:0044464
P59672	Ankyrin repeat and SAM domain-containing protein 1A	Anks1a	PSFASEWDEIEKIMSSIGEGIDFSQEQQKIS	S	693	1.9947	1.64897	1.80286	1.76317	*	0.00123075	3	0.882671	0.721562	0.850285	0.818173	1500200	Casein kinase II substrate motif;MDC1 BRCT domain binding motif;PKA kinase substrate motif;Plk1 PBD domain binding motif	biological regulation;cell maturation;cell migration;cell motility;cell surface receptor linked signaling pathway;cellular component movement;cellular developmental process;cellular process;cellular response to stimulus;developmental maturation;developmental process;enzyme linked receptor protein signaling pathway;ephrin receptor signaling pathway;locomotion;neuron maturation;neuron remodeling;re…		cell part;cell projection;cytoplasm;intracellular membrane-bounded organelle;intracellular organelle;intracellular part;membrane-bounded organelle;neuron projection;nucleus;organelle		Acetylation;Alternativesplicing;ANKrepeat;Cellprojection;Completeproteome;Cytoplasm;Phosphoprotein;Referenceproteome;Repeat	GO:0006928;GO:0006929;GO:0007165;GO:0007166;GO:0007167;GO:0007169;GO:0009987;GO:0016322;GO:0016477;GO:0021700;GO:0032502;GO:0040011;GO:0042551;GO:0048013;GO:0048469;GO:0048869;GO:0048870;GO:0050789;GO:0050794;GO:0050896;GO:0051716;GO:0065007		GO:0005634;GO:0005737;GO:0042995;GO:0043005;GO:0043226;GO:0043227;GO:0043229;GO:0043231;GO:0044424;GO:0044464
Q8K298	Actin-binding protein anillin	Anln	HGPLLSASVSSSVKASSPVTAATFITENREA	S	292	1.2719	1.59577	1.06718	1.26037		0.112841	3	0.233485	0.674254	0.0938003	0.333846	1565700	G protein-coupled receptor kinase 1 substrate motif;MAPKAPK2 kinase substrate motif;PKA kinase substrate motif;PKC kinase substrate motif	cell cycle phase;cell cycle process;cellular component organization;cellular component organization at cellular level;cellular component organization or biogenesis;cellular component organization or biogenesis at cellular level;cellular process;cytokinesis;mitosis;nuclear division;organelle fission;organelle organization	binding;lipid binding;phospholipid binding	actomyosin contractile ring;cell cortex part;cell division site part;cell part;contractile ring;cytoplasmic part;cytoskeletal part;intracellular membrane-bounded organelle;intracellular organelle;intracellular organelle part;intracellular part;membrane-bounded organelle;nucleus;organelle;organelle part		Acetylation;Actin-binding;Cellcycle;Celldivision;Coiledcoil;Completeproteome;Cytoplasm;Cytoskeleton;Mitosis;Nucleus;Phosphoprotein;Referenceproteome;Ublconjugation	GO:0000280;GO:0000910;GO:0006996;GO:0007067;GO:0009987;GO:0016043;GO:0022402;GO:0022403;GO:0048285;GO:0071840;GO:0071841;GO:0071842	GO:0005488;GO:0005543;GO:0008289	GO:0005634;GO:0005826;GO:0032155;GO:0043226;GO:0043227;GO:0043229;GO:0043231;GO:0044422;GO:0044424;GO:0044430;GO:0044444;GO:0044446;GO:0044448;GO:0044464;GO:0070938
Q8K298	Actin-binding protein anillin	Anln	ENREAQNPELLHKTASPLKTEARKPCEKPTL	S	318	0.97609	0.716622	0.747963	0.78493		0.0847742	3	-0.148414	-0.480715	-0.418961	-0.349363	3309500	Calmodulin-dependent protein kinase II substrate motif;Cdc2 kinase substrate motif;CDK kinase substrate motif;CDK1,2,4,6 kinase substrate motif;Chk1 kinase substrate motif;ERK1,2 kinase substrate motif;G protein-coupled receptor kinase 1 substrate motif;GSK-3, ERK1, ERK2, CDK5 substrate motif;PKA kinase substrate motif;PKC kinase substrate motif;WW domain binding motif	cell cycle phase;cell cycle process;cellular component organization;cellular component organization at cellular level;cellular component organization or biogenesis;cellular component organization or biogenesis at cellular level;cellular process;cytokinesis;mitosis;nuclear division;organelle fission;organelle organization	binding;lipid binding;phospholipid binding	actomyosin contractile ring;cell cortex part;cell division site part;cell part;contractile ring;cytoplasmic part;cytoskeletal part;intracellular membrane-bounded organelle;intracellular organelle;intracellular organelle part;intracellular part;membrane-bounded organelle;nucleus;organelle;organelle part		Acetylation;Actin-binding;Cellcycle;Celldivision;Coiledcoil;Completeproteome;Cytoplasm;Cytoskeleton;Mitosis;Nucleus;Phosphoprotein;Referenceproteome;Ublconjugation	GO:0000280;GO:0000910;GO:0006996;GO:0007067;GO:0009987;GO:0016043;GO:0022402;GO:0022403;GO:0048285;GO:0071840;GO:0071841;GO:0071842	GO:0005488;GO:0005543;GO:0008289	GO:0005634;GO:0005826;GO:0032155;GO:0043226;GO:0043227;GO:0043229;GO:0043231;GO:0044422;GO:0044424;GO:0044430;GO:0044444;GO:0044446;GO:0044448;GO:0044464;GO:0070938
O35381	Acidic leucine-rich nuclear phosphoprotein 32 family member A	Anp32a	_MEMDKRIYLELRNRTPSDVKELVLDNCKSI	T	15	1.3413	0.942775	1.19214	1.11694		0.243847	3	0.310131	-0.0850153	0.253557	0.159558	14013000	AMP-activated protein kinase substrate motif;Calmodulin-dependent protein kinase II substrate motif;Casein kinase II substrate motif;Growth associated histone HI kinase substrate motif;GSK-3, ERK1, ERK2, CDK5 substrate motif;PKC kinase substrate motif;WW domain binding motif	biological regulation;biosynthetic process;cellular biosynthetic process;cellular macromolecule biosynthetic process;cellular macromolecule metabolic process;cellular metabolic process;cellular nitrogen compound metabolic process;cellular process;macromolecule biosynthetic process;macromolecule metabolic process;metabolic process;nitrogen compound metabolic process;nucleic acid metabolic process;…		cell part;cytoplasmic part;endoplasmic reticulum;intracellular membrane-bounded organelle;intracellular organelle;intracellular organelle part;intracellular part;membrane-bounded organelle;nuclear matrix;nuclear part;organelle;organelle part;perinuclear region of cytoplasm		3D-structure;Completeproteome;Cytoplasm;Endoplasmicreticulum;Leucine-richrepeat;Nucleus;Phosphoprotein;Referenceproteome;Repeat;Repressor;Transcription;Transcriptionregulation	GO:0006139;GO:0006351;GO:0006355;GO:0006807;GO:0008152;GO:0009058;GO:0009059;GO:0009889;GO:0009987;GO:0010468;GO:0010556;GO:0016070;GO:0019219;GO:0019222;GO:0031323;GO:0031326;GO:0032774;GO:0034641;GO:0034645;GO:0043170;GO:0044237;GO:0044238;GO:0044249;GO:0044260;GO:0050789;GO:0050794;GO:0051171;GO:0051252;GO:0060255;GO:0065007;GO:0080090;GO:0090304;GO:2000112		GO:0005783;GO:0016363;GO:0043226;GO:0043227;GO:0043229;GO:0043231;GO:0044422;GO:0044424;GO:0044428;GO:0044444;GO:0044446;GO:0044464;GO:0048471
P07356	Annexin A2	Anxa2	______________MSTVHEILCKLSLEGDH	S	2	0.834	0.338688	0.529198	0.516978		0.0399523	3	-0.375381	-1.56197	-0.91812	-0.951825	4918600		anatomical structure formation involved in morphogenesis;angiogenesis;biological regulation;body fluid secretion;cellular component organization;cellular component organization at cellular level;cellular component organization or biogenesis;cellular component organization or biogenesis at cellular level;cellular process;cellular response to acid;cellular response to chemical stimulus;cellular res…	binding;calcium ion binding;calcium-dependent phospholipid binding;cation binding;enzyme inhibitor activity;enzyme regulator activity;ion binding;lipase inhibitor activity;lipid binding;metal ion binding;phosphatidylinositol binding;phosphatidylinositol-4,5-bisphosphate binding;phospholipase inhibitor activity;phospholipid binding	basement membrane;cell part;cytoplasmic membrane-bounded vesicle;cytoplasmic part;cytoplasmic vesicle;early endosome;endosome;extracellular matrix part;extracellular membrane-bounded organelle;extracellular organelle;extracellular region part;extracellular vesicular exosome;extrinsic to membrane;extrinsic to plasma membrane;intracellular membrane-bounded organelle;intracellular organelle;intracel…		3D-structure;Acetylation;Annexin;Basementmembrane;Calcium;Calcium/phospholipid-binding;Completeproteome;Extracellularmatrix;Phosphoprotein;Referenceproteome;Repeat;Secreted;Ublconjugation	GO:0001101;GO:0001525;GO:0006810;GO:0007589;GO:0009987;GO:0010638;GO:0016043;GO:0030193;GO:0030195;GO:0030198;GO:0030199;GO:0031338;GO:0031340;GO:0032101;GO:0032501;GO:0032502;GO:0032879;GO:0033043;GO:0042221;GO:0042730;GO:0043062;GO:0044093;GO:0046903;GO:0048518;GO:0048519;GO:0048522;GO:0048583;GO:0048646;GO:0050789;GO:0050794;GO:0050818;GO:0050819;GO:0050878;GO:0050896;GO:0051049;GO:0051050;GO:…	GO:0004857;GO:0004859;GO:0005488;GO:0005509;GO:0005543;GO:0005544;GO:0005546;GO:0008289;GO:0030234;GO:0035091;GO:0043167;GO:0043169;GO:0046872;GO:0055102	GO:0005604;GO:0005768;GO:0005769;GO:0005811;GO:0005886;GO:0016020;GO:0016023;GO:0019897;GO:0019898;GO:0030496;GO:0031410;GO:0031982;GO:0031988;GO:0032991;GO:0035749;GO:0042383;GO:0042470;GO:0043220;GO:0043226;GO:0043227;GO:0043229;GO:0043230;GO:0043231;GO:0043234;GO:0044420;GO:0044421;GO:0044424;GO:0044425;GO:0044444;GO:0044459;GO:0044464;GO:0048471;GO:0048770;GO:0065010;GO:0070062
P07356	Annexin A2	Anxa2	_____________MSTVHEILCKLSLEGDHS	T	3	0.834	0.338688	0.529198	0.516978		0.0399523	3	-0.375381	-1.56197	-0.91812	-0.951825	4918600	Casein kinase II substrate motif;MDC1 BRCT domain binding motif;Plk1 PBD domain binding motif	anatomical structure formation involved in morphogenesis;angiogenesis;biological regulation;body fluid secretion;cellular component organization;cellular component organization at cellular level;cellular component organization or biogenesis;cellular component organization or biogenesis at cellular level;cellular process;cellular response to acid;cellular response to chemical stimulus;cellular res…	binding;calcium ion binding;calcium-dependent phospholipid binding;cation binding;enzyme inhibitor activity;enzyme regulator activity;ion binding;lipase inhibitor activity;lipid binding;metal ion binding;phosphatidylinositol binding;phosphatidylinositol-4,5-bisphosphate binding;phospholipase inhibitor activity;phospholipid binding	basement membrane;cell part;cytoplasmic membrane-bounded vesicle;cytoplasmic part;cytoplasmic vesicle;early endosome;endosome;extracellular matrix part;extracellular membrane-bounded organelle;extracellular organelle;extracellular region part;extracellular vesicular exosome;extrinsic to membrane;extrinsic to plasma membrane;intracellular membrane-bounded organelle;intracellular organelle;intracel…		3D-structure;Acetylation;Annexin;Basementmembrane;Calcium;Calcium/phospholipid-binding;Completeproteome;Extracellularmatrix;Phosphoprotein;Referenceproteome;Repeat;Secreted;Ublconjugation	GO:0001101;GO:0001525;GO:0006810;GO:0007589;GO:0009987;GO:0010638;GO:0016043;GO:0030193;GO:0030195;GO:0030198;GO:0030199;GO:0031338;GO:0031340;GO:0032101;GO:0032501;GO:0032502;GO:0032879;GO:0033043;GO:0042221;GO:0042730;GO:0043062;GO:0044093;GO:0046903;GO:0048518;GO:0048519;GO:0048522;GO:0048583;GO:0048646;GO:0050789;GO:0050794;GO:0050818;GO:0050819;GO:0050878;GO:0050896;GO:0051049;GO:0051050;GO:…	GO:0004857;GO:0004859;GO:0005488;GO:0005509;GO:0005543;GO:0005544;GO:0005546;GO:0008289;GO:0030234;GO:0035091;GO:0043167;GO:0043169;GO:0046872;GO:0055102	GO:0005604;GO:0005768;GO:0005769;GO:0005811;GO:0005886;GO:0016020;GO:0016023;GO:0019897;GO:0019898;GO:0030496;GO:0031410;GO:0031982;GO:0031988;GO:0032991;GO:0035749;GO:0042383;GO:0042470;GO:0043220;GO:0043226;GO:0043227;GO:0043229;GO:0043230;GO:0043231;GO:0043234;GO:0044420;GO:0044421;GO:0044424;GO:0044425;GO:0044444;GO:0044459;GO:0044464;GO:0048471;GO:0048770;GO:0065010;GO:0070062
P17426	AP-2 complex subunit alpha-1	Ap2a1	INGGVEPTPSTVSTPSPSADLLGLRAAPPPA	S	655	1.5696	2.18362	1.54922	1.69943		0.0210724	3	0.536896	1.12672	0.631544	0.765055	6084700	Casein kinase II substrate motif;DNA dependent Protein kinase substrate motif;ERK1,2 kinase substrate motif;GSK-3, ERK1, ERK2, CDK5 substrate motif;WW domain binding motif	cellular component organization;cellular component organization or biogenesis;cellular membrane organization;cellular process;endocytosis;establishment of localization;establishment of localization in cell;establishment of protein localization;intracellular protein transport;intracellular transport;membrane invagination;membrane organization;protein transport;transport;vesicle-mediated transport	protein transporter activity;substrate-specific transporter activity;transporter activity	apical plasma membrane;AP-type membrane coat adaptor complex;basolateral plasma membrane;cell part;clathrin adaptor complex;coated pit;cytoplasmic membrane-bounded vesicle;cytoplasmic part;cytoplasmic vesicle;intracellular membrane-bounded organelle;intracellular organelle;intracellular part;macromolecular complex;membrane coat;membrane part;membrane-bounded organelle;membrane-bounded vesicle;org…	Endocrine and other factor-regulated calcium reabsorption;Endocytosis;Huntington's disease	Alternativesplicing;Cellmembrane;Coatedpit;Completeproteome;Endocytosis;Membrane;Phosphoprotein;Proteintransport;Referenceproteome;Transport	GO:0006810;GO:0006886;GO:0006897;GO:0009987;GO:0010324;GO:0015031;GO:0016043;GO:0016044;GO:0016192;GO:0045184;GO:0046907;GO:0051234;GO:0051649;GO:0061024;GO:0071840	GO:0005215;GO:0008565;GO:0022892	GO:0005905;GO:0016023;GO:0016323;GO:0016324;GO:0030117;GO:0030119;GO:0030131;GO:0030141;GO:0031410;GO:0031982;GO:0031988;GO:0032991;GO:0043226;GO:0043227;GO:0043229;GO:0043231;GO:0043234;GO:0044424;GO:0044425;GO:0044444;GO:0044459;GO:0044464
O54774	AP-3 complex subunit delta-1	Ap3d1	KKEKGKRRHSSLPTESDEDIAPAQRVDIITE	S	760	0.75143	1.41035	1.50181	1.13733		0.402339	3	-0.52579	0.496048	0.586707	0.185655	13678000	b-Adrenergic Receptor kinase substrate motif;Casein kinase II substrate motif;Pyruvate dehydrogenase kinase substrate motif	anterograde axon cargo transport;anterograde synaptic vesicle transport;antigen processing and presentation;antigen processing and presentation of exogenous antigen;antigen processing and presentation of lipid antigen via MHC class Ib;antigen processing and presentation via MHC class Ib;antigen processing and presentation, exogenous lipid antigen via MHC class Ib;axon cargo transport;biological r…	protein transporter activity;substrate-specific transporter activity;transporter activity	axon part;cell part;cell projection part;cytoplasmic part;endosomal part;endosome membrane;Golgi apparatus part;Golgi membrane;intracellular organelle part;intracellular part;macromolecular complex;membrane;membrane coat;membrane part;organelle membrane;organelle part;protein complex;synapse part;terminal button;trans-Golgi network	Lysosome	Coiledcoil;Completeproteome;Cytoplasm;Golgiapparatus;Membrane;Phosphoprotein;Proteintransport;Referenceproteome;Repeat;Transport	GO:0000041;GO:0002376;GO:0002475;GO:0002682;GO:0002684;GO:0002694;GO:0002696;GO:0006810;GO:0006811;GO:0006812;GO:0006829;GO:0006886;GO:0006928;GO:0007017;GO:0007018;GO:0008088;GO:0008089;GO:0008104;GO:0009987;GO:0010970;GO:0015031;GO:0016043;GO:0016044;GO:0016192;GO:0019882;GO:0019884;GO:0030001;GO:0030705;GO:0032844;GO:0032879;GO:0033036;GO:0033365;GO:0034613;GO:0045184;GO:0045580;GO:0045582;GO:…	GO:0005215;GO:0008565;GO:0022892	GO:0000139;GO:0005802;GO:0010008;GO:0016020;GO:0030117;GO:0031090;GO:0032991;GO:0033267;GO:0043195;GO:0043234;GO:0044422;GO:0044424;GO:0044425;GO:0044431;GO:0044440;GO:0044444;GO:0044446;GO:0044456;GO:0044463;GO:0044464
Q80V94	AP-4 complex subunit epsilon-1	Ap4e1	IFPVENFKIIEQPECSSPVIETERTKSFQYS	S	961	1.2869	0.994832	1.44766	1.19655		0.140508	3	0.250399	-0.00747494	0.533719	0.258881	2723900		cellular process;establishment of localization;establishment of localization in cell;establishment of protein localization;intracellular protein transport;intracellular transport;protein transport;transport;vesicle-mediated transport		cell part;cytoplasmic part;Golgi apparatus;Golgi apparatus part;intracellular membrane-bounded organelle;intracellular organelle;intracellular organelle part;intracellular part;macromolecular complex;membrane coat;membrane part;membrane-bounded organelle;organelle;organelle part;protein complex;trans-Golgi network	Lysosome	Completeproteome;Golgiapparatus;Phosphoprotein;Proteintransport;Referenceproteome;Transport	GO:0006810;GO:0006886;GO:0009987;GO:0015031;GO:0016192;GO:0045184;GO:0046907;GO:0051234;GO:0051649		GO:0005794;GO:0005802;GO:0030117;GO:0032991;GO:0043226;GO:0043227;GO:0043229;GO:0043231;GO:0043234;GO:0044422;GO:0044424;GO:0044425;GO:0044431;GO:0044444;GO:0044446;GO:0044464
Q8R5A3	Amyloid beta A4 precursor protein-binding family B member 1-interacting protein	Apbb1ip	RPKSSLPPPPPPVRRSSDTCGSPALPSKVKG	S	531	0.72091	0.0594491	0.271269	0.220675		0.029099	3	-0.585609	-4.0722	-1.88221	-2.18001	16094000	Casein kinase II substrate motif;PKA kinase substrate motif;PKC kinase substrate motif	biological regulation;cellular process;cellular response to stimulus;regulation of biological process;regulation of cellular process;response to stimulus;signal transduction	binding;lipid binding;phospholipid binding	adherens junction;anchoring junction;cell junction;cell part;cell projection;cell-substrate adherens junction;cell-substrate junction;cytoplasm;cytoskeleton;focal adhesion;intracellular non-membrane-bounded organelle;intracellular organelle;intracellular part;lamellipodium;membrane;non-membrane-bounded organelle;organelle;plasma membrane		3D-structure;Celljunction;Cellmembrane;Cellprojection;Completeproteome;Cytoplasm;Cytoskeleton;Membrane;Phosphoprotein;Referenceproteome	GO:0007165;GO:0009987;GO:0050789;GO:0050794;GO:0050896;GO:0051716;GO:0065007	GO:0005488;GO:0005543;GO:0008289	GO:0005737;GO:0005856;GO:0005886;GO:0005912;GO:0005924;GO:0005925;GO:0016020;GO:0030027;GO:0030054;GO:0030055;GO:0042995;GO:0043226;GO:0043228;GO:0043229;GO:0043232;GO:0044424;GO:0044464;GO:0070161
Q8R5A3	Amyloid beta A4 precursor protein-binding family B member 1-interacting protein	Apbb1ip	PKSSLPPPPPPVRRSSDTCGSPALPSKVKGP	S	532	0.95596	0.447563	0.624521	0.627419		0.0953443	3	-0.178478	-1.15984	-0.679178	-0.672498	27932000	14-3-3 domain binding motif;Calmodulin-dependent protein kinase II substrate motif;Casein kinase II substrate motif;MDC1 BRCT domain binding motif;PAK2 kinase substrate motif;PKA kinase substrate motif;PKA, PKG kinase substrate motif;PKC epsilon kinase substrate motif;PKC kinase substrate motif;PKG kinase substrate motif;Plk1 PBD domain binding motif	biological regulation;cellular process;cellular response to stimulus;regulation of biological process;regulation of cellular process;response to stimulus;signal transduction	binding;lipid binding;phospholipid binding	adherens junction;anchoring junction;cell junction;cell part;cell projection;cell-substrate adherens junction;cell-substrate junction;cytoplasm;cytoskeleton;focal adhesion;intracellular non-membrane-bounded organelle;intracellular organelle;intracellular part;lamellipodium;membrane;non-membrane-bounded organelle;organelle;plasma membrane		3D-structure;Celljunction;Cellmembrane;Cellprojection;Completeproteome;Cytoplasm;Cytoskeleton;Membrane;Phosphoprotein;Referenceproteome	GO:0007165;GO:0009987;GO:0050789;GO:0050794;GO:0050896;GO:0051716;GO:0065007	GO:0005488;GO:0005543;GO:0008289	GO:0005737;GO:0005856;GO:0005886;GO:0005912;GO:0005924;GO:0005925;GO:0016020;GO:0030027;GO:0030054;GO:0030055;GO:0042995;GO:0043226;GO:0043228;GO:0043229;GO:0043232;GO:0044424;GO:0044464;GO:0070161
Q8R5A3	Amyloid beta A4 precursor protein-binding family B member 1-interacting protein	Apbb1ip	PPPPPPVRRSSDTCGSPALPSKVKGPGTCTF	S	537	1.1167	0.578276	0.772835	0.772675		0.322782	3	0.0457412	-0.79017	-0.371769	-0.372066	14607000	ERK1,2 kinase substrate motif;G protein-coupled receptor kinase 1 substrate motif;GSK-3, ERK1, ERK2, CDK5 substrate motif;WW domain binding motif	biological regulation;cellular process;cellular response to stimulus;regulation of biological process;regulation of cellular process;response to stimulus;signal transduction	binding;lipid binding;phospholipid binding	adherens junction;anchoring junction;cell junction;cell part;cell projection;cell-substrate adherens junction;cell-substrate junction;cytoplasm;cytoskeleton;focal adhesion;intracellular non-membrane-bounded organelle;intracellular organelle;intracellular part;lamellipodium;membrane;non-membrane-bounded organelle;organelle;plasma membrane		3D-structure;Celljunction;Cellmembrane;Cellprojection;Completeproteome;Cytoplasm;Cytoskeleton;Membrane;Phosphoprotein;Referenceproteome	GO:0007165;GO:0009987;GO:0050789;GO:0050794;GO:0050896;GO:0051716;GO:0065007	GO:0005488;GO:0005543;GO:0008289	GO:0005737;GO:0005856;GO:0005886;GO:0005912;GO:0005924;GO:0005925;GO:0016020;GO:0030027;GO:0030054;GO:0030055;GO:0042995;GO:0043226;GO:0043228;GO:0043229;GO:0043232;GO:0044424;GO:0044464;GO:0070161
Q61315	Adenomatous polyposis coli protein	Apc	DAQHLSETFDNIDNLSPKASHRSKQRHKQNL	S	778	1.7986	1.31083	1.88326	1.60106		0.0204097	3	0.733374	0.390479	0.91323	0.679028	2906000	Casein kinase I substrate motif;ERK1,2 kinase substrate motif;G protein-coupled receptor kinase 1 substrate motif;Growth associated histone HI kinase substrate motif;GSK3 kinase substrate motif;GSK-3, ERK1, ERK2, CDK5 substrate motif;PKA kinase substrate motif;PKC kinase substrate motif;WW domain binding motif	anatomical structure development;anatomical structure homeostasis;anatomical structure morphogenesis;anterior/posterior pattern specification;axis specification;axonogenesis;biological regulation;canonical Wnt receptor signaling pathway;cell activation;cell cycle arrest;cell cycle cytokinesis;cell cycle process;cell differentiation;cell migration;cell motility;cell part morphogenesis;cell project…	beta-catenin binding;binding;cytoskeletal protein binding;enzyme regulator activity;kinase regulator activity;microtubule binding;microtubule plus-end binding;protein binding;protein kinase regulator activity;tubulin binding	adherens junction;anchoring junction;axon part;axonal growth cone;beta-catenin destruction complex;cell junction;cell part;cell projection;cell projection membrane;cell projection part;centrosome;chromosomal part;cytoplasmic microtubule;cytoplasmic part;cytoskeletal part;growth cone;intracellular membrane-bounded organelle;intracellular non-membrane-bounded organelle;intracellular organelle;intra…		3D-structure;Alternativesplicing;Celljunction;Cellmembrane;Cellprojection;Coiledcoil;Completeproteome;Cytoplasm;Cytoskeleton;Directproteinsequencing;Membrane;Microtubule;Phosphoprotein;Referenceproteome;Repeat;Tumorsuppressor;Ublconjugation;Wntsignalingpathway	GO:0000079;GO:0000226;GO:0000281;GO:0000910;GO:0001775;GO:0001822;GO:0001932;GO:0001942;GO:0002376;GO:0002521;GO:0002682;GO:0002761;GO:0003002;GO:0006461;GO:0006469;GO:0006928;GO:0006950;GO:0006974;GO:0006996;GO:0007010;GO:0007017;GO:0007026;GO:0007050;GO:0007091;GO:0007165;GO:0007166;GO:0007389;GO:0007409;GO:0008285;GO:0008544;GO:0009653;GO:0009798;GO:0009888;GO:0009893;GO:0009894;GO:0009896;GO:…	GO:0005488;GO:0005515;GO:0008013;GO:0008017;GO:0008092;GO:0015631;GO:0019207;GO:0019887;GO:0030234;GO:0051010	GO:0000776;GO:0005634;GO:0005813;GO:0005815;GO:0005874;GO:0005881;GO:0005912;GO:0030027;GO:0030054;GO:0030426;GO:0030427;GO:0030877;GO:0031253;GO:0031256;GO:0032587;GO:0032991;GO:0033267;GO:0034750;GO:0035371;GO:0042995;GO:0043226;GO:0043227;GO:0043228;GO:0043229;GO:0043231;GO:0043232;GO:0043234;GO:0044295;GO:0044422;GO:0044424;GO:0044425;GO:0044427;GO:0044430;GO:0044444;GO:0044446;GO:0044459;GO:…
P28352	DNA-(apurinic or apyrimidinic site) lyase;DNA-(apurinic or apyrimidinic site) lyase, mitochondrial	Apex1	KRGKKAAADDGEEPKSEPETKKSKGAAKKTE	S	18	0.87353	0.441177	0.454666	0.545095		0.0445466	3	-0.308571	-1.18057	-1.13712	-0.875421	69765000	Casein kinase I substrate motif;Casein kinase II substrate motif;G protein-coupled receptor kinase 1 substrate motif	aging;biological regulation;biosynthetic process;cell redox homeostasis;cellular biosynthetic process;cellular homeostasis;cellular macromolecule biosynthetic process;cellular macromolecule metabolic process;cellular metabolic process;cellular nitrogen compound metabolic process;cellular process;cellular response to cAMP;cellular response to chemical stimulus;cellular response to endogenous stimu…	3'-5' exonuclease activity;binding;carbon-oxygen lyase activity;catalytic activity;cation binding;chromatin binding;chromatin DNA binding;damaged DNA binding;deoxyribonuclease activity;DNA binding;DNA-(apurinic or apyrimidinic site) lyase activity;endodeoxyribonuclease activity;endonuclease activity;endoribonuclease activity;exonuclease activity;hydrolase activity;hydrolase activity, acting on es…	cell part;centrosome;cytoplasmic part;cytoskeletal part;endoplasmic reticulum;intracellular membrane-bounded organelle;intracellular non-membrane-bounded organelle;intracellular organelle;intracellular organelle part;intracellular part;macromolecular complex;membrane-bounded organelle;microtubule organizing center;mitochondrion;non-membrane-bounded organelle;nuclear body;nuclear part;nuclear spec…	Base excision repair	Acetylation;Activator;Cleavageonpairofbasicresidues;Completeproteome;Cytoplasm;Directproteinsequencing;Disulfidebond;DNA-binding;DNAdamage;DNArecombination;DNArepair;Endonuclease;Endoplasmicreticulum;Exonuclease;Hydrolase;Lyase;Magnesium;Metal-binding;Mitochondrion;Nuclease;Nucleus;Phosphoprotein;Referenceproteome;Repressor;RNA-binding;S-nitrosylation;Transcription;Transcriptionregulation;Ublconj…	GO:0000302;GO:0006139;GO:0006259;GO:0006281;GO:0006282;GO:0006304;GO:0006310;GO:0006351;GO:0006355;GO:0006730;GO:0006807;GO:0006950;GO:0006974;GO:0006979;GO:0007568;GO:0008152;GO:0009058;GO:0009059;GO:0009719;GO:0009725;GO:0009889;GO:0009893;GO:0009987;GO:0010033;GO:0010035;GO:0010468;GO:0010556;GO:0010604;GO:0010608;GO:0014910;GO:0014912;GO:0016070;GO:0016071;GO:0019219;GO:0019222;GO:0019725;GO:…	GO:0000988;GO:0000989;GO:0003676;GO:0003677;GO:0003682;GO:0003684;GO:0003712;GO:0003713;GO:0003723;GO:0003824;GO:0003906;GO:0004518;GO:0004519;GO:0004520;GO:0004521;GO:0004527;GO:0004536;GO:0004540;GO:0005488;GO:0008081;GO:0008408;GO:0016491;GO:0016787;GO:0016788;GO:0016829;GO:0016835;GO:0016890;GO:0031490;GO:0042578;GO:0043167;GO:0043169;GO:0043566;GO:0046872	GO:0005667;GO:0005730;GO:0005739;GO:0005783;GO:0005813;GO:0005815;GO:0016604;GO:0016607;GO:0032991;GO:0043226;GO:0043227;GO:0043228;GO:0043229;GO:0043231;GO:0043232;GO:0043234;GO:0044422;GO:0044424;GO:0044428;GO:0044430;GO:0044444;GO:0044446;GO:0044451;GO:0044464;GO:0048471
P28352	DNA-(apurinic or apyrimidinic site) lyase;DNA-(apurinic or apyrimidinic site) lyase, mitochondrial	Apex1	KAAADDGEEPKSEPETKKSKGAAKKTEKEAA	T	22	1.0348	0.396989	0.491572	0.571503		0.145235	3	-0.0641485	-1.33283	-1.02453	-0.807167	23226000	b-Adrenergic Receptor kinase substrate motif;Casein kinase I substrate motif;Casein kinase II substrate motif;MAPKAPK2 kinase substrate motif;PKA kinase substrate motif;PKC kinase substrate motif	aging;biological regulation;biosynthetic process;cell redox homeostasis;cellular biosynthetic process;cellular homeostasis;cellular macromolecule biosynthetic process;cellular macromolecule metabolic process;cellular metabolic process;cellular nitrogen compound metabolic process;cellular process;cellular response to cAMP;cellular response to chemical stimulus;cellular response to endogenous stimu…	3'-5' exonuclease activity;binding;carbon-oxygen lyase activity;catalytic activity;cation binding;chromatin binding;chromatin DNA binding;damaged DNA binding;deoxyribonuclease activity;DNA binding;DNA-(apurinic or apyrimidinic site) lyase activity;endodeoxyribonuclease activity;endonuclease activity;endoribonuclease activity;exonuclease activity;hydrolase activity;hydrolase activity, acting on es…	cell part;centrosome;cytoplasmic part;cytoskeletal part;endoplasmic reticulum;intracellular membrane-bounded organelle;intracellular non-membrane-bounded organelle;intracellular organelle;intracellular organelle part;intracellular part;macromolecular complex;membrane-bounded organelle;microtubule organizing center;mitochondrion;non-membrane-bounded organelle;nuclear body;nuclear part;nuclear spec…	Base excision repair	Acetylation;Activator;Cleavageonpairofbasicresidues;Completeproteome;Cytoplasm;Directproteinsequencing;Disulfidebond;DNA-binding;DNAdamage;DNArecombination;DNArepair;Endonuclease;Endoplasmicreticulum;Exonuclease;Hydrolase;Lyase;Magnesium;Metal-binding;Mitochondrion;Nuclease;Nucleus;Phosphoprotein;Referenceproteome;Repressor;RNA-binding;S-nitrosylation;Transcription;Transcriptionregulation;Ublconj…	GO:0000302;GO:0006139;GO:0006259;GO:0006281;GO:0006282;GO:0006304;GO:0006310;GO:0006351;GO:0006355;GO:0006730;GO:0006807;GO:0006950;GO:0006974;GO:0006979;GO:0007568;GO:0008152;GO:0009058;GO:0009059;GO:0009719;GO:0009725;GO:0009889;GO:0009893;GO:0009987;GO:0010033;GO:0010035;GO:0010468;GO:0010556;GO:0010604;GO:0010608;GO:0014910;GO:0014912;GO:0016070;GO:0016071;GO:0019219;GO:0019222;GO:0019725;GO:…	GO:0000988;GO:0000989;GO:0003676;GO:0003677;GO:0003682;GO:0003684;GO:0003712;GO:0003713;GO:0003723;GO:0003824;GO:0003906;GO:0004518;GO:0004519;GO:0004520;GO:0004521;GO:0004527;GO:0004536;GO:0004540;GO:0005488;GO:0008081;GO:0008408;GO:0016491;GO:0016787;GO:0016788;GO:0016829;GO:0016835;GO:0016890;GO:0031490;GO:0042578;GO:0043167;GO:0043169;GO:0043566;GO:0046872	GO:0005667;GO:0005730;GO:0005739;GO:0005783;GO:0005813;GO:0005815;GO:0016604;GO:0016607;GO:0032991;GO:0043226;GO:0043227;GO:0043228;GO:0043229;GO:0043231;GO:0043232;GO:0043234;GO:0044422;GO:0044424;GO:0044428;GO:0044430;GO:0044444;GO:0044446;GO:0044451;GO:0044464;GO:0048471
O35841	Apoptosis inhibitor 5	Api5	VEIGQKRTSEDTSSGSPPKKSPGGPKRDARQ	S	464	0.72437	0.336635	0.766338	0.556917		0.0460304	3	-0.578702	-1.57074	-0.383948	-0.844465	14834000	Cdc2 kinase substrate motif;CDK kinase substrate motif;CDK1,2,4,6 kinase substrate motif;ERK1,2 kinase substrate motif;GSK-3, ERK1, ERK2, CDK5 substrate motif;WW domain binding motif	apoptosis;biological regulation;cell death;cellular process;death;negative regulation of apoptosis;negative regulation of biological process;negative regulation of cell death;negative regulation of cellular process;negative regulation of programmed cell death;programmed cell death;regulation of apoptosis;regulation of biological process;regulation of cell death;regulation of cellular process;regu…	binding;fibroblast growth factor binding;growth factor binding;protein binding	cell part;cytoplasm;intracellular organelle part;intracellular part;macromolecular complex;nuclear part;organelle part;ribonucleoprotein complex;spliceosomal complex		Acetylation;Apoptosis;Completeproteome;Cytoplasm;Nucleus;Phosphoprotein;Referenceproteome;Repeat	GO:0006915;GO:0008219;GO:0009987;GO:0010941;GO:0012501;GO:0016265;GO:0042981;GO:0043066;GO:0043067;GO:0043069;GO:0048519;GO:0048523;GO:0050789;GO:0050794;GO:0060548;GO:0065007	GO:0005488;GO:0005515;GO:0017134;GO:0019838	GO:0005681;GO:0005737;GO:0030529;GO:0032991;GO:0044422;GO:0044424;GO:0044428;GO:0044446;GO:0044464
Q8K3H0	DCC-interacting protein 13-alpha	Appl1	TAARVNQSALEAVTPSPSFQQRHESLRPGGQ	S	401	1.6824	2.86919	3.00906	2.37675		0.0225114	3	0.63702	1.52064	1.58931	1.24899	30230000	Casein kinase II substrate motif;DNA dependent Protein kinase substrate motif;ERK1,2 kinase substrate motif;GSK-3, ERK1, ERK2, CDK5 substrate motif;WW domain binding motif	biological regulation;cell cycle;cell proliferation;cellular process;regulation of biological process;regulation of cellular component organization;regulation of cellular localization;regulation of cellular process;regulation of establishment of protein localization;regulation of establishment of protein localization in plasma membrane;regulation of glucose import;regulation of glucose transport;…	binding;lipid binding;phospholipid binding	cell part;chromatin remodeling complex;cytoplasmic part;cytosol;early endosome membrane;endosomal part;endosome membrane;histone deacetylase complex;intracellular membrane-bounded organelle;intracellular organelle;intracellular organelle part;intracellular part;macromolecular complex;membrane;membrane-bounded organelle;nuclear part;nucleoplasm part;nucleus;NuRD complex;organelle;organelle membran…	Colorectal cancer;Pathways in cancer	Cellcycle;Coiledcoil;Completeproteome;Endosome;Membrane;Nucleus;Phosphoprotein;Referenceproteome	GO:0007049;GO:0008283;GO:0009987;GO:0010827;GO:0032879;GO:0032880;GO:0046324;GO:0050789;GO:0050794;GO:0051049;GO:0051128;GO:0060341;GO:0065007;GO:0070201;GO:0090003	GO:0005488;GO:0005543;GO:0008289	GO:0000118;GO:0005634;GO:0005829;GO:0010008;GO:0012506;GO:0016020;GO:0016581;GO:0016585;GO:0017053;GO:0031090;GO:0031901;GO:0032991;GO:0043226;GO:0043227;GO:0043229;GO:0043231;GO:0043234;GO:0044422;GO:0044424;GO:0044428;GO:0044440;GO:0044444;GO:0044446;GO:0044451;GO:0044464
P04627	Serine/threonine-protein kinase A-Raf	Araf	IELLQRSLPKIERSASEPSLHRTQADELPAC	S	580	0.90785	0.339095	0.33163	0.455275		0.0680116	3	-0.252975	-1.56024	-1.59236	-1.13519	148630000	14-3-3 domain binding motif;Calmodulin-dependent protein kinase I substrate motif;Calmodulin-dependent protein kinase II substrate motif;Calmodulin-dependent protein kinase IV substrate motif;Casein kinase II substrate motif;Chk1 kinase substrate motif;G protein-coupled receptor kinase 1 substrate motif;PKA kinase substrate motif;PKC kinase substrate motif	biological regulation;negative regulation of apoptosis;negative regulation of biological process;negative regulation of cell death;negative regulation of cellular process;negative regulation of programmed cell death;positive regulation of biological process;positive regulation of cellular metabolic process;positive regulation of cellular process;positive regulation of cellular protein metabolic p…	adenyl nucleotide binding;adenyl ribonucleotide binding;ATP binding;binding;catalytic activity;cation binding;ion binding;kinase activity;MAP kinase kinase kinase activity;metal ion binding;molecular transducer activity;nucleotide binding;phosphotransferase activity, alcohol group as acceptor;protein kinase activity;protein serine/threonine kinase activity;purine nucleotide binding;purine ribonuc…	cell part;cytoplasmic part;cytosol;intracellular membrane-bounded organelle;intracellular organelle;intracellular part;membrane-bounded organelle;mitochondrion;organelle	Acute myeloid leukemia;Bladder cancer;Chronic myeloid leukemia;Colorectal cancer;Endometrial cancer;ErbB signaling pathway;Glioma;Hepatitis C;Insulin signaling pathway;Long-term depression;Long-term potentiation;Melanoma;Natural killer cell mediated cytotoxicity;Non-small cell lung cancer;Pancreatic cancer;Pathways in cancer;Progesterone-mediated oocyte maturation;Prostate cancer;Regulation of ac…	ATP-binding;Completeproteome;Kinase;Metal-binding;Nucleotide-binding;Phosphoprotein;Proto-oncogene;Referenceproteome;Serine/threonine-proteinkinase;Transferase;Zinc;Zinc-finger	GO:0001932;GO:0001934;GO:0009893;GO:0010562;GO:0010604;GO:0010941;GO:0019220;GO:0019222;GO:0031323;GO:0031325;GO:0031399;GO:0031401;GO:0032268;GO:0032270;GO:0033135;GO:0033138;GO:0042325;GO:0042327;GO:0042981;GO:0043066;GO:0043067;GO:0043069;GO:0045937;GO:0048518;GO:0048519;GO:0048522;GO:0048523;GO:0050789;GO:0050794;GO:0051174;GO:0051246;GO:0051247;GO:0060255;GO:0060548;GO:0065007;GO:0080090	GO:0000166;GO:0003824;GO:0004672;GO:0004674;GO:0004702;GO:0004709;GO:0004871;GO:0005057;GO:0005488;GO:0005524;GO:0016301;GO:0016740;GO:0016772;GO:0016773;GO:0017076;GO:0030554;GO:0032553;GO:0032555;GO:0032559;GO:0035639;GO:0043167;GO:0043169;GO:0046872;GO:0060089	GO:0005739;GO:0005829;GO:0043226;GO:0043227;GO:0043229;GO:0043231;GO:0044424;GO:0044444;GO:0044464
Q99K28	ADP-ribosylation factor GTPase-activating protein 2	Arfgap2	LGAKKGLGAQKVSNQSFTEIERQAQVAEKLR	S	239	0.68208	0.934146	1.07154	0.857757		0.413061	3	-0.665488	-0.0982806	0.0996894	-0.22136	1613500	Casein kinase II substrate motif	biological regulation;cellular process;establishment of localization;establishment of protein localization;positive regulation of catalytic activity;positive regulation of GTPase activity;positive regulation of hydrolase activity;positive regulation of molecular function;protein transport;regulation of ARF GTPase activity;regulation of biological process;regulation of catabolic process;regulation…	ARF GTPase activator activity;binding;cation binding;enzyme activator activity;enzyme regulator activity;GTPase activator activity;GTPase regulator activity;ion binding;metal ion binding;nucleoside-triphosphatase regulator activity;small GTPase regulator activity;transition metal ion binding;zinc ion binding	cell part;cytoplasmic part;Golgi apparatus part;Golgi membrane;intracellular non-membrane-bounded organelle;intracellular organelle;intracellular organelle part;intracellular part;membrane;non-membrane-bounded organelle;nuclear part;nucleolus;organelle;organelle membrane;organelle part	Endocytosis	Alternativesplicing;Coiledcoil;Completeproteome;Cytoplasm;ER-Golgitransport;Golgiapparatus;GTPaseactivation;Membrane;Metal-binding;Phosphoprotein;Proteintransport;Referenceproteome;Transport;Zinc;Zinc-finger	GO:0006140;GO:0006810;GO:0009894;GO:0009987;GO:0015031;GO:0016192;GO:0019219;GO:0019222;GO:0030811;GO:0031323;GO:0031329;GO:0032312;GO:0032318;GO:0033121;GO:0033124;GO:0043085;GO:0043087;GO:0043547;GO:0044093;GO:0045184;GO:0050789;GO:0050790;GO:0050794;GO:0051171;GO:0051234;GO:0051336;GO:0051345;GO:0065007;GO:0065009;GO:0080090	GO:0005083;GO:0005096;GO:0005488;GO:0008047;GO:0008060;GO:0008270;GO:0030234;GO:0030695;GO:0043167;GO:0043169;GO:0046872;GO:0046914;GO:0060589	GO:0000139;GO:0005730;GO:0016020;GO:0031090;GO:0043226;GO:0043228;GO:0043229;GO:0043232;GO:0044422;GO:0044424;GO:0044428;GO:0044431;GO:0044444;GO:0044446;GO:0044464
Q99K28	ADP-ribosylation factor GTPase-activating protein 2	Arfgap2	ISERTASRREVETRSSGLESSEARQKFAGAK	S	413	0.75003	0.559786	0.277065	0.475523		0.0265788	3	-0.52848	-0.837053	-1.8517	-1.07241	22338000	Casein kinase II substrate motif;G protein-coupled receptor kinase 1 substrate motif;GSK3 kinase substrate motif;MDC1 BRCT domain binding motif;PKA kinase substrate motif;PKC kinase substrate motif;Plk1 PBD domain binding motif	biological regulation;cellular process;establishment of localization;establishment of protein localization;positive regulation of catalytic activity;positive regulation of GTPase activity;positive regulation of hydrolase activity;positive regulation of molecular function;protein transport;regulation of ARF GTPase activity;regulation of biological process;regulation of catabolic process;regulation…	ARF GTPase activator activity;binding;cation binding;enzyme activator activity;enzyme regulator activity;GTPase activator activity;GTPase regulator activity;ion binding;metal ion binding;nucleoside-triphosphatase regulator activity;small GTPase regulator activity;transition metal ion binding;zinc ion binding	cell part;cytoplasmic part;Golgi apparatus part;Golgi membrane;intracellular non-membrane-bounded organelle;intracellular organelle;intracellular organelle part;intracellular part;membrane;non-membrane-bounded organelle;nuclear part;nucleolus;organelle;organelle membrane;organelle part	Endocytosis	Alternativesplicing;Coiledcoil;Completeproteome;Cytoplasm;ER-Golgitransport;Golgiapparatus;GTPaseactivation;Membrane;Metal-binding;Phosphoprotein;Proteintransport;Referenceproteome;Transport;Zinc;Zinc-finger	GO:0006140;GO:0006810;GO:0009894;GO:0009987;GO:0015031;GO:0016192;GO:0019219;GO:0019222;GO:0030811;GO:0031323;GO:0031329;GO:0032312;GO:0032318;GO:0033121;GO:0033124;GO:0043085;GO:0043087;GO:0043547;GO:0044093;GO:0045184;GO:0050789;GO:0050790;GO:0050794;GO:0051171;GO:0051234;GO:0051336;GO:0051345;GO:0065007;GO:0065009;GO:0080090	GO:0005083;GO:0005096;GO:0005488;GO:0008047;GO:0008060;GO:0008270;GO:0030234;GO:0030695;GO:0043167;GO:0043169;GO:0046872;GO:0046914;GO:0060589	GO:0000139;GO:0005730;GO:0016020;GO:0031090;GO:0043226;GO:0043228;GO:0043229;GO:0043232;GO:0044422;GO:0044424;GO:0044428;GO:0044431;GO:0044444;GO:0044446;GO:0044464
Q9D8S3	ADP-ribosylation factor GTPase-activating protein 3	Arfgap3	ISHSVTSDMQTIEQESPTLAKPRRKYQEDPE	S	331	1.745	1.09084	2.0235	1.52697		0.088409	3	0.689727	0.12544	1.01685	0.610673	8736300	b-Adrenergic Receptor kinase substrate motif;Casein kinase I substrate motif;Casein kinase II substrate motif;ERK1,2 kinase substrate motif;G protein-coupled receptor kinase 1 substrate motif;GSK-3, ERK1, ERK2, CDK5 substrate motif;WW domain binding motif	biological regulation;cellular process;establishment of localization;establishment of localization in cell;establishment of protein localization;protein secretion;protein transport;regulation of ARF GTPase activity;regulation of biological process;regulation of catabolic process;regulation of catalytic activity;regulation of cellular catabolic process;regulation of cellular metabolic process;regu…	ARF GTPase activator activity;binding;cation binding;enzyme activator activity;enzyme regulator activity;GTPase activator activity;GTPase regulator activity;ion binding;metal ion binding;nucleoside-triphosphatase regulator activity;small GTPase regulator activity;transition metal ion binding;zinc ion binding	cell part;cytoplasmic part;cytosol;Golgi apparatus part;Golgi membrane;intracellular organelle part;intracellular part;membrane;organelle membrane;organelle part	Endocytosis	Completeproteome;Cytoplasm;ER-Golgitransport;Golgiapparatus;GTPaseactivation;Membrane;Metal-binding;Phosphoprotein;Proteintransport;Referenceproteome;Transport;Zinc;Zinc-finger	GO:0006140;GO:0006810;GO:0009306;GO:0009894;GO:0009987;GO:0015031;GO:0016192;GO:0019219;GO:0019222;GO:0030811;GO:0031323;GO:0031329;GO:0032312;GO:0032318;GO:0032940;GO:0033121;GO:0033124;GO:0043087;GO:0045184;GO:0046903;GO:0050789;GO:0050790;GO:0050794;GO:0051171;GO:0051234;GO:0051336;GO:0051649;GO:0065007;GO:0065009;GO:0080090	GO:0005083;GO:0005096;GO:0005488;GO:0008047;GO:0008060;GO:0008270;GO:0030234;GO:0030695;GO:0043167;GO:0043169;GO:0046872;GO:0046914;GO:0060589	GO:0000139;GO:0005829;GO:0016020;GO:0031090;GO:0044422;GO:0044424;GO:0044431;GO:0044444;GO:0044446;GO:0044464
G3X9K3	Brefeldin A-inhibited guanine nucleotide-exchange protein 1	Arfgef1	VKPRYISGTVRGREGSLTGTKDQAPDEFVGL	S	1076	0.89858	0.666509	0.554171	0.674445		0.0443346	3	-0.267782	-0.585305	-0.851597	-0.568228	1516600	14-3-3 domain binding motif;Akt kinase substrate motif;Calmodulin-dependent protein kinase II substrate motif;Casein kinase II substrate motif;G protein-coupled receptor kinase 1 substrate motif;MAPKAPK1 kinase substrate motif;p70 Ribosomal S6 kinase substrate motif;Phosphorylase kinase substrate motif;PKA kinase substrate motif;PKC epsilon kinase substrate motif;PKC kinase substrate motif	biological regulation;cellular component organization;cellular component organization at cellular level;cellular component organization or biogenesis;cellular component organization or biogenesis at cellular level;cellular membrane organization;cellular process;endomembrane system organization;establishment of localization;establishment of protein localization;Golgi organization;membrane organiza…	ARF guanyl-nucleotide exchange factor activity;binding;enzyme regulator activity;GTPase regulator activity;guanyl-nucleotide exchange factor activity;nucleoside-triphosphatase regulator activity;protein binding;protein kinase A binding;protein kinase A regulatory subunit binding;small GTPase regulator activity	cell part;cytoplasmic part;cytosol;Golgi apparatus part;Golgi membrane;intracellular non-membrane-bounded organelle;intracellular organelle;intracellular organelle part;intracellular part;macromolecular complex;membrane;non-membrane-bounded organelle;nuclear matrix;nuclear part;nucleolus;organelle;organelle membrane;organelle part;perinuclear region of cytoplasm;ribonucleoprotein complex;small nu…		Completeproteome;Cytoplasm;Golgiapparatus;Guanine-nucleotidereleasingfactor;Membrane;Nucleus;Phosphoprotein;Proteintransport;Referenceproteome;Transport	GO:0006109;GO:0006140;GO:0006810;GO:0006996;GO:0007030;GO:0008064;GO:0009889;GO:0009891;GO:0009893;GO:0009894;GO:0009966;GO:0009987;GO:0010256;GO:0010556;GO:0010557;GO:0010559;GO:0010560;GO:0010604;GO:0010639;GO:0010675;GO:0010676;GO:0015031;GO:0016043;GO:0016044;GO:0016192;GO:0019219;GO:0019222;GO:0023051;GO:0030811;GO:0030832;GO:0030833;GO:0030837;GO:0031323;GO:0031325;GO:0031326;GO:0031328;GO:…	GO:0005083;GO:0005085;GO:0005086;GO:0005488;GO:0005515;GO:0030234;GO:0030695;GO:0034237;GO:0051018;GO:0060589	GO:0000139;GO:0005730;GO:0005802;GO:0005829;GO:0016020;GO:0016363;GO:0030529;GO:0030532;GO:0031090;GO:0032991;GO:0043226;GO:0043228;GO:0043229;GO:0043232;GO:0044422;GO:0044424;GO:0044428;GO:0044431;GO:0044444;GO:0044446;GO:0044464;GO:0048471
G3X9K3	Brefeldin A-inhibited guanine nucleotide-exchange protein 1	Arfgef1	PSAVSEKPLDAISQKSVDIHDSIQPRSSDNR	S	1566	0.93578	1.3553	1.44182	1.1912		0.193015	3	-0.209259	0.438613	0.52789	0.252415	2788700		biological regulation;cellular component organization;cellular component organization at cellular level;cellular component organization or biogenesis;cellular component organization or biogenesis at cellular level;cellular membrane organization;cellular process;endomembrane system organization;establishment of localization;establishment of protein localization;Golgi organization;membrane organiza…	ARF guanyl-nucleotide exchange factor activity;binding;enzyme regulator activity;GTPase regulator activity;guanyl-nucleotide exchange factor activity;nucleoside-triphosphatase regulator activity;protein binding;protein kinase A binding;protein kinase A regulatory subunit binding;small GTPase regulator activity	cell part;cytoplasmic part;cytosol;Golgi apparatus part;Golgi membrane;intracellular non-membrane-bounded organelle;intracellular organelle;intracellular organelle part;intracellular part;macromolecular complex;membrane;non-membrane-bounded organelle;nuclear matrix;nuclear part;nucleolus;organelle;organelle membrane;organelle part;perinuclear region of cytoplasm;ribonucleoprotein complex;small nu…		Completeproteome;Cytoplasm;Golgiapparatus;Guanine-nucleotidereleasingfactor;Membrane;Nucleus;Phosphoprotein;Proteintransport;Referenceproteome;Transport	GO:0006109;GO:0006140;GO:0006810;GO:0006996;GO:0007030;GO:0008064;GO:0009889;GO:0009891;GO:0009893;GO:0009894;GO:0009966;GO:0009987;GO:0010256;GO:0010556;GO:0010557;GO:0010559;GO:0010560;GO:0010604;GO:0010639;GO:0010675;GO:0010676;GO:0015031;GO:0016043;GO:0016044;GO:0016192;GO:0019219;GO:0019222;GO:0023051;GO:0030811;GO:0030832;GO:0030833;GO:0030837;GO:0031323;GO:0031325;GO:0031326;GO:0031328;GO:…	GO:0005083;GO:0005085;GO:0005086;GO:0005488;GO:0005515;GO:0030234;GO:0030695;GO:0034237;GO:0051018;GO:0060589	GO:0000139;GO:0005730;GO:0005802;GO:0005829;GO:0016020;GO:0016363;GO:0030529;GO:0030532;GO:0031090;GO:0032991;GO:0043226;GO:0043228;GO:0043229;GO:0043232;GO:0044422;GO:0044424;GO:0044428;GO:0044431;GO:0044444;GO:0044446;GO:0044464;GO:0048471
Q3UL36	Arginine and glutamate-rich protein 1	Arglu1	RSTNAAASRRERERASSPPDRIDIFGRTVSK	S	74	0.97187	1.05903	0.0532295	0.36997		0.396397	3	-0.154665	0.0827395	-4.23163	-1.43452	53793000	Casein kinase I substrate motif;PKA kinase substrate motif;PKC kinase substrate motif					Alternativesplicing;Completeproteome;Phosphoprotein;Referenceproteome
Q3UL36	Arginine and glutamate-rich protein 1	Arglu1	STNAAASRRERERASSPPDRIDIFGRTVSKR	S	75	1.125	0.188593	0.317357	0.396296		0.194396	3	0.0564245	-2.40665	-1.65582	-1.33535	323420000	14-3-3 domain binding motif;Akt kinase substrate motif;AMP-activated protein kinase 2 substrate motif;Calmodulin-dependent protein kinase II substrate motif;Casein kinase II substrate motif;ERK1,2 kinase substrate motif;GSK-3, ERK1, ERK2, CDK5 substrate motif;MAPKAPK1 kinase substrate motif;MDC1 BRCT domain binding motif;PKA kinase substrate motif;PKC kinase substrate motif;Plk1 PBD domain bindin…					Alternativesplicing;Completeproteome;Phosphoprotein;Referenceproteome
Q8C0D4	Rho GTPase-activating protein 12	Arhgap12	GDELSSSSTEQMRATTPPNQGRPDSPVYANL	T	229	1.472	2.02323	2.10441	1.796		0.0120437	3	0.444277	1.01666	1.07341	0.844784	33577000	Calmodulin-dependent protein kinase II substrate motif;GSK-3, ERK1, ERK2, CDK5 substrate motif;PKC kinase substrate motif;WW domain binding motif	biological regulation;cellular process;cellular response to stimulus;positive regulation of catalytic activity;positive regulation of GTPase activity;positive regulation of hydrolase activity;positive regulation of molecular function;regulation of biological process;regulation of catabolic process;regulation of catalytic activity;regulation of cellular catabolic process;regulation of cellular met…	binding;enzyme activator activity;enzyme regulator activity;GTPase activator activity;GTPase regulator activity;lipid binding;nucleoside-triphosphatase regulator activity;phospholipid binding	cell part;intracellular		Completeproteome;GTPaseactivation;Phosphoprotein;Referenceproteome;Repeat;SH3domain	GO:0006140;GO:0007165;GO:0009894;GO:0009987;GO:0019219;GO:0019222;GO:0030811;GO:0031323;GO:0031329;GO:0033121;GO:0033124;GO:0043085;GO:0043087;GO:0043547;GO:0044093;GO:0050789;GO:0050790;GO:0050794;GO:0050896;GO:0051171;GO:0051336;GO:0051345;GO:0051716;GO:0065007;GO:0065009;GO:0080090	GO:0005096;GO:0005488;GO:0005543;GO:0008047;GO:0008289;GO:0030234;GO:0030695;GO:0060589	GO:0005622;GO:0044464
Q8C0D4	Rho GTPase-activating protein 12	Arhgap12	EQMRATTPPNQGRPDSPVYANLQELKISQSA	S	238	1.5891	2.14513	2.45382	1.9774		0.0136929	3	0.554709	1.10106	1.29503	0.983601	36303000	14-3-3 domain binding motif;b-Adrenergic Receptor kinase substrate motif;Calmodulin-dependent protein kinase II substrate motif;Casein kinase II substrate motif;ERK1,2 kinase substrate motif;G protein-coupled receptor kinase 1 substrate motif;GSK-3, ERK1, ERK2, CDK5 substrate motif;PKA kinase substrate motif;PKC kinase substrate motif;WW domain binding motif	biological regulation;cellular process;cellular response to stimulus;positive regulation of catalytic activity;positive regulation of GTPase activity;positive regulation of hydrolase activity;positive regulation of molecular function;regulation of biological process;regulation of catabolic process;regulation of catalytic activity;regulation of cellular catabolic process;regulation of cellular met…	binding;enzyme activator activity;enzyme regulator activity;GTPase activator activity;GTPase regulator activity;lipid binding;nucleoside-triphosphatase regulator activity;phospholipid binding	cell part;intracellular		Completeproteome;GTPaseactivation;Phosphoprotein;Referenceproteome;Repeat;SH3domain	GO:0006140;GO:0007165;GO:0009894;GO:0009987;GO:0019219;GO:0019222;GO:0030811;GO:0031323;GO:0031329;GO:0033121;GO:0033124;GO:0043085;GO:0043087;GO:0043547;GO:0044093;GO:0050789;GO:0050790;GO:0050794;GO:0050896;GO:0051171;GO:0051336;GO:0051345;GO:0051716;GO:0065007;GO:0065009;GO:0080090	GO:0005096;GO:0005488;GO:0005543;GO:0008047;GO:0008289;GO:0030234;GO:0030695;GO:0060589	GO:0005622;GO:0044464
Q811M1	Rho GTPase-activating protein 15	Arhgap15	FQAIKNAIDRLPKNPSCGSLELFNLQRSSSS	S	204	1.0619	2.18543	2.16192	1.66762		0.0961683	3	-0.0268526	1.12791	1.11231	0.737791	4097100	Calmodulin-dependent protein kinase II substrate motif;Casein kinase II substrate motif;Chk1 kinase substrate motif;DNA dependent Protein kinase substrate motif;PKA kinase substrate motif;PKC kinase substrate motif	biological regulation;cellular process;cellular response to stimulus;regulation of anatomical structure morphogenesis;regulation of biological process;regulation of biological quality;regulation of cell morphogenesis;regulation of cell shape;regulation of cellular component organization;regulation of cellular process;regulation of developmental process;response to stimulus;signal transduction	binding;enzyme activator activity;enzyme regulator activity;GTPase activator activity;GTPase regulator activity;lipid binding;nucleoside-triphosphatase regulator activity;phospholipid binding;Rac GTPase activator activity;Ras GTPase activator activity;Rho GTPase activator activity;small GTPase regulator activity	cell part;cytoplasm;intracellular part;membrane		Alternativesplicing;Completeproteome;Cytoplasm;GTPaseactivation;Membrane;Phosphoprotein;Referenceproteome	GO:0007165;GO:0008360;GO:0009987;GO:0022603;GO:0022604;GO:0050789;GO:0050793;GO:0050794;GO:0050896;GO:0051128;GO:0051716;GO:0065007;GO:0065008	GO:0005083;GO:0005096;GO:0005099;GO:0005100;GO:0005488;GO:0005543;GO:0008047;GO:0008289;GO:0030234;GO:0030675;GO:0030695;GO:0060589	GO:0005737;GO:0016020;GO:0044424;GO:0044464
Q3UIA2	Rho GTPase-activating protein 17	Arhgap17	GEQGPEPGPTPPQTPTPPSTPPLAKQNPSQS	T	736	1.4721	1.59169	1.30736	1.41474		0.00517307	3	0.444375	0.670563	0.386659	0.500532	21244000	Casein kinase II substrate motif;DNA dependent Protein kinase substrate motif;G protein-coupled receptor kinase 1 substrate motif;GSK-3, ERK1, ERK2, CDK5 substrate motif;WW domain binding motif	biological regulation;cellular process;cellular response to stimulus;positive regulation of catalytic activity;positive regulation of GTPase activity;positive regulation of hydrolase activity;positive regulation of molecular function;regulation of biological process;regulation of catabolic process;regulation of catalytic activity;regulation of cellular catabolic process;regulation of cellular met…	enzyme activator activity;enzyme regulator activity;GTPase activator activity;GTPase regulator activity;nucleoside-triphosphatase regulator activity	cell junction;cell part;cell-cell junction;cytoplasm;intracellular part;membrane;occluding junction;tight junction		Alternativesplicing;Celljunction;Completeproteome;Cytoplasm;GTPaseactivation;Membrane;Phosphoprotein;Referenceproteome;SH3-binding;Tightjunction	GO:0006140;GO:0007165;GO:0009894;GO:0009987;GO:0019219;GO:0019222;GO:0030811;GO:0031323;GO:0031329;GO:0033121;GO:0033124;GO:0043085;GO:0043087;GO:0043547;GO:0044093;GO:0050789;GO:0050790;GO:0050794;GO:0050896;GO:0051171;GO:0051336;GO:0051345;GO:0051716;GO:0065007;GO:0065009;GO:0080090	GO:0005096;GO:0008047;GO:0030234;GO:0030695;GO:0060589	GO:0005737;GO:0005911;GO:0005923;GO:0016020;GO:0030054;GO:0044424;GO:0044464;GO:0070160
Q3UIA2	Rho GTPase-activating protein 17	Arhgap17	GPEPGPTPPQTPTPPSTPPLAKQNPSQSETT	S	739	1.2635	1.65442	1.30619	1.36151		0.0300526	3	0.223925	0.726324	0.38537	0.445207	20057000	DNA dependent Protein kinase substrate motif	biological regulation;cellular process;cellular response to stimulus;positive regulation of catalytic activity;positive regulation of GTPase activity;positive regulation of hydrolase activity;positive regulation of molecular function;regulation of biological process;regulation of catabolic process;regulation of catalytic activity;regulation of cellular catabolic process;regulation of cellular met…	enzyme activator activity;enzyme regulator activity;GTPase activator activity;GTPase regulator activity;nucleoside-triphosphatase regulator activity	cell junction;cell part;cell-cell junction;cytoplasm;intracellular part;membrane;occluding junction;tight junction		Alternativesplicing;Celljunction;Completeproteome;Cytoplasm;GTPaseactivation;Membrane;Phosphoprotein;Referenceproteome;SH3-binding;Tightjunction	GO:0006140;GO:0007165;GO:0009894;GO:0009987;GO:0019219;GO:0019222;GO:0030811;GO:0031323;GO:0031329;GO:0033121;GO:0033124;GO:0043085;GO:0043087;GO:0043547;GO:0044093;GO:0050789;GO:0050790;GO:0050794;GO:0050896;GO:0051171;GO:0051336;GO:0051345;GO:0051716;GO:0065007;GO:0065009;GO:0080090	GO:0005096;GO:0008047;GO:0030234;GO:0030695;GO:0060589	GO:0005737;GO:0005911;GO:0005923;GO:0016020;GO:0030054;GO:0044424;GO:0044464;GO:0070160
Q3UIA2	Rho GTPase-activating protein 17	Arhgap17	PEPGPTPPQTPTPPSTPPLAKQNPSQSETTQ	T	740	1.2635	1.53679	1.30848	1.32922		0.0119816	3	0.223925	0.619921	0.387891	0.410579	17280000	ERK1,2 kinase substrate motif;G protein-coupled receptor kinase 1 substrate motif;GSK3, Erk1, Erk2 and CDK5 kinase motif;GSK-3, ERK1, ERK2, CDK5 substrate motif;MDC1 BRCT domain binding motif;Plk1 PBD domain binding motif;WW domain binding motif	biological regulation;cellular process;cellular response to stimulus;positive regulation of catalytic activity;positive regulation of GTPase activity;positive regulation of hydrolase activity;positive regulation of molecular function;regulation of biological process;regulation of catabolic process;regulation of catalytic activity;regulation of cellular catabolic process;regulation of cellular met…	enzyme activator activity;enzyme regulator activity;GTPase activator activity;GTPase regulator activity;nucleoside-triphosphatase regulator activity	cell junction;cell part;cell-cell junction;cytoplasm;intracellular part;membrane;occluding junction;tight junction		Alternativesplicing;Celljunction;Completeproteome;Cytoplasm;GTPaseactivation;Membrane;Phosphoprotein;Referenceproteome;SH3-binding;Tightjunction	GO:0006140;GO:0007165;GO:0009894;GO:0009987;GO:0019219;GO:0019222;GO:0030811;GO:0031323;GO:0031329;GO:0033121;GO:0033124;GO:0043085;GO:0043087;GO:0043547;GO:0044093;GO:0050789;GO:0050790;GO:0050794;GO:0050896;GO:0051171;GO:0051336;GO:0051345;GO:0051716;GO:0065007;GO:0065009;GO:0080090	GO:0005096;GO:0008047;GO:0030234;GO:0030695;GO:0060589	GO:0005737;GO:0005911;GO:0005923;GO:0016020;GO:0030054;GO:0044424;GO:0044464;GO:0070160
Q6DFV3	Rho GTPase-activating protein 21	Arhgap21	PWEEPPPPHSSKRNRSPTLSCRLAMLKEGPR	S	1501	1.1216	1.06448	1.09834	1.06622		0.00463158	3	0.0520578	0.0901481	0.135328	0.0925114	911120	14-3-3 domain binding motif;Calmodulin-dependent protein kinase II substrate motif;Casein kinase II substrate motif;ERK1,2 kinase substrate motif;G protein-coupled receptor kinase 1 substrate motif;Growth associated histone HI kinase substrate motif;GSK3 kinase substrate motif;GSK-3, ERK1, ERK2, CDK5 substrate motif;PKA kinase substrate motif;PKC kinase substrate motif;WW domain binding motif;ZIP…	biological regulation;cellular process;cellular response to stimulus;positive regulation of catalytic activity;positive regulation of GTPase activity;positive regulation of hydrolase activity;positive regulation of molecular function;regulation of biological process;regulation of catabolic process;regulation of catalytic activity;regulation of cellular catabolic process;regulation of cellular met…	binding;enzyme activator activity;enzyme regulator activity;GTPase activator activity;GTPase regulator activity;lipid binding;nucleoside-triphosphatase regulator activity;phospholipid binding	cell junction;cell part;cytoplasmic part;cytoplasmic vesicle membrane;cytoplasmic vesicle part;cytoskeleton;Golgi apparatus part;Golgi membrane;intracellular non-membrane-bounded organelle;intracellular organelle;intracellular organelle part;intracellular part;membrane;non-membrane-bounded organelle;organelle;organelle membrane;organelle part;vesicle membrane		Celljunction;Completeproteome;Cytoplasm;Cytoplasmicvesicle;Cytoskeleton;Directproteinsequencing;Golgiapparatus;GTPaseactivation;Isopeptidebond;Membrane;Phosphoprotein;Referenceproteome;Ublconjugation	GO:0006140;GO:0007165;GO:0009894;GO:0009987;GO:0019219;GO:0019222;GO:0030811;GO:0031323;GO:0031329;GO:0033121;GO:0033124;GO:0043085;GO:0043087;GO:0043547;GO:0044093;GO:0050789;GO:0050790;GO:0050794;GO:0050896;GO:0051171;GO:0051336;GO:0051345;GO:0051716;GO:0065007;GO:0065009;GO:0080090	GO:0005096;GO:0005488;GO:0005543;GO:0008047;GO:0008289;GO:0030234;GO:0030695;GO:0060589	GO:0000139;GO:0005856;GO:0012506;GO:0016020;GO:0030054;GO:0030659;GO:0031090;GO:0043226;GO:0043228;GO:0043229;GO:0043232;GO:0044422;GO:0044424;GO:0044431;GO:0044433;GO:0044444;GO:0044446;GO:0044464
Q8BYW1	Rho GTPase-activating protein 25	Arhgap25	RDHEVLFPKSKDAPISPPAQKNDAKKAPVPR	S	363	1.2485	1.34662	1.20813	1.23366		0.00287146	3	0.206695	0.429347	0.272777	0.30294	1126800	ERK1,2 kinase substrate motif;GSK-3, ERK1, ERK2, CDK5 substrate motif;WW domain binding motif	biological regulation;cellular process;cellular response to stimulus;positive regulation of catalytic activity;positive regulation of GTPase activity;positive regulation of hydrolase activity;positive regulation of molecular function;regulation of biological process;regulation of catabolic process;regulation of catalytic activity;regulation of cellular catabolic process;regulation of cellular met…	binding;enzyme activator activity;enzyme regulator activity;GTPase activator activity;GTPase regulator activity;lipid binding;nucleoside-triphosphatase regulator activity;phospholipid binding	cell part;intracellular		Alternativesplicing;Coiledcoil;Completeproteome;GTPaseactivation;Phosphoprotein;Referenceproteome	GO:0006140;GO:0007165;GO:0009894;GO:0009987;GO:0019219;GO:0019222;GO:0030811;GO:0031323;GO:0031329;GO:0033121;GO:0033124;GO:0043085;GO:0043087;GO:0043547;GO:0044093;GO:0050789;GO:0050790;GO:0050794;GO:0050896;GO:0051171;GO:0051336;GO:0051345;GO:0051716;GO:0065007;GO:0065009;GO:0080090	GO:0005096;GO:0005488;GO:0005543;GO:0008047;GO:0008289;GO:0030234;GO:0030695;GO:0060589	GO:0005622;GO:0044464
Q8BYW1	Rho GTPase-activating protein 25	Arhgap25	WSPSSEAKAGEGHRRTMSQDLRHLSNDQRTS	T	486	0.9611	0.637161	0.833947	0.778627		0.114993	3	-0.170742	-0.65027	-0.261973	-0.360995	7593000	PKA kinase substrate motif;PKC kinase substrate motif	biological regulation;cellular process;cellular response to stimulus;positive regulation of catalytic activity;positive regulation of GTPase activity;positive regulation of hydrolase activity;positive regulation of molecular function;regulation of biological process;regulation of catabolic process;regulation of catalytic activity;regulation of cellular catabolic process;regulation of cellular met…	binding;enzyme activator activity;enzyme regulator activity;GTPase activator activity;GTPase regulator activity;lipid binding;nucleoside-triphosphatase regulator activity;phospholipid binding	cell part;intracellular		Alternativesplicing;Coiledcoil;Completeproteome;GTPaseactivation;Phosphoprotein;Referenceproteome	GO:0006140;GO:0007165;GO:0009894;GO:0009987;GO:0019219;GO:0019222;GO:0030811;GO:0031323;GO:0031329;GO:0033121;GO:0033124;GO:0043085;GO:0043087;GO:0043547;GO:0044093;GO:0050789;GO:0050790;GO:0050794;GO:0050896;GO:0051171;GO:0051336;GO:0051345;GO:0051716;GO:0065007;GO:0065009;GO:0080090	GO:0005096;GO:0005488;GO:0005543;GO:0008047;GO:0008289;GO:0030234;GO:0030695;GO:0060589	GO:0005622;GO:0044464
Q8BYW1	Rho GTPase-activating protein 25	Arhgap25	PSSEAKAGEGHRRTMSQDLRHLSNDQRTSTY	S	488	1.1205	0.840176	1.29599	1.04089		0.554323	3	0.0506422	-0.251236	0.374058	0.0578213	14707000	14-3-3 domain binding motif;ATM kinase substrate motif;Calmodulin-dependent protein kinase II substrate motif;DNA dependent Protein kinase substrate motif;PKA kinase substrate motif;PKC kinase substrate motif;ZIP kinase substrate motif	biological regulation;cellular process;cellular response to stimulus;positive regulation of catalytic activity;positive regulation of GTPase activity;positive regulation of hydrolase activity;positive regulation of molecular function;regulation of biological process;regulation of catabolic process;regulation of catalytic activity;regulation of cellular catabolic process;regulation of cellular met…	binding;enzyme activator activity;enzyme regulator activity;GTPase activator activity;GTPase regulator activity;lipid binding;nucleoside-triphosphatase regulator activity;phospholipid binding	cell part;intracellular		Alternativesplicing;Coiledcoil;Completeproteome;GTPaseactivation;Phosphoprotein;Referenceproteome	GO:0006140;GO:0007165;GO:0009894;GO:0009987;GO:0019219;GO:0019222;GO:0030811;GO:0031323;GO:0031329;GO:0033121;GO:0033124;GO:0043085;GO:0043087;GO:0043547;GO:0044093;GO:0050789;GO:0050790;GO:0050794;GO:0050896;GO:0051171;GO:0051336;GO:0051345;GO:0051716;GO:0065007;GO:0065009;GO:0080090	GO:0005096;GO:0005488;GO:0005543;GO:0008047;GO:0008289;GO:0030234;GO:0030695;GO:0060589	GO:0005622;GO:0044464
A2AB59	Rho GTPase-activating protein 27	Arhgap27	RLGSWREEDVRQNAASPSLSPGGLESDLSRV	S	632	1.2645	1.99388	2.05583	1.68583		0.0385514	3	0.225067	0.995581	1.03972	0.753457	9311700	Casein kinase II substrate motif;ERK1,2 kinase substrate motif;G protein-coupled receptor kinase 1 substrate motif;GSK3 kinase substrate motif;GSK-3, ERK1, ERK2, CDK5 substrate motif;WW domain binding motif	biological regulation;cellular component organization;cellular component organization or biogenesis;cellular membrane organization;cellular process;cellular response to stimulus;endocytosis;establishment of localization;membrane invagination;membrane organization;positive regulation of catalytic activity;positive regulation of Cdc42 GTPase activity;positive regulation of GTPase activity;positive …	binding;enzyme activator activity;enzyme regulator activity;GTPase activator activity;GTPase regulator activity;lipid binding;nucleoside-triphosphatase regulator activity;phospholipid binding;protein binding;protein domain specific binding;Rac GTPase activator activity;Ras GTPase activator activity;Rho GTPase activator activity;SH3 domain binding;small GTPase regulator activity	cell part;cytoplasm;intracellular;intracellular part;membrane		Alternativesplicing;Completeproteome;Cytoplasm;Endocytosis;GTPaseactivation;Membrane;Phosphoprotein;Referenceproteome;Repeat;SH3domain	GO:0006140;GO:0006810;GO:0006897;GO:0006898;GO:0007165;GO:0009894;GO:0009987;GO:0010324;GO:0016043;GO:0016044;GO:0016192;GO:0019219;GO:0019222;GO:0030811;GO:0031323;GO:0031329;GO:0032318;GO:0032319;GO:0032320;GO:0032321;GO:0033121;GO:0033124;GO:0043085;GO:0043087;GO:0043088;GO:0043089;GO:0043547;GO:0044093;GO:0050789;GO:0050790;GO:0050794;GO:0050896;GO:0051171;GO:0051234;GO:0051336;GO:0051345;GO:…	GO:0005083;GO:0005096;GO:0005099;GO:0005100;GO:0005488;GO:0005515;GO:0005543;GO:0008047;GO:0008289;GO:0017124;GO:0019904;GO:0030234;GO:0030675;GO:0030695;GO:0060589	GO:0005622;GO:0005737;GO:0016020;GO:0044424;GO:0044464
Q640N3	Rho GTPase-activating protein 30	Arhgap30	EGDDRKEGVFSKEQKSIDVETEVMRGVGDHL	S	842	0.595	1.11858	0.586859	0.71206		0.255586	3	-0.862539	0.161663	-0.768915	-0.48993	2671800	Casein kinase I substrate motif;PKA kinase substrate motif	biological regulation;cellular process;cellular response to stimulus;positive regulation of catalytic activity;positive regulation of GTPase activity;positive regulation of hydrolase activity;positive regulation of molecular function;regulation of biological process;regulation of catabolic process;regulation of catalytic activity;regulation of cellular catabolic process;regulation of cellular met…	enzyme activator activity;enzyme regulator activity;GTPase activator activity;GTPase regulator activity;nucleoside-triphosphatase regulator activity	cell part;cytoplasmic membrane-bounded vesicle;cytoplasmic part;cytoplasmic vesicle;intracellular membrane-bounded organelle;intracellular organelle;intracellular part;membrane-bounded organelle;membrane-bounded vesicle;organelle;vesicle		Alternativesplicing;Completeproteome;Cytoplasmicvesicle;GTPaseactivation;Phosphoprotein;Referenceproteome	GO:0006140;GO:0007165;GO:0009894;GO:0009987;GO:0019219;GO:0019222;GO:0030811;GO:0031323;GO:0031329;GO:0033121;GO:0033124;GO:0043085;GO:0043087;GO:0043547;GO:0044093;GO:0050789;GO:0050790;GO:0050794;GO:0050896;GO:0051171;GO:0051336;GO:0051345;GO:0051716;GO:0065007;GO:0065009;GO:0080090	GO:0005096;GO:0008047;GO:0030234;GO:0030695;GO:0060589	GO:0016023;GO:0031410;GO:0031982;GO:0031988;GO:0043226;GO:0043227;GO:0043229;GO:0043231;GO:0044424;GO:0044444;GO:0044464
Q640N3	Rho GTPase-activating protein 30	Arhgap30	GALSEGPGVELLRVDSTEEINEQTSEMKQAP	S	875	0.98636	2.40859	1.58252	1.5147		0.185165	3	-0.133314	1.26819	0.662223	0.599033	5513500	14-3-3 domain binding motif;AMP-activated protein kinase substrate motif;b-Adrenergic Receptor kinase substrate motif;Calmodulin-dependent protein kinase I substrate motif;Calmodulin-dependent protein kinase II substrate motif;Calmodulin-dependent protein kinase IV substrate motif;Casein kinase II substrate motif;Chk1 kinase substrate motif;HMGCoA Reductase kinase substrate motif;PKA kinase subst…	biological regulation;cellular process;cellular response to stimulus;positive regulation of catalytic activity;positive regulation of GTPase activity;positive regulation of hydrolase activity;positive regulation of molecular function;regulation of biological process;regulation of catabolic process;regulation of catalytic activity;regulation of cellular catabolic process;regulation of cellular met…	enzyme activator activity;enzyme regulator activity;GTPase activator activity;GTPase regulator activity;nucleoside-triphosphatase regulator activity	cell part;cytoplasmic membrane-bounded vesicle;cytoplasmic part;cytoplasmic vesicle;intracellular membrane-bounded organelle;intracellular organelle;intracellular part;membrane-bounded organelle;membrane-bounded vesicle;organelle;vesicle		Alternativesplicing;Completeproteome;Cytoplasmicvesicle;GTPaseactivation;Phosphoprotein;Referenceproteome	GO:0006140;GO:0007165;GO:0009894;GO:0009987;GO:0019219;GO:0019222;GO:0030811;GO:0031323;GO:0031329;GO:0033121;GO:0033124;GO:0043085;GO:0043087;GO:0043547;GO:0044093;GO:0050789;GO:0050790;GO:0050794;GO:0050896;GO:0051171;GO:0051336;GO:0051345;GO:0051716;GO:0065007;GO:0065009;GO:0080090	GO:0005096;GO:0008047;GO:0030234;GO:0030695;GO:0060589	GO:0016023;GO:0031410;GO:0031982;GO:0031988;GO:0043226;GO:0043227;GO:0043229;GO:0043231;GO:0044424;GO:0044444;GO:0044464
Q640N3	Rho GTPase-activating protein 30	Arhgap30	ALSEGPGVELLRVDSTEEINEQTSEMKQAPL	T	876	1.0611	1.85331	1.82626	1.49176		0.0891756	3	-0.0279399	0.890104	0.86889	0.577018	2123400	G protein-coupled receptor kinase 1 substrate motif;MDC1 BRCT domain binding motif;Plk1 PBD domain binding motif	biological regulation;cellular process;cellular response to stimulus;positive regulation of catalytic activity;positive regulation of GTPase activity;positive regulation of hydrolase activity;positive regulation of molecular function;regulation of biological process;regulation of catabolic process;regulation of catalytic activity;regulation of cellular catabolic process;regulation of cellular met…	enzyme activator activity;enzyme regulator activity;GTPase activator activity;GTPase regulator activity;nucleoside-triphosphatase regulator activity	cell part;cytoplasmic membrane-bounded vesicle;cytoplasmic part;cytoplasmic vesicle;intracellular membrane-bounded organelle;intracellular organelle;intracellular part;membrane-bounded organelle;membrane-bounded vesicle;organelle;vesicle		Alternativesplicing;Completeproteome;Cytoplasmicvesicle;GTPaseactivation;Phosphoprotein;Referenceproteome	GO:0006140;GO:0007165;GO:0009894;GO:0009987;GO:0019219;GO:0019222;GO:0030811;GO:0031323;GO:0031329;GO:0033121;GO:0033124;GO:0043085;GO:0043087;GO:0043547;GO:0044093;GO:0050789;GO:0050790;GO:0050794;GO:0050896;GO:0051171;GO:0051336;GO:0051345;GO:0051716;GO:0065007;GO:0065009;GO:0080090	GO:0005096;GO:0008047;GO:0030234;GO:0030695;GO:0060589	GO:0016023;GO:0031410;GO:0031982;GO:0031988;GO:0043226;GO:0043227;GO:0043229;GO:0043231;GO:0044424;GO:0044444;GO:0044464
Q640N3	Rho GTPase-activating protein 30	Arhgap30	KAWGSRASWRNGGSLSFDAAVALARERQRTE	S	996	1.1296	0.50256	0.609903	0.68402		0.261945	3	0.0623115	-0.992632	-0.713349	-0.54789	818050	G protein-coupled receptor kinase 1 substrate motif	biological regulation;cellular process;cellular response to stimulus;positive regulation of catalytic activity;positive regulation of GTPase activity;positive regulation of hydrolase activity;positive regulation of molecular function;regulation of biological process;regulation of catabolic process;regulation of catalytic activity;regulation of cellular catabolic process;regulation of cellular met…	enzyme activator activity;enzyme regulator activity;GTPase activator activity;GTPase regulator activity;nucleoside-triphosphatase regulator activity	cell part;cytoplasmic membrane-bounded vesicle;cytoplasmic part;cytoplasmic vesicle;intracellular membrane-bounded organelle;intracellular organelle;intracellular part;membrane-bounded organelle;membrane-bounded vesicle;organelle;vesicle		Alternativesplicing;Completeproteome;Cytoplasmicvesicle;GTPaseactivation;Phosphoprotein;Referenceproteome	GO:0006140;GO:0007165;GO:0009894;GO:0009987;GO:0019219;GO:0019222;GO:0030811;GO:0031323;GO:0031329;GO:0033121;GO:0033124;GO:0043085;GO:0043087;GO:0043547;GO:0044093;GO:0050789;GO:0050790;GO:0050794;GO:0050896;GO:0051171;GO:0051336;GO:0051345;GO:0051716;GO:0065007;GO:0065009;GO:0080090	GO:0005096;GO:0008047;GO:0030234;GO:0030695;GO:0060589	GO:0016023;GO:0031410;GO:0031982;GO:0031988;GO:0043226;GO:0043227;GO:0043229;GO:0043231;GO:0044424;GO:0044444;GO:0044464
A6X8Z5	Rho GTPase-activating protein 31	Arhgap31	QDLDIVAHTLTGRRNSAPVSVSAVRTSFMVK	S	1163	1.1689	1.41163	1.13321	1.20009		0.0529854	3	0.111651	0.497357	0.180419	0.263143	2046900	14-3-3 domain binding motif;Calmodulin-dependent protein kinase II substrate motif;G protein-coupled receptor kinase 1 substrate motif;GSK3 kinase substrate motif;PAK2 kinase substrate motif;PKA kinase substrate motif;PKC epsilon kinase substrate motif;PKC kinase substrate motif	biological regulation;cellular process;cellular response to stimulus;intracellular signal transduction;regulation of biological process;regulation of cellular process;response to stimulus;signal transduction;small GTPase mediated signal transduction	binding;enzyme activator activity;enzyme regulator activity;GTPase activator activity;GTPase regulator activity;nucleoside-triphosphatase regulator activity;protein binding;protein domain specific binding;SH3 domain binding	adherens junction;anchoring junction;cell junction;cell part;cell projection;cell-substrate adherens junction;cell-substrate junction;focal adhesion;intracellular;lamellipodium		Celljunction;Cellprojection;Completeproteome;GTPaseactivation;Phosphoprotein;Referenceproteome	GO:0007165;GO:0007264;GO:0009987;GO:0035556;GO:0050789;GO:0050794;GO:0050896;GO:0051716;GO:0065007	GO:0005096;GO:0005488;GO:0005515;GO:0008047;GO:0017124;GO:0019904;GO:0030234;GO:0030695;GO:0060589	GO:0005622;GO:0005912;GO:0005924;GO:0005925;GO:0030027;GO:0030054;GO:0030055;GO:0042995;GO:0044464;GO:0070161
Q91YM2	Rho GTPase-activating protein 35	Arhgap35	RLGRFASYRTSFSVGSDDELGPIRKKEEDQA	S	1179	1.072	1.01674	0.85359	0.950959		0.783951	3	-0.0131956	0.0239454	-0.228385	-0.0725451	2938700	BARD1 BRCT domain binding motif;Casein kinase II substrate motif	anatomical structure development;anatomical structure formation involved in morphogenesis;biological regulation;biosynthetic process;camera-type eye development;cell surface receptor linked signaling pathway;cellular biosynthetic process;cellular macromolecule biosynthetic process;cellular macromolecule metabolic process;cellular metabolic process;cellular nitrogen compound metabolic process;cell…	binding;DNA binding;enzyme activator activity;enzyme regulator activity;GTP binding;GTPase activator activity;GTPase regulator activity;guanyl nucleotide binding;guanyl ribonucleotide binding;nucleic acid binding;nucleoside-triphosphatase regulator activity;nucleotide binding;purine nucleotide binding;purine ribonucleoside triphosphate binding;purine ribonucleotide binding;ribonucleotide binding	actin cytoskeleton;cell part;cytoplasm;cytoskeleton;intracellular membrane-bounded organelle;intracellular non-membrane-bounded organelle;intracellular organelle;intracellular part;membrane-bounded organelle;non-membrane-bounded organelle;nucleus;organelle	Focal adhesion;Leukocyte transendothelial migration;Regulation of actin cytoskeleton	Completeproteome;DNA-binding;GTPaseactivation;Nucleus;Phosphoprotein;Referenceproteome;Repeat;Repressor;Transcription;Transcriptionregulation;Tumorsuppressor	GO:0001654;GO:0001843;GO:0003008;GO:0003013;GO:0003018;GO:0006139;GO:0006351;GO:0006355;GO:0006807;GO:0007165;GO:0007166;GO:0007229;GO:0007264;GO:0007423;GO:0008152;GO:0008360;GO:0009058;GO:0009059;GO:0009889;GO:0009890;GO:0009892;GO:0009987;GO:0010468;GO:0010556;GO:0010558;GO:0010605;GO:0010629;GO:0016070;GO:0019219;GO:0019222;GO:0022603;GO:0022604;GO:0030900;GO:0031323;GO:0031324;GO:0031326;GO:…	GO:0000166;GO:0003676;GO:0003677;GO:0005096;GO:0005488;GO:0005525;GO:0008047;GO:0017076;GO:0019001;GO:0030234;GO:0030695;GO:0032553;GO:0032555;GO:0032561;GO:0035639;GO:0060589	GO:0005634;GO:0005737;GO:0005856;GO:0015629;GO:0043226;GO:0043227;GO:0043228;GO:0043229;GO:0043231;GO:0043232;GO:0044424;GO:0044464
P59281	Rho GTPase-activating protein 39	Arhgap39	GAVPLPMPGPVVRAFSEDEALAQQDSKHWKR	S	597	1.6091	1.43879	2.00772	1.62569		0.0152932	3	0.572753	0.524858	1.00555	0.701055	887050	14-3-3 domain binding motif;BARD1 BRCT domain binding motif;Calmodulin-dependent protein kinase II substrate motif;Calmodulin-dependent protein kinase IV substrate motif;Casein kinase II substrate motif;Chk1 kinase substrate motif;G protein-coupled receptor kinase 1 substrate motif;PKA kinase substrate motif;PKC kinase substrate motif	biological regulation;cellular process;cellular response to stimulus;regulation of biological process;regulation of cellular process;response to stimulus;signal transduction		cell part;cytoskeleton;intracellular membrane-bounded organelle;intracellular non-membrane-bounded organelle;intracellular organelle;intracellular part;membrane-bounded organelle;non-membrane-bounded organelle;nucleus;organelle		Alternativesplicing;Completeproteome;Nucleus;Phosphoprotein;Referenceproteome;Repeat	GO:0007165;GO:0009987;GO:0050789;GO:0050794;GO:0050896;GO:0051716;GO:0065007		GO:0005634;GO:0005856;GO:0043226;GO:0043227;GO:0043228;GO:0043229;GO:0043231;GO:0043232;GO:0044424;GO:0044464
Q99PT1	Rho GDP-dissociation inhibitor 1	Arhgdia	SLRKYKEALLGRVAVSADPNVPNVIVTRLTL	S	62	1.513	1.41257	0.84222	1.18496		0.287687	3	0.483912	0.498326	-0.247731	0.244836	925270		biological regulation;cellular process;cellular response to stimulus;intracellular signal transduction;positive regulation of catalytic activity;positive regulation of GTPase activity;positive regulation of hydrolase activity;positive regulation of molecular function;Ras protein signal transduction;regulation of biological process;regulation of catabolic process;regulation of catalytic activity;r…	enzyme activator activity;enzyme regulator activity;GDP-dissociation inhibitor activity;GTPase activator activity;GTPase regulator activity;nucleoside-triphosphatase regulator activity;Rho GDP-dissociation inhibitor activity;small GTPase regulator activity	cell part;cytoplasm;immunological synapse;intracellular part;membrane part;plasma membrane part	Neurotrophin signaling pathway;Vasopressin-regulated water reabsorption	3D-structure;Acetylation;Completeproteome;Cytoplasm;Directproteinsequencing;GTPaseactivation;Referenceproteome	GO:0006140;GO:0007165;GO:0007264;GO:0007265;GO:0007266;GO:0009894;GO:0009987;GO:0019219;GO:0019222;GO:0030811;GO:0031323;GO:0031329;GO:0032879;GO:0032880;GO:0033121;GO:0033124;GO:0035556;GO:0043085;GO:0043087;GO:0043547;GO:0044093;GO:0050789;GO:0050790;GO:0050794;GO:0050896;GO:0051171;GO:0051336;GO:0051345;GO:0051716;GO:0065007;GO:0065009;GO:0080090	GO:0005083;GO:0005092;GO:0005094;GO:0005096;GO:0008047;GO:0030234;GO:0030695;GO:0060589	GO:0001772;GO:0005737;GO:0044424;GO:0044425;GO:0044459;GO:0044464
Q5FWH6	Rho guanine nucleotide exchange factor 15	Arhgef15	SLVQAQQVPDPSGPPTFRLSLLSNHQGRPTH	T	714	1.2769	1.84098	1.19722	1.37532		0.0965068	3	0.239145	0.880476	0.259686	0.459769	2567700	DNA dependent Protein kinase substrate motif;G protein-coupled receptor kinase 1 substrate motif;MAPKAPK2 kinase substrate motif;PKA kinase substrate motif;PKC kinase substrate motif	anatomical structure morphogenesis;biological regulation;developmental process;negative regulation of biological process;negative regulation of cellular component organization;negative regulation of cellular process;negative regulation of developmental process;negative regulation of synapse maturation;positive regulation of actin filament bundle assembly;positive regulation of biological process;…	enzyme activator activity;enzyme regulator activity;GTPase activator activity;GTPase regulator activity;guanyl-nucleotide exchange factor activity;nucleoside-triphosphatase regulator activity;Ras guanyl-nucleotide exchange factor activity;Rho guanyl-nucleotide exchange factor activity;small GTPase regulator activity	cell part;cell projection;cytoplasm;dendrite;intracellular part;neuron projection		Alternativesplicing;Cellprojection;Completeproteome;GTPaseactivation;Guanine-nucleotidereleasingfactor;Phosphoprotein;Referenceproteome;Ublconjugation	GO:0006140;GO:0009653;GO:0009894;GO:0009966;GO:0010638;GO:0019219;GO:0019222;GO:0023051;GO:0030811;GO:0031323;GO:0031329;GO:0032231;GO:0032233;GO:0032502;GO:0032956;GO:0032970;GO:0033043;GO:0033121;GO:0033124;GO:0035023;GO:0043085;GO:0043087;GO:0043547;GO:0044087;GO:0044093;GO:0046578;GO:0048518;GO:0048519;GO:0048522;GO:0048523;GO:0048583;GO:0050789;GO:0050790;GO:0050793;GO:0050794;GO:0050807;GO:…	GO:0005083;GO:0005085;GO:0005088;GO:0005089;GO:0005096;GO:0008047;GO:0030234;GO:0030695;GO:0060589	GO:0005737;GO:0030425;GO:0042995;GO:0043005;GO:0044424;GO:0044464
Q60875	Rho guanine nucleotide exchange factor 2	Arhgef2	GSRRGLSSLSLAKSVSTTNIAGHFNDESPLG	S	151	1.1441	0.127811	0.205883	0.303037		0.195169	3	0.0807127	-2.96791	-2.2801	-1.72243	3516200	Calmodulin-dependent protein kinase II substrate motif;Casein kinase II substrate motif;Chk1 kinase substrate motif;PKA kinase substrate motif;PKC kinase substrate motif	actin cytoskeleton organization;actin filament organization;actin filament-based process;anatomical structure morphogenesis;biological regulation;cell cycle phase;cell cycle process;cell division;cell morphogenesis;cellular component morphogenesis;cellular component organization;cellular component organization at cellular level;cellular component organization or biogenesis;cellular component orga…	binding;cation binding;cytoskeletal protein binding;enzyme binding;enzyme regulator activity;GTPase binding;GTPase regulator activity;guanyl-nucleotide exchange factor activity;ion binding;lipid binding;metal ion binding;microtubule binding;nucleoside-triphosphatase regulator activity;phospholipid binding;protein binding;Rac GTPase binding;Rac guanyl-nucleotide exchange factor activity;Ras GTPase…	cell body;cell junction;cell part;cell projection membrane;cell projection part;cell-cell junction;cytoplasmic part;cytoskeletal part;dendritic shaft;Golgi apparatus;intracellular membrane-bounded organelle;intracellular non-membrane-bounded organelle;intracellular organelle;intracellular organelle part;intracellular part;leading edge membrane;macromolecular complex;membrane part;membrane-bounded…	Pathogenic Escherichia coli infection	Acetylation;Alternativesplicing;Cellcycle;Celldivision;Celljunction;Coiledcoil;Completeproteome;Cytoplasm;Cytoskeleton;Golgiapparatus;Guanine-nucleotidereleasingfactor;Metal-binding;Microtubule;Mitosis;Phosphoprotein;Proto-oncogene;Referenceproteome;Tightjunction;Zinc;Zinc-finger	GO:0000132;GO:0000226;GO:0000280;GO:0000902;GO:0006355;GO:0006996;GO:0007010;GO:0007015;GO:0007017;GO:0007026;GO:0007067;GO:0007165;GO:0009653;GO:0009889;GO:0009966;GO:0009987;GO:0010468;GO:0010556;GO:0010639;GO:0010721;GO:0016043;GO:0019219;GO:0019222;GO:0022402;GO:0022403;GO:0023051;GO:0030029;GO:0030036;GO:0031110;GO:0031111;GO:0031114;GO:0031323;GO:0031326;GO:0032502;GO:0032886;GO:0032989;GO:…	GO:0005083;GO:0005085;GO:0005088;GO:0005089;GO:0005488;GO:0005515;GO:0005543;GO:0008017;GO:0008092;GO:0008289;GO:0015631;GO:0017016;GO:0017048;GO:0019899;GO:0030234;GO:0030676;GO:0030695;GO:0031267;GO:0043167;GO:0043169;GO:0046872;GO:0048365;GO:0051020;GO:0060589	GO:0005794;GO:0005819;GO:0005874;GO:0005911;GO:0005923;GO:0030054;GO:0031253;GO:0031256;GO:0032587;GO:0032991;GO:0043025;GO:0043198;GO:0043226;GO:0043227;GO:0043228;GO:0043229;GO:0043231;GO:0043232;GO:0043234;GO:0044297;GO:0044422;GO:0044424;GO:0044425;GO:0044430;GO:0044444;GO:0044446;GO:0044459;GO:0044463;GO:0044464;GO:0070160
Q60875	Rho guanine nucleotide exchange factor 2	Arhgef2	SRRGLSSLSLAKSVSTTNIAGHFNDESPLGL	T	152	0.73628	0.346586	0.411131	0.459433		0.0141118	3	-0.555174	-1.52871	-1.28233	-1.12207	1102700	G protein-coupled receptor kinase 1 substrate motif;MDC1 BRCT domain binding motif;PKA kinase substrate motif;Plk1 PBD domain binding motif	actin cytoskeleton organization;actin filament organization;actin filament-based process;anatomical structure morphogenesis;biological regulation;cell cycle phase;cell cycle process;cell division;cell morphogenesis;cellular component morphogenesis;cellular component organization;cellular component organization at cellular level;cellular component organization or biogenesis;cellular component orga…	binding;cation binding;cytoskeletal protein binding;enzyme binding;enzyme regulator activity;GTPase binding;GTPase regulator activity;guanyl-nucleotide exchange factor activity;ion binding;lipid binding;metal ion binding;microtubule binding;nucleoside-triphosphatase regulator activity;phospholipid binding;protein binding;Rac GTPase binding;Rac guanyl-nucleotide exchange factor activity;Ras GTPase…	cell body;cell junction;cell part;cell projection membrane;cell projection part;cell-cell junction;cytoplasmic part;cytoskeletal part;dendritic shaft;Golgi apparatus;intracellular membrane-bounded organelle;intracellular non-membrane-bounded organelle;intracellular organelle;intracellular organelle part;intracellular part;leading edge membrane;macromolecular complex;membrane part;membrane-bounded…	Pathogenic Escherichia coli infection	Acetylation;Alternativesplicing;Cellcycle;Celldivision;Celljunction;Coiledcoil;Completeproteome;Cytoplasm;Cytoskeleton;Golgiapparatus;Guanine-nucleotidereleasingfactor;Metal-binding;Microtubule;Mitosis;Phosphoprotein;Proto-oncogene;Referenceproteome;Tightjunction;Zinc;Zinc-finger	GO:0000132;GO:0000226;GO:0000280;GO:0000902;GO:0006355;GO:0006996;GO:0007010;GO:0007015;GO:0007017;GO:0007026;GO:0007067;GO:0007165;GO:0009653;GO:0009889;GO:0009966;GO:0009987;GO:0010468;GO:0010556;GO:0010639;GO:0010721;GO:0016043;GO:0019219;GO:0019222;GO:0022402;GO:0022403;GO:0023051;GO:0030029;GO:0030036;GO:0031110;GO:0031111;GO:0031114;GO:0031323;GO:0031326;GO:0032502;GO:0032886;GO:0032989;GO:…	GO:0005083;GO:0005085;GO:0005088;GO:0005089;GO:0005488;GO:0005515;GO:0005543;GO:0008017;GO:0008092;GO:0008289;GO:0015631;GO:0017016;GO:0017048;GO:0019899;GO:0030234;GO:0030676;GO:0030695;GO:0031267;GO:0043167;GO:0043169;GO:0046872;GO:0048365;GO:0051020;GO:0060589	GO:0005794;GO:0005819;GO:0005874;GO:0005911;GO:0005923;GO:0030054;GO:0031253;GO:0031256;GO:0032587;GO:0032991;GO:0043025;GO:0043198;GO:0043226;GO:0043227;GO:0043228;GO:0043229;GO:0043231;GO:0043232;GO:0043234;GO:0044297;GO:0044422;GO:0044424;GO:0044425;GO:0044430;GO:0044444;GO:0044446;GO:0044459;GO:0044463;GO:0044464;GO:0070160
Q60875	Rho guanine nucleotide exchange factor 2	Arhgef2	FNDESPLGLRQILSQSTDSLNMRNRTLSVES	S	174	1.2493	1.75787	1.92747	1.57576		0.0340234	3	0.207619	0.813829	0.946706	0.656052	8664800	Casein kinase II substrate motif	actin cytoskeleton organization;actin filament organization;actin filament-based process;anatomical structure morphogenesis;biological regulation;cell cycle phase;cell cycle process;cell division;cell morphogenesis;cellular component morphogenesis;cellular component organization;cellular component organization at cellular level;cellular component organization or biogenesis;cellular component orga…	binding;cation binding;cytoskeletal protein binding;enzyme binding;enzyme regulator activity;GTPase binding;GTPase regulator activity;guanyl-nucleotide exchange factor activity;ion binding;lipid binding;metal ion binding;microtubule binding;nucleoside-triphosphatase regulator activity;phospholipid binding;protein binding;Rac GTPase binding;Rac guanyl-nucleotide exchange factor activity;Ras GTPase…	cell body;cell junction;cell part;cell projection membrane;cell projection part;cell-cell junction;cytoplasmic part;cytoskeletal part;dendritic shaft;Golgi apparatus;intracellular membrane-bounded organelle;intracellular non-membrane-bounded organelle;intracellular organelle;intracellular organelle part;intracellular part;leading edge membrane;macromolecular complex;membrane part;membrane-bounded…	Pathogenic Escherichia coli infection	Acetylation;Alternativesplicing;Cellcycle;Celldivision;Celljunction;Coiledcoil;Completeproteome;Cytoplasm;Cytoskeleton;Golgiapparatus;Guanine-nucleotidereleasingfactor;Metal-binding;Microtubule;Mitosis;Phosphoprotein;Proto-oncogene;Referenceproteome;Tightjunction;Zinc;Zinc-finger	GO:0000132;GO:0000226;GO:0000280;GO:0000902;GO:0006355;GO:0006996;GO:0007010;GO:0007015;GO:0007017;GO:0007026;GO:0007067;GO:0007165;GO:0009653;GO:0009889;GO:0009966;GO:0009987;GO:0010468;GO:0010556;GO:0010639;GO:0010721;GO:0016043;GO:0019219;GO:0019222;GO:0022402;GO:0022403;GO:0023051;GO:0030029;GO:0030036;GO:0031110;GO:0031111;GO:0031114;GO:0031323;GO:0031326;GO:0032502;GO:0032886;GO:0032989;GO:…	GO:0005083;GO:0005085;GO:0005088;GO:0005089;GO:0005488;GO:0005515;GO:0005543;GO:0008017;GO:0008092;GO:0008289;GO:0015631;GO:0017016;GO:0017048;GO:0019899;GO:0030234;GO:0030676;GO:0030695;GO:0031267;GO:0043167;GO:0043169;GO:0046872;GO:0048365;GO:0051020;GO:0060589	GO:0005794;GO:0005819;GO:0005874;GO:0005911;GO:0005923;GO:0030054;GO:0031253;GO:0031256;GO:0032587;GO:0032991;GO:0043025;GO:0043198;GO:0043226;GO:0043227;GO:0043228;GO:0043229;GO:0043231;GO:0043232;GO:0043234;GO:0044297;GO:0044422;GO:0044424;GO:0044425;GO:0044430;GO:0044444;GO:0044446;GO:0044459;GO:0044463;GO:0044464;GO:0070160
Q60875	Rho guanine nucleotide exchange factor 2	Arhgef2	GMPPPALPRGLFRLESFESLRGERLLKDALR	S	646	0.90981	0.759198	0.557013	0.708492		0.0650616	3	-0.249863	-0.397452	-0.844216	-0.497177	2469500	14-3-3 domain binding motif;AMP-activated protein kinase substrate motif;b-Adrenergic Receptor kinase substrate motif;Calmodulin-dependent protein kinase I substrate motif;Calmodulin-dependent protein kinase II alpha substrate motif;Calmodulin-dependent protein kinase II substrate motif;Calmodulin-dependent protein kinase IV substrate motif;Casein kinase II substrate motif;Chk1 kinase substrate m…	actin cytoskeleton organization;actin filament organization;actin filament-based process;anatomical structure morphogenesis;biological regulation;cell cycle phase;cell cycle process;cell division;cell morphogenesis;cellular component morphogenesis;cellular component organization;cellular component organization at cellular level;cellular component organization or biogenesis;cellular component orga…	binding;cation binding;cytoskeletal protein binding;enzyme binding;enzyme regulator activity;GTPase binding;GTPase regulator activity;guanyl-nucleotide exchange factor activity;ion binding;lipid binding;metal ion binding;microtubule binding;nucleoside-triphosphatase regulator activity;phospholipid binding;protein binding;Rac GTPase binding;Rac guanyl-nucleotide exchange factor activity;Ras GTPase…	cell body;cell junction;cell part;cell projection membrane;cell projection part;cell-cell junction;cytoplasmic part;cytoskeletal part;dendritic shaft;Golgi apparatus;intracellular membrane-bounded organelle;intracellular non-membrane-bounded organelle;intracellular organelle;intracellular organelle part;intracellular part;leading edge membrane;macromolecular complex;membrane part;membrane-bounded…	Pathogenic Escherichia coli infection	Acetylation;Alternativesplicing;Cellcycle;Celldivision;Celljunction;Coiledcoil;Completeproteome;Cytoplasm;Cytoskeleton;Golgiapparatus;Guanine-nucleotidereleasingfactor;Metal-binding;Microtubule;Mitosis;Phosphoprotein;Proto-oncogene;Referenceproteome;Tightjunction;Zinc;Zinc-finger	GO:0000132;GO:0000226;GO:0000280;GO:0000902;GO:0006355;GO:0006996;GO:0007010;GO:0007015;GO:0007017;GO:0007026;GO:0007067;GO:0007165;GO:0009653;GO:0009889;GO:0009966;GO:0009987;GO:0010468;GO:0010556;GO:0010639;GO:0010721;GO:0016043;GO:0019219;GO:0019222;GO:0022402;GO:0022403;GO:0023051;GO:0030029;GO:0030036;GO:0031110;GO:0031111;GO:0031114;GO:0031323;GO:0031326;GO:0032502;GO:0032886;GO:0032989;GO:…	GO:0005083;GO:0005085;GO:0005088;GO:0005089;GO:0005488;GO:0005515;GO:0005543;GO:0008017;GO:0008092;GO:0008289;GO:0015631;GO:0017016;GO:0017048;GO:0019899;GO:0030234;GO:0030676;GO:0030695;GO:0031267;GO:0043167;GO:0043169;GO:0046872;GO:0048365;GO:0051020;GO:0060589	GO:0005794;GO:0005819;GO:0005874;GO:0005911;GO:0005923;GO:0030054;GO:0031253;GO:0031256;GO:0032587;GO:0032991;GO:0043025;GO:0043198;GO:0043226;GO:0043227;GO:0043228;GO:0043229;GO:0043231;GO:0043232;GO:0043234;GO:0044297;GO:0044422;GO:0044424;GO:0044425;GO:0044430;GO:0044444;GO:0044446;GO:0044459;GO:0044463;GO:0044464;GO:0070160
Q60875	Rho guanine nucleotide exchange factor 2	Arhgef2	AEAPWARRPLDPRRRSLPAGDALYLSFNPPQ	S	885	1.4778	1.98412	1.39934	1.55948		0.0276432	3	0.449951	0.988497	0.484741	0.641063	11594000	14-3-3 domain binding motif;Aurora-A kinase substrate motif;Calmodulin-dependent protein kinase II substrate motif;MAPKAPK2 kinase substrate motif;PAK2 kinase substrate motif;Phosphorylase kinase substrate motif;PKA kinase substrate motif;PKC epsilon kinase substrate motif;PKC kinase substrate motif	actin cytoskeleton organization;actin filament organization;actin filament-based process;anatomical structure morphogenesis;biological regulation;cell cycle phase;cell cycle process;cell division;cell morphogenesis;cellular component morphogenesis;cellular component organization;cellular component organization at cellular level;cellular component organization or biogenesis;cellular component orga…	binding;cation binding;cytoskeletal protein binding;enzyme binding;enzyme regulator activity;GTPase binding;GTPase regulator activity;guanyl-nucleotide exchange factor activity;ion binding;lipid binding;metal ion binding;microtubule binding;nucleoside-triphosphatase regulator activity;phospholipid binding;protein binding;Rac GTPase binding;Rac guanyl-nucleotide exchange factor activity;Ras GTPase…	cell body;cell junction;cell part;cell projection membrane;cell projection part;cell-cell junction;cytoplasmic part;cytoskeletal part;dendritic shaft;Golgi apparatus;intracellular membrane-bounded organelle;intracellular non-membrane-bounded organelle;intracellular organelle;intracellular organelle part;intracellular part;leading edge membrane;macromolecular complex;membrane part;membrane-bounded…	Pathogenic Escherichia coli infection	Acetylation;Alternativesplicing;Cellcycle;Celldivision;Celljunction;Coiledcoil;Completeproteome;Cytoplasm;Cytoskeleton;Golgiapparatus;Guanine-nucleotidereleasingfactor;Metal-binding;Microtubule;Mitosis;Phosphoprotein;Proto-oncogene;Referenceproteome;Tightjunction;Zinc;Zinc-finger	GO:0000132;GO:0000226;GO:0000280;GO:0000902;GO:0006355;GO:0006996;GO:0007010;GO:0007015;GO:0007017;GO:0007026;GO:0007067;GO:0007165;GO:0009653;GO:0009889;GO:0009966;GO:0009987;GO:0010468;GO:0010556;GO:0010639;GO:0010721;GO:0016043;GO:0019219;GO:0019222;GO:0022402;GO:0022403;GO:0023051;GO:0030029;GO:0030036;GO:0031110;GO:0031111;GO:0031114;GO:0031323;GO:0031326;GO:0032502;GO:0032886;GO:0032989;GO:…	GO:0005083;GO:0005085;GO:0005088;GO:0005089;GO:0005488;GO:0005515;GO:0005543;GO:0008017;GO:0008092;GO:0008289;GO:0015631;GO:0017016;GO:0017048;GO:0019899;GO:0030234;GO:0030676;GO:0030695;GO:0031267;GO:0043167;GO:0043169;GO:0046872;GO:0048365;GO:0051020;GO:0060589	GO:0005794;GO:0005819;GO:0005874;GO:0005911;GO:0005923;GO:0030054;GO:0031253;GO:0031256;GO:0032587;GO:0032991;GO:0043025;GO:0043198;GO:0043226;GO:0043227;GO:0043228;GO:0043229;GO:0043231;GO:0043232;GO:0043234;GO:0044297;GO:0044422;GO:0044424;GO:0044425;GO:0044430;GO:0044444;GO:0044446;GO:0044459;GO:0044463;GO:0044464;GO:0070160
Q3UPH7	Rho guanine nucleotide exchange factor 40	Arhgef40	QELERRIQQQLGEEASPRSHRRRRADSASSA	S	959	1.6173	1.53437	1.6784	1.56729	*	0.00012747	3	0.580087	0.617649	0.747087	0.648274	11109000	Casein kinase I substrate motif;Casein kinase II substrate motif;elF2 alpha kinase substrate motif;ERK1,2 kinase substrate motif;Growth associated histone HI kinase substrate motif;GSK-3, ERK1, ERK2, CDK5 substrate motif;PKA kinase substrate motif;PKC kinase substrate motif;WW domain binding motif	biological regulation;regulation of biological process;regulation of cellular process;regulation of Ras protein signal transduction;regulation of response to stimulus;regulation of Rho protein signal transduction;regulation of signal transduction;regulation of signaling;regulation of small GTPase mediated signal transduction	binding;enzyme regulator activity;GTPase regulator activity;guanyl-nucleotide exchange factor activity;lipid binding;nucleoside-triphosphatase regulator activity;phospholipid binding;Ras guanyl-nucleotide exchange factor activity;Rho guanyl-nucleotide exchange factor activity;small GTPase regulator activity	cell part;cytoplasm;intracellular part		Alternativesplicing;Coiledcoil;Completeproteome;Cytoplasm;Guanine-nucleotidereleasingfactor;Phosphoprotein;Referenceproteome	GO:0009966;GO:0023051;GO:0035023;GO:0046578;GO:0048583;GO:0050789;GO:0050794;GO:0051056;GO:0065007	GO:0005083;GO:0005085;GO:0005088;GO:0005089;GO:0005488;GO:0005543;GO:0008289;GO:0030234;GO:0030695;GO:0060589	GO:0005737;GO:0044424;GO:0044464
E9Q7D5		Arhgef5	SQQRLDSLAEPHGLSSPRHRRKALVSSDSYL	S	1110	1.1231	0.843306	0.900236	0.9237		0.630078	3	0.0539859	-0.245873	-0.151625	-0.114504	1467800	ERK1,2 kinase substrate motif;Growth associated histone HI kinase substrate motif;GSK-3, ERK1, ERK2, CDK5 substrate motif;MDC1 BRCT domain binding motif;PKA kinase substrate motif;PKC kinase substrate motif;Plk1 PBD domain binding motif;WW domain binding motif	actin cytoskeleton organization;actin filament-based process;biological regulation;cell chemotaxis;cell migration;cell motility;cellular component movement;cellular component organization;cellular component organization at cellular level;cellular component organization or biogenesis;cellular component organization or biogenesis at cellular level;cellular process;cellular response to chemical stim…	binding;enzyme regulator activity;GTPase regulator activity;guanyl-nucleotide exchange factor activity;lipid binding;nucleoside-triphosphatase regulator activity;phospholipid binding;Ras guanyl-nucleotide exchange factor activity;Rho guanyl-nucleotide exchange factor activity;small GTPase regulator activity	cell part;cytoplasm;intracellular part;membrane;plasma membrane		Completeproteome;Referenceproteome;SH3domain	GO:0002376;GO:0002407;GO:0002408;GO:0006140;GO:0006928;GO:0006935;GO:0006996;GO:0007010;GO:0007165;GO:0009605;GO:0009894;GO:0009987;GO:0016043;GO:0016477;GO:0019219;GO:0019222;GO:0030029;GO:0030036;GO:0030595;GO:0030811;GO:0031323;GO:0031329;GO:0031334;GO:0032318;GO:0032319;GO:0032320;GO:0032321;GO:0033121;GO:0033124;GO:0035556;GO:0040011;GO:0042221;GO:0042330;GO:0043085;GO:0043087;GO:0043254;GO:…	GO:0005083;GO:0005085;GO:0005088;GO:0005089;GO:0005488;GO:0005543;GO:0008289;GO:0030234;GO:0030695;GO:0060589	GO:0005737;GO:0005886;GO:0016020;GO:0044424;GO:0044464
Q8K4I3	Rho guanine nucleotide exchange factor 6	Arhgef6	TMKKFLHKRKTERKASEEEYVIRKSTAALEE	S	639	1.1019	0.511521	0.66061	0.700801		0.243916	3	0.0264928	-0.967135	-0.59813	-0.512924	23048000	14-3-3 domain binding motif;BARD1 BRCT domain binding motif;Calmodulin-dependent protein kinase II substrate motif;Casein kinase II substrate motif;G protein-coupled receptor kinase 1 substrate motif;PKA kinase substrate motif;PKC epsilon kinase substrate motif;PKC kinase substrate motif	biological regulation;cell projection assembly;cell projection organization;cellular component assembly;cellular component assembly at cellular level;cellular component organization;cellular component organization at cellular level;cellular component organization or biogenesis;cellular component organization or biogenesis at cellular level;cellular process;cellular response to stimulus;intracellu…	binding;enzyme regulator activity;GTPase regulator activity;guanyl-nucleotide exchange factor activity;lipid binding;nucleoside-triphosphatase regulator activity;phospholipid binding;Ras guanyl-nucleotide exchange factor activity;Rho guanyl-nucleotide exchange factor activity;small GTPase regulator activity	cell part;cell projection;intracellular;lamellipodium	Pancreatic cancer;Regulation of actin cytoskeleton	3D-structure;Cellprojection;Completeproteome;Guanine-nucleotidereleasingfactor;Phosphoprotein;Referenceproteome;SH3domain	GO:0007165;GO:0009966;GO:0009987;GO:0016043;GO:0022607;GO:0023051;GO:0030030;GO:0030031;GO:0030032;GO:0035023;GO:0035556;GO:0046578;GO:0048583;GO:0050789;GO:0050794;GO:0050896;GO:0051056;GO:0051716;GO:0065007;GO:0071840;GO:0071841;GO:0071842;GO:0071844	GO:0005083;GO:0005085;GO:0005088;GO:0005089;GO:0005488;GO:0005543;GO:0008289;GO:0030234;GO:0030695;GO:0060589	GO:0005622;GO:0030027;GO:0042995;GO:0044464
Q8K4I3	Rho guanine nucleotide exchange factor 6	Arhgef6	AYCTSASFQQGTRKDSVPQVLLPEEEKLIIE	S	679	1.1802	1.03489	1.05276	1.05927		0.122739	3	0.125531	0.049484	0.07418	0.083065	18430000	14-3-3 domain binding motif;b-Adrenergic Receptor kinase substrate motif;Calmodulin-dependent protein kinase II substrate motif;Phosphorylase kinase substrate motif;PKA kinase substrate motif;PKC epsilon kinase substrate motif;PKC kinase substrate motif	biological regulation;cell projection assembly;cell projection organization;cellular component assembly;cellular component assembly at cellular level;cellular component organization;cellular component organization at cellular level;cellular component organization or biogenesis;cellular component organization or biogenesis at cellular level;cellular process;cellular response to stimulus;intracellu…	binding;enzyme regulator activity;GTPase regulator activity;guanyl-nucleotide exchange factor activity;lipid binding;nucleoside-triphosphatase regulator activity;phospholipid binding;Ras guanyl-nucleotide exchange factor activity;Rho guanyl-nucleotide exchange factor activity;small GTPase regulator activity	cell part;cell projection;intracellular;lamellipodium	Pancreatic cancer;Regulation of actin cytoskeleton	3D-structure;Cellprojection;Completeproteome;Guanine-nucleotidereleasingfactor;Phosphoprotein;Referenceproteome;SH3domain	GO:0007165;GO:0009966;GO:0009987;GO:0016043;GO:0022607;GO:0023051;GO:0030030;GO:0030031;GO:0030032;GO:0035023;GO:0035556;GO:0046578;GO:0048583;GO:0050789;GO:0050794;GO:0050896;GO:0051056;GO:0051716;GO:0065007;GO:0071840;GO:0071841;GO:0071842;GO:0071844	GO:0005083;GO:0005085;GO:0005088;GO:0005089;GO:0005488;GO:0005543;GO:0008289;GO:0030234;GO:0030695;GO:0060589	GO:0005622;GO:0030027;GO:0042995;GO:0044464
Q9ES28	Rho guanine nucleotide exchange factor 7	Arhgef7	TMKKLLPKRKPERKPSDEEFAVRKSTAALEE	S	673	0.93827	0.551394	0.672385	0.685089		0.0708623	3	-0.205425	-0.858845	-0.57264	-0.545637	1769600	14-3-3 domain binding motif;BARD1 BRCT domain binding motif;Calmodulin-dependent protein kinase II substrate motif;Casein kinase II substrate motif;DNA dependent Protein kinase substrate motif;PKA kinase substrate motif;PKA, PKG kinase substrate motif;PKC epsilon kinase substrate motif;PKC kinase substrate motif;PKG kinase substrate motif	anatomical structure development;biological regulation;cell projection assembly;cell projection organization;cellular component assembly;cellular component assembly at cellular level;cellular component organization;cellular component organization at cellular level;cellular component organization or biogenesis;cellular component organization or biogenesis at cellular level;cellular process;cellula…	binding;enzyme regulator activity;GTPase regulator activity;guanyl-nucleotide exchange factor activity;lipid binding;nucleoside-triphosphatase regulator activity;phospholipid binding;Ras guanyl-nucleotide exchange factor activity;Rho guanyl-nucleotide exchange factor activity;small GTPase regulator activity	adherens junction;anchoring junction;cell body;cell cortex;cell junction;cell part;cell projection;cell-substrate adherens junction;cell-substrate junction;cytoplasmic part;focal adhesion;intracellular part;lamellipodium;macromolecular complex;neuron projection;neuronal cell body;protein complex;ruffle	Regulation of actin cytoskeleton	3D-structure;Alternativeinitiation;Alternativesplicing;Celljunction;Cellprojection;Coiledcoil;Completeproteome;Cytoplasm;Guanine-nucleotidereleasingfactor;Neurogenesis;Phosphoprotein;Referenceproteome;SH3domain	GO:0006140;GO:0007165;GO:0007399;GO:0009894;GO:0009966;GO:0009987;GO:0010941;GO:0010942;GO:0016043;GO:0019219;GO:0019222;GO:0022607;GO:0023051;GO:0030030;GO:0030031;GO:0030032;GO:0030811;GO:0031323;GO:0031329;GO:0032502;GO:0033121;GO:0033124;GO:0035023;GO:0035556;GO:0042981;GO:0043065;GO:0043067;GO:0043068;GO:0043085;GO:0043087;GO:0043547;GO:0044093;GO:0046578;GO:0048518;GO:0048522;GO:0048583;GO:…	GO:0005083;GO:0005085;GO:0005088;GO:0005089;GO:0005488;GO:0005543;GO:0008289;GO:0030234;GO:0030695;GO:0060589	GO:0001726;GO:0005912;GO:0005924;GO:0005925;GO:0005938;GO:0030027;GO:0030054;GO:0030055;GO:0032991;GO:0042995;GO:0043005;GO:0043025;GO:0043234;GO:0044297;GO:0044424;GO:0044444;GO:0044464;GO:0070161
A2BH40	AT-rich interactive domain-containing protein 1A	Arid1a	AVSGGAQQRSHHAPMSPGSSGGGGQPLARTP	S	365	1.1196	0.343794	0.636652	0.609582		0.255408	3	0.0494829	-1.54038	-0.651423	-0.714108	43260000	Casein kinase II substrate motif;ERK1,2 kinase substrate motif;G protein-coupled receptor kinase 1 substrate motif;GSK3 kinase substrate motif;GSK-3, ERK1, ERK2, CDK5 substrate motif;WW domain binding motif	anatomical structure development;anatomical structure formation involved in morphogenesis;androgen receptor signaling pathway;ATP-dependent chromatin remodeling;biological regulation;biosynthetic process;blood vessel development;cardiac chamber development;cellular biosynthetic process;cellular component disassembly;cellular component disassembly at cellular level;cellular component organization;…	binding;DNA binding;nucleic acid binding	cell part;chromatin;chromatin remodeling complex;chromosomal part;intracellular organelle part;intracellular part;macromolecular complex;nBAF complex;npBAF complex;nuclear chromatin;nuclear chromosome part;nuclear part;organelle part;protein complex;SWI/SNF complex;SWI/SNF-type complex		Acetylation;Alternativesplicing;Chromatinregulator;Completeproteome;DNA-binding;Neurogenesis;Nucleus;Phosphoprotein;Referenceproteome;Transcription;Transcriptionregulation	GO:0000122;GO:0001568;GO:0001843;GO:0003205;GO:0003408;GO:0006139;GO:0006325;GO:0006337;GO:0006338;GO:0006351;GO:0006355;GO:0006357;GO:0006807;GO:0006996;GO:0007165;GO:0008152;GO:0009058;GO:0009059;GO:0009889;GO:0009890;GO:0009891;GO:0009892;GO:0009893;GO:0009987;GO:0010468;GO:0010556;GO:0010557;GO:0010558;GO:0010604;GO:0010605;GO:0010628;GO:0010629;GO:0016043;GO:0016070;GO:0016568;GO:0019219;GO:…	GO:0003676;GO:0003677;GO:0005488	GO:0000785;GO:0000790;GO:0016514;GO:0016585;GO:0032991;GO:0043234;GO:0044422;GO:0044424;GO:0044427;GO:0044428;GO:0044446;GO:0044454;GO:0044464;GO:0070603;GO:0071564;GO:0071565
A2BH40	AT-rich interactive domain-containing protein 1A	Arid1a	FSPHTSPHLPGIRGPSPSPVGSPASVAQSRS	S	697	1.1796	1.09131	0.610004	0.898704		0.833534	3	0.124797	0.126067	-0.713109	-0.154082	19858000	14-3-3 domain binding motif;AMP-activated protein kinase substrate motif;Calmodulin-dependent protein kinase II substrate motif;Casein kinase II substrate motif;DNA dependent Protein kinase substrate motif;ERK1,2 kinase substrate motif;GSK-3, ERK1, ERK2, CDK5 substrate motif;HMGCoA Reductase kinase substrate motif;PKA kinase substrate motif;PKC kinase substrate motif;WW domain binding motif	anatomical structure development;anatomical structure formation involved in morphogenesis;androgen receptor signaling pathway;ATP-dependent chromatin remodeling;biological regulation;biosynthetic process;blood vessel development;cardiac chamber development;cellular biosynthetic process;cellular component disassembly;cellular component disassembly at cellular level;cellular component organization;…	binding;DNA binding;nucleic acid binding	cell part;chromatin;chromatin remodeling complex;chromosomal part;intracellular organelle part;intracellular part;macromolecular complex;nBAF complex;npBAF complex;nuclear chromatin;nuclear chromosome part;nuclear part;organelle part;protein complex;SWI/SNF complex;SWI/SNF-type complex		Acetylation;Alternativesplicing;Chromatinregulator;Completeproteome;DNA-binding;Neurogenesis;Nucleus;Phosphoprotein;Referenceproteome;Transcription;Transcriptionregulation	GO:0000122;GO:0001568;GO:0001843;GO:0003205;GO:0003408;GO:0006139;GO:0006325;GO:0006337;GO:0006338;GO:0006351;GO:0006355;GO:0006357;GO:0006807;GO:0006996;GO:0007165;GO:0008152;GO:0009058;GO:0009059;GO:0009889;GO:0009890;GO:0009891;GO:0009892;GO:0009893;GO:0009987;GO:0010468;GO:0010556;GO:0010557;GO:0010558;GO:0010604;GO:0010605;GO:0010628;GO:0010629;GO:0016043;GO:0016070;GO:0016568;GO:0019219;GO:…	GO:0003676;GO:0003677;GO:0005488	GO:0000785;GO:0000790;GO:0016514;GO:0016585;GO:0032991;GO:0043234;GO:0044422;GO:0044424;GO:0044427;GO:0044428;GO:0044446;GO:0044454;GO:0044464;GO:0070603;GO:0071564;GO:0071565
A2BH40	AT-rich interactive domain-containing protein 1A	Arid1a	PHSQIPPLPGMSRSNSVGIQDAFPDGSDPTF	S	1185	1.3995	2.38901	2.26191	1.91205		0.0307515	3	0.371411	1.25641	1.17754	0.935122	5030200	14-3-3 domain binding motif;Calmodulin-dependent protein kinase II alpha substrate motif;Calmodulin-dependent protein kinase II substrate motif;Calmodulin-dependent protein kinase IV substrate motif;Chk1 kinase substrate motif;MAPKAPK2 kinase substrate motif;Phosphorylase kinase substrate motif;PKA kinase substrate motif;PKC kinase substrate motif	anatomical structure development;anatomical structure formation involved in morphogenesis;androgen receptor signaling pathway;ATP-dependent chromatin remodeling;biological regulation;biosynthetic process;blood vessel development;cardiac chamber development;cellular biosynthetic process;cellular component disassembly;cellular component disassembly at cellular level;cellular component organization;…	binding;DNA binding;nucleic acid binding	cell part;chromatin;chromatin remodeling complex;chromosomal part;intracellular organelle part;intracellular part;macromolecular complex;nBAF complex;npBAF complex;nuclear chromatin;nuclear chromosome part;nuclear part;organelle part;protein complex;SWI/SNF complex;SWI/SNF-type complex		Acetylation;Alternativesplicing;Chromatinregulator;Completeproteome;DNA-binding;Neurogenesis;Nucleus;Phosphoprotein;Referenceproteome;Transcription;Transcriptionregulation	GO:0000122;GO:0001568;GO:0001843;GO:0003205;GO:0003408;GO:0006139;GO:0006325;GO:0006337;GO:0006338;GO:0006351;GO:0006355;GO:0006357;GO:0006807;GO:0006996;GO:0007165;GO:0008152;GO:0009058;GO:0009059;GO:0009889;GO:0009890;GO:0009891;GO:0009892;GO:0009893;GO:0009987;GO:0010468;GO:0010556;GO:0010557;GO:0010558;GO:0010604;GO:0010605;GO:0010628;GO:0010629;GO:0016043;GO:0016070;GO:0016568;GO:0019219;GO:…	GO:0003676;GO:0003677;GO:0005488	GO:0000785;GO:0000790;GO:0016514;GO:0016585;GO:0032991;GO:0043234;GO:0044422;GO:0044424;GO:0044427;GO:0044428;GO:0044446;GO:0044454;GO:0044464;GO:0070603;GO:0071564;GO:0071565
A2CG63	AT-rich interactive domain-containing protein 4B	Arid4b	CKLRRLSKSPFQSNPSPEMVSKLDLADAKNS	S	675	1.2314	1.97288	1.69713	1.56201		0.0428491	3	0.186799	0.980304	0.763097	0.6434	1885500	Casein kinase II substrate motif;DNA dependent Protein kinase substrate motif;ERK1,2 kinase substrate motif;GSK-3, ERK1, ERK2, CDK5 substrate motif;WW domain binding motif	biological regulation;biosynthetic process;cellular biosynthetic process;cellular component organization;cellular component organization at cellular level;cellular component organization or biogenesis;cellular component organization or biogenesis at cellular level;cellular macromolecule biosynthetic process;cellular macromolecule metabolic process;cellular metabolic process;cellular nitrogen comp…	binding;DNA binding;nucleic acid binding	cell part;intracellular membrane-bounded organelle;intracellular organelle;intracellular part;membrane-bounded organelle;nucleus;organelle		Alternativesplicing;Coiledcoil;Completeproteome;DNA-binding;Nucleus;Phosphoprotein;Referenceproteome;Transcription;Transcriptionregulation	GO:0006139;GO:0006325;GO:0006349;GO:0006351;GO:0006355;GO:0006464;GO:0006479;GO:0006730;GO:0006807;GO:0006996;GO:0008152;GO:0008213;GO:0009058;GO:0009059;GO:0009889;GO:0009987;GO:0010468;GO:0010556;GO:0016043;GO:0016070;GO:0016568;GO:0016569;GO:0016570;GO:0016571;GO:0018022;GO:0018023;GO:0018193;GO:0018205;GO:0019219;GO:0019222;GO:0019538;GO:0031323;GO:0031326;GO:0032259;GO:0032774;GO:0034641;GO:…	GO:0003676;GO:0003677;GO:0005488	GO:0005634;GO:0043226;GO:0043227;GO:0043229;GO:0043231;GO:0044424;GO:0044464
Q9JM93	ADP-ribosylation factor-like protein 6-interacting protein 4	Arl6ip4	SRNCSASRSQGHKAGSASGVEERSKHKAQRT	S	50	0.96167	0.708989	0.531888	0.694661		0.100031	3	-0.169887	-0.496164	-0.910804	-0.525619	1982300	Casein kinase II substrate motif;PKA kinase substrate motif;PKC kinase substrate motif					Completeproteome;Phosphoprotein;Referenceproteome
Q9JM93	ADP-ribosylation factor-like protein 6-interacting protein 4	Arl6ip4	QAEALPGPSLDQWHRSAGEDNDGPVLTDEQK	S	140	1.2211	1.68931	1.2162	1.32363		0.0748758	3	0.174681	0.756437	0.282383	0.4045	4724500	Casein kinase II substrate motif					Completeproteome;Phosphoprotein;Referenceproteome
Q8BH07	ADP-ribosylation factor-like protein 6-interacting protein 6	Arl6ip6	SETKRAPLLPRVGDGSPVLPDKRNGIFPATA	S	80	0.79211	0.668358	0.817856	0.736945		0.00645745	3	-0.449728	-0.581308	-0.29008	-0.440372	2739500	ERK1,2 kinase substrate motif;G protein-coupled receptor kinase 1 substrate motif;GSK-3, ERK1, ERK2, CDK5 substrate motif;WW domain binding motif			cell part;integral to membrane;intrinsic to membrane;membrane part		Completeproteome;Membrane;Phosphoprotein;Referenceproteome;Transmembrane;Transmembranehelix			GO:0016021;GO:0031224;GO:0044425;GO:0044464
Q9D0L7	Armadillo repeat-containing protein 10	Armc10	TRGPRRGGRRLRPSRSAEDLTDGSYDDILNA	S	43	0.98919	1.01621	1.66292	1.15608		0.368935	3	-0.129181	0.0232052	0.733718	0.209247	52706000	AMP-activated protein kinase substrate motif;Casein kinase II substrate motif;Pyruvate dehydrogenase kinase substrate motif	biological regulation;regulation of biological process;regulation of growth		cell part;cytoplasmic part;endoplasmic reticulum membrane;endoplasmic reticulum part;integral to membrane;intracellular membrane-bounded organelle;intracellular organelle;intracellular organelle part;intracellular part;intrinsic to membrane;membrane;membrane part;membrane-bounded organelle;mitochondrion;organelle;organelle membrane;organelle part		Alternativesplicing;Completeproteome;Endoplasmicreticulum;Growthregulation;Membrane;Phosphoprotein;Referenceproteome;Transmembrane;Transmembranehelix	GO:0040008;GO:0050789;GO:0065007		GO:0005739;GO:0005789;GO:0016020;GO:0016021;GO:0031090;GO:0031224;GO:0043226;GO:0043227;GO:0043229;GO:0043231;GO:0044422;GO:0044424;GO:0044425;GO:0044432;GO:0044444;GO:0044446;GO:0044464
P53762	Aryl hydrocarbon receptor nuclear translocator	Arnt	IQGGGAVVQRAIKRRSGLDFDDEVEVNTKFL	S	45	1.6105	0.846482	0.758673	0.985119		0.803566	3	0.574008	-0.240449	-0.39845	-0.02163	1188200	AMP-activated protein kinase substrate motif;Casein kinase II substrate motif;HMGCoA Reductase kinase substrate motif;PAK2 kinase substrate motif;PKA kinase substrate motif;PKC kinase substrate motif;Pyruvate dehydrogenase kinase substrate motif	anatomical structure development;biological regulation;cell differentiation;cellular developmental process;cellular process;cellular response to chemical stimulus;cellular response to oxidative stress;cellular response to stimulus;cellular response to stress;developmental process;embryonic organ development;embryonic placenta development;organ development;positive regulation of biological process…	aryl hydrocarbon receptor activity;binding;DNA binding;molecular transducer activity;nucleic acid binding;nucleic acid binding transcription factor activity;protein binding transcription factor activity;receptor activity;sequence-specific distal enhancer binding RNA polymerase II transcription factor activity;sequence-specific DNA binding;sequence-specific DNA binding RNA polymerase II transcript…	cell part;cytoplasm;intracellular organelle part;intracellular part;macromolecular complex;nuclear part;nucleoplasm part;organelle part;protein complex;transcription factor complex	Pathways in cancer;Renal cell carcinoma	Activator;Alternativesplicing;Completeproteome;DNA-binding;Nucleus;Phosphoprotein;Referenceproteome;Repeat;Transcription;Transcriptionregulation	GO:0001666;GO:0001817;GO:0001819;GO:0001892;GO:0006355;GO:0006357;GO:0006950;GO:0006979;GO:0009636;GO:0009889;GO:0009891;GO:0009893;GO:0009987;GO:0010468;GO:0010556;GO:0010557;GO:0010574;GO:0010575;GO:0010604;GO:0010628;GO:0019219;GO:0019222;GO:0030154;GO:0031323;GO:0031325;GO:0031326;GO:0031328;GO:0031399;GO:0031401;GO:0032268;GO:0032270;GO:0032350;GO:0032352;GO:0032502;GO:0033233;GO:0033235;GO:…	GO:0000981;GO:0000988;GO:0000989;GO:0001071;GO:0003676;GO:0003677;GO:0003700;GO:0003705;GO:0003712;GO:0003713;GO:0004871;GO:0004872;GO:0004874;GO:0005488;GO:0038023;GO:0043565;GO:0060089	GO:0005667;GO:0005737;GO:0032991;GO:0043234;GO:0044422;GO:0044424;GO:0044428;GO:0044446;GO:0044451;GO:0044464
P53762	Aryl hydrocarbon receptor nuclear translocator	Arnt	CDDDQMCNDKERFARSDDEQSSADKERLARE	S	77	1.5102	0.523516	0.433058	0.681472		0.633544	3	0.481239	-0.933694	-1.20737	-0.553274	9424900	BARD1 BRCT domain binding motif;Casein kinase II substrate motif	anatomical structure development;biological regulation;cell differentiation;cellular developmental process;cellular process;cellular response to chemical stimulus;cellular response to oxidative stress;cellular response to stimulus;cellular response to stress;developmental process;embryonic organ development;embryonic placenta development;organ development;positive regulation of biological process…	aryl hydrocarbon receptor activity;binding;DNA binding;molecular transducer activity;nucleic acid binding;nucleic acid binding transcription factor activity;protein binding transcription factor activity;receptor activity;sequence-specific distal enhancer binding RNA polymerase II transcription factor activity;sequence-specific DNA binding;sequence-specific DNA binding RNA polymerase II transcript…	cell part;cytoplasm;intracellular organelle part;intracellular part;macromolecular complex;nuclear part;nucleoplasm part;organelle part;protein complex;transcription factor complex	Pathways in cancer;Renal cell carcinoma	Activator;Alternativesplicing;Completeproteome;DNA-binding;Nucleus;Phosphoprotein;Referenceproteome;Repeat;Transcription;Transcriptionregulation	GO:0001666;GO:0001817;GO:0001819;GO:0001892;GO:0006355;GO:0006357;GO:0006950;GO:0006979;GO:0009636;GO:0009889;GO:0009891;GO:0009893;GO:0009987;GO:0010468;GO:0010556;GO:0010557;GO:0010574;GO:0010575;GO:0010604;GO:0010628;GO:0019219;GO:0019222;GO:0030154;GO:0031323;GO:0031325;GO:0031326;GO:0031328;GO:0031399;GO:0031401;GO:0032268;GO:0032270;GO:0032350;GO:0032352;GO:0032502;GO:0033233;GO:0033235;GO:…	GO:0000981;GO:0000988;GO:0000989;GO:0001071;GO:0003676;GO:0003677;GO:0003700;GO:0003705;GO:0003712;GO:0003713;GO:0004871;GO:0004872;GO:0004874;GO:0005488;GO:0038023;GO:0043565;GO:0060089	GO:0005667;GO:0005737;GO:0032991;GO:0043234;GO:0044422;GO:0044424;GO:0044428;GO:0044446;GO:0044451;GO:0044464
P60840	cAMP-regulated phosphoprotein 19;Alpha-endosulfine	Arpp19;Ensa	DFLMKRLQKGQKYFDSGDYNMAKAKMKNKQL;DFLRKRLQKGQKYFDSGDYNMAKAKMKNKQL	S	67	1.5076	1.14731	0.902165	1.12987		0.350478	3	0.478753	0.198252	-0.148537	0.176156	9881300	b-Adrenergic Receptor kinase substrate motif;b-Adrenergic Receptor kinase substrate motif;Casein kinase II substrate motif;Casein kinase II substrate motif;PKA kinase substrate motif;PKA kinase substrate motif	cell cycle phase;cell cycle process;cell division;cellular component organization;cellular component organization at cellular level;cellular component organization or biogenesis;cellular component organization or biogenesis at cellular level;cellular process;G2/M transition of mitotic cell cycle;mitosis;nuclear division;organelle fission;organelle organization;response to carbohydrate stimulus;re…	binding;enzyme binding;enzyme inhibitor activity;enzyme regulator activity;phosphatase binding;phosphatase inhibitor activity;phosphatase regulator activity;protein binding;protein phosphatase 2A binding;protein phosphatase binding;protein phosphatase inhibitor activity;protein phosphatase regulator activity;protein phosphatase type 2A regulator activity	cell part;cytoplasm;intracellular part		Acetylation;Alternativesplicing;Cellcycle;Celldivision;Completeproteome;Cytoplasm;Mitosis;Phosphoprotein;Proteinphosphataseinhibitor;Referenceproteome	GO:0000086;GO:0000280;GO:0006996;GO:0007067;GO:0009743;GO:0009746;GO:0009749;GO:0009987;GO:0010033;GO:0016043;GO:0022402;GO:0022403;GO:0034284;GO:0042221;GO:0048285;GO:0050896;GO:0051301;GO:0071840;GO:0071841;GO:0071842	GO:0004857;GO:0004864;GO:0005488;GO:0005515;GO:0008601;GO:0019208;GO:0019212;GO:0019888;GO:0019899;GO:0019902;GO:0019903;GO:0030234;GO:0051721	GO:0005737;GO:0044424;GO:0044464
Q8BWG8	Beta-arrestin-1	Arrb1	RLKGMKDDKDEEDDGTGSPHLNNR_______	T	410	1.2811	1.39669	1.42903	1.33205	*	0.00119577	3	0.243883	0.482013	0.515034	0.413643	16658000	Casein kinase I substrate motif	actin cytoskeleton organization;actin filament bundle assembly;actin filament organization;actin filament-based process;biological regulation;biosynthetic process;catabolic process;cellular biosynthetic process;cellular catabolic process;cellular component assembly;cellular component assembly at cellular level;cellular component organization;cellular component organization at cellular level;cellu…	binding;caspase inhibitor activity;caspase regulator activity;cysteine-type endopeptidase inhibitor activity;DNA binding;endopeptidase inhibitor activity;endopeptidase regulator activity;enzyme activator activity;enzyme binding;enzyme inhibitor activity;enzyme regulator activity;GTPase activator activity;GTPase regulator activity;kinase binding;mitogen-activated protein kinase kinase binding;nucl…	cell part;cell projection;chromatin;chromosomal part;coated pit;cytoplasmic membrane-bounded vesicle;cytoplasmic part;cytoplasmic vesicle;cytosol;intracellular membrane-bounded organelle;intracellular organelle;intracellular organelle part;intracellular part;membrane;membrane part;membrane-bounded organelle;membrane-bounded vesicle;nucleus;organelle;organelle part;plasma membrane;pseudopodium;ves…	Chemokine signaling pathway;Endocytosis;MAPK signaling pathway;Phototransduction	Alternativesplicing;Cellmembrane;Cellprojection;Coatedpit;Completeproteome;Cytoplasm;Cytoplasmicvesicle;Membrane;Nucleus;Phosphoprotein;Proteintransport;Referenceproteome;Signaltransductioninhibitor;Transcription;Transcriptionregulation;Transport;Ublconjugation	GO:0001817;GO:0001818;GO:0001932;GO:0001934;GO:0002031;GO:0002791;GO:0002793;GO:0006139;GO:0006351;GO:0006355;GO:0006357;GO:0006366;GO:0006464;GO:0006508;GO:0006511;GO:0006807;GO:0006810;GO:0006897;GO:0006898;GO:0006996;GO:0007010;GO:0007015;GO:0007165;GO:0007602;GO:0008152;GO:0008277;GO:0009056;GO:0009057;GO:0009058;GO:0009059;GO:0009314;GO:0009416;GO:0009581;GO:0009582;GO:0009583;GO:0009605;GO:…	GO:0000975;GO:0001067;GO:0003676;GO:0003677;GO:0004857;GO:0004866;GO:0004869;GO:0005096;GO:0005488;GO:0005515;GO:0008047;GO:0019899;GO:0019900;GO:0019901;GO:0030234;GO:0030414;GO:0030695;GO:0031434;GO:0043027;GO:0043028;GO:0044212;GO:0060589;GO:0061134;GO:0061135	GO:0000785;GO:0005634;GO:0005829;GO:0005886;GO:0005905;GO:0016020;GO:0016023;GO:0031143;GO:0031410;GO:0031982;GO:0031988;GO:0042995;GO:0043226;GO:0043227;GO:0043229;GO:0043231;GO:0044422;GO:0044424;GO:0044425;GO:0044427;GO:0044444;GO:0044446;GO:0044464
Q9QWY8	Arf-GAP with SH3 domain, ANK repeat and PH domain-containing protein 1	Asap1	KKRPPPPPPGHKRTLSDPPSPLPHGPPNKGA	S	854	1.1228	0.900389	0.855417	0.928071		0.650091	3	0.0536005	-0.15138	-0.2253	-0.107693	3700800	14-3-3 domain binding motif;Calmodulin-dependent protein kinase II substrate motif;G protein-coupled receptor kinase 1 substrate motif;GSK3 kinase substrate motif;PKA kinase substrate motif;PKC kinase substrate motif	anatomical structure morphogenesis;biological regulation;cell part morphogenesis;cell projection morphogenesis;cell projection organization;cellular component morphogenesis;cellular component organization;cellular component organization at cellular level;cellular component organization or biogenesis;cellular component organization or biogenesis at cellular level;cellular developmental process;cel…	ARF GTPase activator activity;binding;cation binding;enzyme activator activity;enzyme regulator activity;GTPase activator activity;GTPase regulator activity;ion binding;lipid binding;metal ion binding;nucleoside-triphosphatase regulator activity;phospholipid binding;small GTPase regulator activity;transition metal ion binding;zinc ion binding	cell part;cytoplasm;intracellular part;membrane	Endocytosis;Fc gamma R-mediated phagocytosis	Alternativesplicing;ANKrepeat;Ciliumbiogenesis/degradation;Completeproteome;Cytoplasm;GTPaseactivation;Membrane;Metal-binding;Phosphoprotein;Referenceproteome;Repeat;SH3domain;Zinc;Zinc-finger	GO:0006140;GO:0009653;GO:0009894;GO:0009987;GO:0016043;GO:0019219;GO:0019222;GO:0030030;GO:0030811;GO:0031323;GO:0031329;GO:0032312;GO:0032318;GO:0032502;GO:0032989;GO:0032990;GO:0033121;GO:0033124;GO:0043085;GO:0043087;GO:0043547;GO:0044093;GO:0048858;GO:0048869;GO:0050789;GO:0050790;GO:0050794;GO:0051171;GO:0051336;GO:0051345;GO:0060271;GO:0065007;GO:0065009;GO:0071840;GO:0071841;GO:0071842;GO:…	GO:0005083;GO:0005096;GO:0005488;GO:0005543;GO:0008047;GO:0008060;GO:0008270;GO:0008289;GO:0030234;GO:0030695;GO:0043167;GO:0043169;GO:0046872;GO:0046914;GO:0060589	GO:0005737;GO:0016020;GO:0044424;GO:0044464
Q7SIG6	Arf-GAP with SH3 domain, ANK repeat and PH domain-containing protein 2	Asap2	HVEYEWRLLHEDLDESDDDVDEKLQPSPNRR	S	704	0.94641	0.475062	0.71421	0.667057		0.101649	3	-0.192963	-1.07381	-0.485581	-0.584119	2332800	b-Adrenergic Receptor kinase substrate motif;Casein kinase II substrate motif;Pyruvate dehydrogenase kinase substrate motif	biological regulation;positive regulation of catalytic activity;positive regulation of GTPase activity;positive regulation of hydrolase activity;positive regulation of molecular function;regulation of ARF GTPase activity;regulation of biological process;regulation of catabolic process;regulation of catalytic activity;regulation of cellular catabolic process;regulation of cellular metabolic proces…	ARF GTPase activator activity;binding;cation binding;enzyme activator activity;enzyme regulator activity;GTPase activator activity;GTPase regulator activity;ion binding;lipid binding;metal ion binding;nucleoside-triphosphatase regulator activity;phospholipid binding;small GTPase regulator activity;transition metal ion binding;zinc ion binding	cell part;cytoplasmic part;Golgi apparatus part;Golgi cisterna membrane;Golgi membrane;intracellular organelle part;intracellular part;membrane;organelle membrane;organelle part;plasma membrane	Endocytosis;Fc gamma R-mediated phagocytosis	3D-structure;Alternativesplicing;ANKrepeat;Cellmembrane;Coiledcoil;Completeproteome;Cytoplasm;Directproteinsequencing;Golgiapparatus;GTPaseactivation;Membrane;Metal-binding;Phosphoprotein;Referenceproteome;Repeat;SH3domain;Zinc	GO:0006140;GO:0009894;GO:0019219;GO:0019222;GO:0030811;GO:0031323;GO:0031329;GO:0032312;GO:0032318;GO:0033121;GO:0033124;GO:0043085;GO:0043087;GO:0043547;GO:0044093;GO:0050789;GO:0050790;GO:0050794;GO:0051171;GO:0051336;GO:0051345;GO:0065007;GO:0065009;GO:0080090	GO:0005083;GO:0005096;GO:0005488;GO:0005543;GO:0008047;GO:0008060;GO:0008270;GO:0008289;GO:0030234;GO:0030695;GO:0043167;GO:0043169;GO:0046872;GO:0046914;GO:0060589	GO:0000139;GO:0005886;GO:0016020;GO:0031090;GO:0032580;GO:0044422;GO:0044424;GO:0044431;GO:0044444;GO:0044446;GO:0044464
Q8VBT9	Tether containing UBX domain for GLUT4	Aspscr1	AGKQESIAVRSKAPGSPVSSLSADQASSSTL	S	193	1.6155	2.2884	2.22039	1.96502		0.00822267	3	0.57848	1.19434	1.15081	0.974545	52302000	Casein kinase II substrate motif;ERK1,2 kinase substrate motif;G protein-coupled receptor kinase 1 substrate motif;GSK3 kinase substrate motif;GSK-3, ERK1, ERK2, CDK5 substrate motif;PKA kinase substrate motif;WW domain binding motif	biological regulation;carbohydrate homeostasis;chemical homeostasis;establishment of localization;establishment of localization in cell;establishment of protein localization;glucose homeostasis;homeostatic process;intracellular protein transport;intracellular transport;protein transport;regulation of biological process;regulation of biological quality;regulation of glucose import;regulation of gl…		cell part;cytoplasmic part;cytoplasmic vesicle membrane;cytoplasmic vesicle part;cytosol;extrinsic to membrane;internal side of plasma membrane;intracellular organelle part;intracellular part;membrane;membrane part;organelle membrane;organelle part;perinuclear region of cytoplasm;plasma membrane part;vesicle membrane		3D-structure;Alternativesplicing;Completeproteome;Cytoplasm;Membrane;Nucleus;Phosphoprotein;Referenceproteome	GO:0006810;GO:0006886;GO:0010827;GO:0015031;GO:0032879;GO:0033500;GO:0042592;GO:0042593;GO:0045184;GO:0046324;GO:0046907;GO:0048878;GO:0050789;GO:0051049;GO:0051234;GO:0051649;GO:0065007;GO:0065008		GO:0005829;GO:0009898;GO:0012506;GO:0016020;GO:0019898;GO:0030659;GO:0031090;GO:0044422;GO:0044424;GO:0044425;GO:0044433;GO:0044444;GO:0044446;GO:0044459;GO:0044464;GO:0048471
Q8QZV7	Protein asunder homolog	Asun	TGGPRTAIPFLKCPRSPVVNRMETTENGKAS	S	715	1.2296	1.19605	1.06637	1.13175		0.0300654	3	0.184689	0.258273	0.092702	0.178554	635390	ERK1,2 kinase substrate motif;Growth associated histone HI kinase substrate motif;GSK-3, ERK1, ERK2, CDK5 substrate motif;PKA kinase substrate motif;WW domain binding motif	biological regulation;cell cycle phase;cell cycle process;cell division;cell motility;cellular component movement;cellular component organization;cellular component organization at cellular level;cellular component organization or biogenesis;cellular component organization or biogenesis at cellular level;cellular process;locomotion;mitosis;nuclear division;organelle fission;organelle organization…		cell part;cytoplasm;intracellular membrane-bounded organelle;intracellular organelle;intracellular part;membrane-bounded organelle;nucleus;organelle		Cellcycle;Celldivision;Completeproteome;Cytoplasm;Mitosis;Phosphoprotein;Referenceproteome	GO:0000280;GO:0006928;GO:0006996;GO:0007067;GO:0007346;GO:0009987;GO:0016043;GO:0022402;GO:0022403;GO:0030317;GO:0040011;GO:0048285;GO:0048870;GO:0050789;GO:0050794;GO:0051301;GO:0051726;GO:0065007;GO:0071840;GO:0071841;GO:0071842;GO:0080154;GO:2000241		GO:0005634;GO:0005737;GO:0043226;GO:0043227;GO:0043229;GO:0043231;GO:0044424;GO:0044464
Q7TT18	Activating transcription factor 7-interacting protein 1	Atf7ip	VAVKNKQEDLNSEALSPSITCDLSSRVTTEP	S	112	1.28	2.57036	1.72342	1.73704		0.0860555	3	0.242643	1.36197	0.785276	0.79663	19900000	Casein kinase I substrate motif;Casein kinase II substrate motif;ERK1,2 kinase substrate motif;G protein-coupled receptor kinase 1 substrate motif;GSK-3, ERK1, ERK2, CDK5 substrate motif;MAPKAPK2 kinase substrate motif;WW domain binding motif	biological regulation;biosynthetic process;cellular biosynthetic process;cellular macromolecule biosynthetic process;cellular macromolecule metabolic process;cellular metabolic process;cellular nitrogen compound metabolic process;cellular process;DNA alkylation;DNA metabolic process;DNA methylation;DNA modification;macromolecule biosynthetic process;macromolecule metabolic process;macromolecule m…	ATPase activity;catalytic activity;hydrolase activity;hydrolase activity, acting on acid anhydrides;hydrolase activity, acting on acid anhydrides, in phosphorus-containing anhydrides;nucleoside-triphosphatase activity;protein binding transcription factor activity;pyrophosphatase activity;transcription cofactor activity;transcription corepressor activity;transcription factor binding transcription …	cell part;intracellular organelle part;intracellular part;macromolecular complex;nuclear part;nucleoplasm part;organelle part;protein complex;transcription factor complex		Activator;Alternativesplicing;Coiledcoil;Completeproteome;Nucleus;Phosphoprotein;Referenceproteome;Repeat;Repressor;Transcription;Transcriptionregulation	GO:0000122;GO:0006139;GO:0006259;GO:0006304;GO:0006305;GO:0006306;GO:0006351;GO:0006355;GO:0006357;GO:0006730;GO:0006807;GO:0008152;GO:0009058;GO:0009059;GO:0009889;GO:0009890;GO:0009891;GO:0009892;GO:0009893;GO:0009987;GO:0010468;GO:0010556;GO:0010557;GO:0010558;GO:0010604;GO:0010605;GO:0010628;GO:0010629;GO:0016070;GO:0019219;GO:0019222;GO:0031323;GO:0031324;GO:0031325;GO:0031326;GO:0031327;GO:…	GO:0000988;GO:0000989;GO:0003712;GO:0003714;GO:0003824;GO:0016462;GO:0016787;GO:0016817;GO:0016818;GO:0016887;GO:0017111	GO:0005667;GO:0032991;GO:0043234;GO:0044422;GO:0044424;GO:0044428;GO:0044446;GO:0044451;GO:0044464
Q7TT18	Activating transcription factor 7-interacting protein 1	Atf7ip	QESSENLPKEAFLVLSDEEDLSCGKDESEAV	S	533	1.4206	1.38636	3.37299	1.83118		0.18174	3	0.393	0.471297	1.75403	0.872775	24290000	BARD1 BRCT domain binding motif;Casein kinase II substrate motif	biological regulation;biosynthetic process;cellular biosynthetic process;cellular macromolecule biosynthetic process;cellular macromolecule metabolic process;cellular metabolic process;cellular nitrogen compound metabolic process;cellular process;DNA alkylation;DNA metabolic process;DNA methylation;DNA modification;macromolecule biosynthetic process;macromolecule metabolic process;macromolecule m…	ATPase activity;catalytic activity;hydrolase activity;hydrolase activity, acting on acid anhydrides;hydrolase activity, acting on acid anhydrides, in phosphorus-containing anhydrides;nucleoside-triphosphatase activity;protein binding transcription factor activity;pyrophosphatase activity;transcription cofactor activity;transcription corepressor activity;transcription factor binding transcription …	cell part;intracellular organelle part;intracellular part;macromolecular complex;nuclear part;nucleoplasm part;organelle part;protein complex;transcription factor complex		Activator;Alternativesplicing;Coiledcoil;Completeproteome;Nucleus;Phosphoprotein;Referenceproteome;Repeat;Repressor;Transcription;Transcriptionregulation	GO:0000122;GO:0006139;GO:0006259;GO:0006304;GO:0006305;GO:0006306;GO:0006351;GO:0006355;GO:0006357;GO:0006730;GO:0006807;GO:0008152;GO:0009058;GO:0009059;GO:0009889;GO:0009890;GO:0009891;GO:0009892;GO:0009893;GO:0009987;GO:0010468;GO:0010556;GO:0010557;GO:0010558;GO:0010604;GO:0010605;GO:0010628;GO:0010629;GO:0016070;GO:0019219;GO:0019222;GO:0031323;GO:0031324;GO:0031325;GO:0031326;GO:0031327;GO:…	GO:0000988;GO:0000989;GO:0003712;GO:0003714;GO:0003824;GO:0016462;GO:0016787;GO:0016817;GO:0016818;GO:0016887;GO:0017111	GO:0005667;GO:0032991;GO:0043234;GO:0044422;GO:0044424;GO:0044428;GO:0044446;GO:0044451;GO:0044464
Q7TT18	Activating transcription factor 7-interacting protein 1	Atf7ip	EEQPPVRNEFSRRKRSKSEDMDSVESKRRRY	S	591	1.0802	0.673952	0.552242	0.71895		0.221057	3	-0.00220203	-0.569282	-0.856627	-0.476037	4875700	14-3-3 domain binding motif;Calmodulin-dependent protein kinase II substrate motif;Casein kinase II substrate motif;Pim1 kinase substrate sequence;PKA kinase substrate motif;PKC epsilon kinase substrate motif;PKC kinase substrate motif;ZIP kinase substrate motif	biological regulation;biosynthetic process;cellular biosynthetic process;cellular macromolecule biosynthetic process;cellular macromolecule metabolic process;cellular metabolic process;cellular nitrogen compound metabolic process;cellular process;DNA alkylation;DNA metabolic process;DNA methylation;DNA modification;macromolecule biosynthetic process;macromolecule metabolic process;macromolecule m…	ATPase activity;catalytic activity;hydrolase activity;hydrolase activity, acting on acid anhydrides;hydrolase activity, acting on acid anhydrides, in phosphorus-containing anhydrides;nucleoside-triphosphatase activity;protein binding transcription factor activity;pyrophosphatase activity;transcription cofactor activity;transcription corepressor activity;transcription factor binding transcription …	cell part;intracellular organelle part;intracellular part;macromolecular complex;nuclear part;nucleoplasm part;organelle part;protein complex;transcription factor complex		Activator;Alternativesplicing;Coiledcoil;Completeproteome;Nucleus;Phosphoprotein;Referenceproteome;Repeat;Repressor;Transcription;Transcriptionregulation	GO:0000122;GO:0006139;GO:0006259;GO:0006304;GO:0006305;GO:0006306;GO:0006351;GO:0006355;GO:0006357;GO:0006730;GO:0006807;GO:0008152;GO:0009058;GO:0009059;GO:0009889;GO:0009890;GO:0009891;GO:0009892;GO:0009893;GO:0009987;GO:0010468;GO:0010556;GO:0010557;GO:0010558;GO:0010604;GO:0010605;GO:0010628;GO:0010629;GO:0016070;GO:0019219;GO:0019222;GO:0031323;GO:0031324;GO:0031325;GO:0031326;GO:0031327;GO:…	GO:0000988;GO:0000989;GO:0003712;GO:0003714;GO:0003824;GO:0016462;GO:0016787;GO:0016817;GO:0016818;GO:0016887;GO:0017111	GO:0005667;GO:0032991;GO:0043234;GO:0044422;GO:0044424;GO:0044428;GO:0044446;GO:0044451;GO:0044464
Q7TT18	Activating transcription factor 7-interacting protein 1	Atf7ip	QPPVRNEFSRRKRSKSEDMDSVESKRRRYMD	S	593	1.051	0.692585	0.677664	0.769676		0.18907	3	-0.0417378	-0.529937	-0.561358	-0.377678	19654000	14-3-3 domain binding motif;Akt kinase substrate motif;Calmodulin-dependent protein kinase II substrate motif;G protein-coupled receptor kinase 1 substrate motif;MAPKAPK1 kinase substrate motif;PKA kinase substrate motif;PKC kinase substrate motif	biological regulation;biosynthetic process;cellular biosynthetic process;cellular macromolecule biosynthetic process;cellular macromolecule metabolic process;cellular metabolic process;cellular nitrogen compound metabolic process;cellular process;DNA alkylation;DNA metabolic process;DNA methylation;DNA modification;macromolecule biosynthetic process;macromolecule metabolic process;macromolecule m…	ATPase activity;catalytic activity;hydrolase activity;hydrolase activity, acting on acid anhydrides;hydrolase activity, acting on acid anhydrides, in phosphorus-containing anhydrides;nucleoside-triphosphatase activity;protein binding transcription factor activity;pyrophosphatase activity;transcription cofactor activity;transcription corepressor activity;transcription factor binding transcription …	cell part;intracellular organelle part;intracellular part;macromolecular complex;nuclear part;nucleoplasm part;organelle part;protein complex;transcription factor complex		Activator;Alternativesplicing;Coiledcoil;Completeproteome;Nucleus;Phosphoprotein;Referenceproteome;Repeat;Repressor;Transcription;Transcriptionregulation	GO:0000122;GO:0006139;GO:0006259;GO:0006304;GO:0006305;GO:0006306;GO:0006351;GO:0006355;GO:0006357;GO:0006730;GO:0006807;GO:0008152;GO:0009058;GO:0009059;GO:0009889;GO:0009890;GO:0009891;GO:0009892;GO:0009893;GO:0009987;GO:0010468;GO:0010556;GO:0010557;GO:0010558;GO:0010604;GO:0010605;GO:0010628;GO:0010629;GO:0016070;GO:0019219;GO:0019222;GO:0031323;GO:0031324;GO:0031325;GO:0031326;GO:0031327;GO:…	GO:0000988;GO:0000989;GO:0003712;GO:0003714;GO:0003824;GO:0016462;GO:0016787;GO:0016817;GO:0016818;GO:0016887;GO:0017111	GO:0005667;GO:0032991;GO:0043234;GO:0044422;GO:0044424;GO:0044428;GO:0044446;GO:0044451;GO:0044464
Q6KAU8	Autophagy-related protein 16-2	Atg16l2	ESETCEKWKRPFRSASATSLTLSRCVDVVKG	S	282	0.84108	0.227665	0.157947	0.3035		0.052788	3	-0.363186	-2.13502	-2.66248	-1.72023	15308000	14-3-3 domain binding motif;AMP-activated protein kinase substrate motif;Calmodulin-dependent protein kinase II substrate motif;Casein kinase II substrate motif;HMGCoA Reductase kinase substrate motif;PKA kinase substrate motif;PKC kinase substrate motif	autophagy;catabolic process;cellular catabolic process;cellular metabolic process;cellular process;establishment of localization;establishment of protein localization;metabolic process;protein transport;transport		cell part;cytoplasm;intracellular part		Alternativesplicing;Autophagy;Coiledcoil;Completeproteome;Cytoplasm;Proteintransport;Referenceproteome;Repeat;Transport;WDrepeat	GO:0006810;GO:0006914;GO:0008152;GO:0009056;GO:0009987;GO:0015031;GO:0044237;GO:0044248;GO:0045184;GO:0051234		GO:0005737;GO:0044424;GO:0044464
Q6KAU8	Autophagy-related protein 16-2	Atg16l2	DVVKGLLDFKKRRGHSVGGAPEQRYQSIPVC	S	308	1.3016	1.33757	1.07083	1.1989		0.0472446	3	0.266786	0.419613	0.0987324	0.26171	1681900	14-3-3 domain binding motif;Calmodulin-dependent protein kinase II substrate motif;G protein-coupled receptor kinase 1 substrate motif;MAPKAPK1 kinase substrate motif;p70 Ribosomal S6 kinase substrate motif;Phosphorylase kinase substrate motif;PKA kinase substrate motif;PKC kinase substrate motif;ZIP kinase substrate motif	autophagy;catabolic process;cellular catabolic process;cellular metabolic process;cellular process;establishment of localization;establishment of protein localization;metabolic process;protein transport;transport		cell part;cytoplasm;intracellular part		Alternativesplicing;Autophagy;Coiledcoil;Completeproteome;Cytoplasm;Proteintransport;Referenceproteome;Repeat;Transport;WDrepeat	GO:0006810;GO:0006914;GO:0008152;GO:0009056;GO:0009987;GO:0015031;GO:0044237;GO:0044248;GO:0045184;GO:0051234		GO:0005737;GO:0044424;GO:0044464
Q80XK6	Autophagy-related protein 2 homolog B	Atg2b	YRIQMELNRYYLRKDSLSMGVSSEKSFYETE	S	379	0.78071	0.890243	0.861203	0.820942		0.00890474	3	-0.470642	-0.167729	-0.215574	-0.284648	3277500	14-3-3 domain binding motif;b-Adrenergic Receptor kinase substrate motif;Calmodulin-dependent protein kinase II alpha substrate motif;Calmodulin-dependent protein kinase II substrate motif;Calmodulin-dependent protein kinase IV substrate motif;Casein kinase II substrate motif;Phosphorylase kinase substrate motif;PKA kinase substrate motif;PKC epsilon kinase substrate motif;PKC kinase substrate mo…	autophagy;catabolic process;cellular catabolic process;cellular metabolic process;cellular process;metabolic process		cell part;cytoplasmic part;intracellular part;lipid particle;membrane;pre-autophagosomal structure membrane		Alternativesplicing;Autophagy;Completeproteome;Lipiddroplet;Membrane;Phosphoprotein;Referenceproteome	GO:0006914;GO:0008152;GO:0009056;GO:0009987;GO:0044237;GO:0044248		GO:0005811;GO:0016020;GO:0034045;GO:0044424;GO:0044444;GO:0044464
Q80XK6	Autophagy-related protein 2 homolog B	Atg2b	HPASLQKAALSSRSASVDESRPEFICRLALG	S	496	1.45	1.0494	0.743649	1.01509		0.712229	3	0.422552	0.0695683	-0.427306	0.0216048	5204500	14-3-3 domain binding motif;Calmodulin-dependent protein kinase II substrate motif;Casein kinase II substrate motif;G protein-coupled receptor kinase 1 substrate motif;GSK3 kinase substrate motif;MAPKAPK2 kinase substrate motif;Phosphorylase kinase substrate motif;PKA kinase substrate motif;PKC kinase substrate motif	autophagy;catabolic process;cellular catabolic process;cellular metabolic process;cellular process;metabolic process		cell part;cytoplasmic part;intracellular part;lipid particle;membrane;pre-autophagosomal structure membrane		Alternativesplicing;Autophagy;Completeproteome;Lipiddroplet;Membrane;Phosphoprotein;Referenceproteome	GO:0006914;GO:0008152;GO:0009056;GO:0009987;GO:0044237;GO:0044248		GO:0005811;GO:0016020;GO:0034045;GO:0044424;GO:0044444;GO:0044464
Q62388	Serine-protein kinase ATM	Atm	STDEQEKRSPTFEEGSQGTTISSLSEKSKEE	S	1987	1.0719	3.79077	2.03213	1.96889		0.178258	3	-0.0133302	1.92249	1.02299	0.977385	8309300	ATM kinase substrate motif;Casein kinase I substrate motif;Casein kinase II substrate motif;DNA dependent Protein kinase substrate motif;G protein-coupled receptor kinase 1 substrate motif	aging;anatomical structure development;anatomical structure formation involved in morphogenesis;anatomical structure homeostasis;anterior/posterior pattern specification;apoptosis;B cell activation;B cell differentiation;biological regulation;brain development;catabolic process;cell activation;cell aging;cell cycle arrest;cell cycle checkpoint;cell cycle process;cell death;cell development;cell d…	1-phosphatidylinositol-3-kinase activity;adenyl nucleotide binding;adenyl ribonucleotide binding;ATP binding;binding;catalytic activity;DNA binding;DNA-dependent protein kinase activity;histone kinase activity;histone serine kinase activity;inositol or phosphatidylinositol kinase activity;kinase activity;lipid kinase activity;nucleic acid binding;nucleotide binding;phosphatidylinositol 3-kinase a…	cell part;chromosomal part;chromosome, telomeric region;cytoplasmic membrane-bounded vesicle;cytoplasmic part;cytoplasmic vesicle;cytoskeletal part;intracellular membrane-bounded organelle;intracellular non-membrane-bounded organelle;intracellular organelle;intracellular organelle part;intracellular part;membrane-bounded organelle;membrane-bounded vesicle;non-membrane-bounded organelle;nuclear pa…	Apoptosis;Cell cycle;p53 signaling pathway	Acetylation;ATP-binding;Cellcycle;Completeproteome;Cytoplasmicvesicle;DNA-binding;DNAdamage;DNArepair;Kinase;Nucleotide-binding;Nucleus;Phosphoprotein;Referenceproteome;Serine/threonine-proteinkinase;Transferase;Tumorsuppressor	GO:0000075;GO:0000077;GO:0000723;GO:0000956;GO:0001666;GO:0001756;GO:0001775;GO:0002327;GO:0002329;GO:0002331;GO:0002376;GO:0002521;GO:0002682;GO:0002683;GO:0002694;GO:0002695;GO:0003002;GO:0003006;GO:0006139;GO:0006259;GO:0006281;GO:0006401;GO:0006402;GO:0006464;GO:0006468;GO:0006793;GO:0006796;GO:0006807;GO:0006915;GO:0006917;GO:0006950;GO:0006974;GO:0006975;GO:0006996;GO:0007050;GO:0007088;GO:…	GO:0000166;GO:0001727;GO:0003676;GO:0003677;GO:0003824;GO:0004428;GO:0004672;GO:0004674;GO:0004677;GO:0005488;GO:0005515;GO:0005524;GO:0016301;GO:0016303;GO:0016740;GO:0016772;GO:0016773;GO:0017076;GO:0030554;GO:0032553;GO:0032555;GO:0032559;GO:0035004;GO:0035173;GO:0035174;GO:0035639;GO:0047485;GO:0052742	GO:0000781;GO:0005654;GO:0005819;GO:0016023;GO:0031410;GO:0031982;GO:0031988;GO:0043226;GO:0043227;GO:0043228;GO:0043229;GO:0043231;GO:0043232;GO:0044422;GO:0044424;GO:0044427;GO:0044428;GO:0044430;GO:0044444;GO:0044446;GO:0044464
O35126	Atrophin-1	Atn1	EAPGPREELRSRGRASPGGVSTSSSDGKAEK	S	34	1.0138	0.611986	0.652336	0.720553		0.132722	3	-0.0937274	-0.70843	-0.616313	-0.472823	12834000	ERK1,2 kinase substrate motif;GSK-3, ERK1, ERK2, CDK5 substrate motif;PKA kinase substrate motif;PKC kinase substrate motif;WW domain binding motif	apoptosis;biological regulation;biosynthetic process;cell death;cell migration;cell motility;cellular biosynthetic process;cellular component movement;cellular macromolecule biosynthetic process;cellular macromolecule metabolic process;cellular metabolic process;cellular nitrogen compound metabolic process;cellular process;death;establishment or maintece of cell polarity;locomotion;macromolecule …	binding;protein binding;protein binding transcription factor activity;receptor binding;toxin receptor binding;transcription cofactor activity;transcription corepressor activity;transcription factor binding transcription factor activity	cell junction;cell part;cytoplasm;cytoplasmic part;intracellular membrane-bounded organelle;intracellular organelle;intracellular organelle part;intracellular part;membrane-bounded organelle;nuclear matrix;nuclear part;nucleus;organelle;organelle part;perinuclear region of cytoplasm		Acetylation;Celljunction;Completeproteome;Cytoplasm;Nucleus;Phosphoprotein;Polymorphism;Referenceproteome;Transcription;Transcriptionregulation;Tripletrepeatexpansion	GO:0000122;GO:0006139;GO:0006351;GO:0006355;GO:0006357;GO:0006807;GO:0006915;GO:0006928;GO:0007163;GO:0008152;GO:0008219;GO:0009058;GO:0009059;GO:0009404;GO:0009889;GO:0009890;GO:0009892;GO:0009987;GO:0010468;GO:0010556;GO:0010558;GO:0010605;GO:0010629;GO:0012501;GO:0016070;GO:0016265;GO:0016477;GO:0019219;GO:0019222;GO:0019748;GO:0030011;GO:0031323;GO:0031324;GO:0031326;GO:0031327;GO:0032774;GO:…	GO:0000988;GO:0000989;GO:0003712;GO:0003714;GO:0005102;GO:0005488;GO:0005515;GO:0050827	GO:0005634;GO:0005737;GO:0016363;GO:0030054;GO:0043226;GO:0043227;GO:0043229;GO:0043231;GO:0044422;GO:0044424;GO:0044428;GO:0044444;GO:0044446;GO:0044464;GO:0048471
O35126	Atrophin-1	Atn1	PSAPKASKQGRSEEISESESEETSAPKKTKT	S	77	1.0714	1.09093	0.362368	0.731551		0.544706	3	-0.0140033	0.125565	-1.46447	-0.45097	7631600	Casein kinase I substrate motif;Casein kinase II substrate motif;G protein-coupled receptor kinase 1 substrate motif;GSK3 kinase substrate motif;MAPKAPK2 kinase substrate motif	apoptosis;biological regulation;biosynthetic process;cell death;cell migration;cell motility;cellular biosynthetic process;cellular component movement;cellular macromolecule biosynthetic process;cellular macromolecule metabolic process;cellular metabolic process;cellular nitrogen compound metabolic process;cellular process;death;establishment or maintece of cell polarity;locomotion;macromolecule …	binding;protein binding;protein binding transcription factor activity;receptor binding;toxin receptor binding;transcription cofactor activity;transcription corepressor activity;transcription factor binding transcription factor activity	cell junction;cell part;cytoplasm;cytoplasmic part;intracellular membrane-bounded organelle;intracellular organelle;intracellular organelle part;intracellular part;membrane-bounded organelle;nuclear matrix;nuclear part;nucleus;organelle;organelle part;perinuclear region of cytoplasm		Acetylation;Celljunction;Completeproteome;Cytoplasm;Nucleus;Phosphoprotein;Polymorphism;Referenceproteome;Transcription;Transcriptionregulation;Tripletrepeatexpansion	GO:0000122;GO:0006139;GO:0006351;GO:0006355;GO:0006357;GO:0006807;GO:0006915;GO:0006928;GO:0007163;GO:0008152;GO:0008219;GO:0009058;GO:0009059;GO:0009404;GO:0009889;GO:0009890;GO:0009892;GO:0009987;GO:0010468;GO:0010556;GO:0010558;GO:0010605;GO:0010629;GO:0012501;GO:0016070;GO:0016265;GO:0016477;GO:0019219;GO:0019222;GO:0019748;GO:0030011;GO:0031323;GO:0031324;GO:0031326;GO:0031327;GO:0032774;GO:…	GO:0000988;GO:0000989;GO:0003712;GO:0003714;GO:0005102;GO:0005488;GO:0005515;GO:0050827	GO:0005634;GO:0005737;GO:0016363;GO:0030054;GO:0043226;GO:0043227;GO:0043229;GO:0043231;GO:0044422;GO:0044424;GO:0044428;GO:0044444;GO:0044446;GO:0044464;GO:0048471
O35126	Atrophin-1	Atn1	PGSYKTATPPGYKPGSPPSFRTGTPPGYRGT	S	646	1.2507	0.86355	0.777707	0.919101		0.81667	3	0.209235	-0.211648	-0.362701	-0.121705	3691800	Casein kinase II substrate motif;ERK1,2 kinase substrate motif;GSK-3, ERK1, ERK2, CDK5 substrate motif;PKA kinase substrate motif;PKC kinase substrate motif;WW domain binding motif	apoptosis;biological regulation;biosynthetic process;cell death;cell migration;cell motility;cellular biosynthetic process;cellular component movement;cellular macromolecule biosynthetic process;cellular macromolecule metabolic process;cellular metabolic process;cellular nitrogen compound metabolic process;cellular process;death;establishment or maintece of cell polarity;locomotion;macromolecule …	binding;protein binding;protein binding transcription factor activity;receptor binding;toxin receptor binding;transcription cofactor activity;transcription corepressor activity;transcription factor binding transcription factor activity	cell junction;cell part;cytoplasm;cytoplasmic part;intracellular membrane-bounded organelle;intracellular organelle;intracellular organelle part;intracellular part;membrane-bounded organelle;nuclear matrix;nuclear part;nucleus;organelle;organelle part;perinuclear region of cytoplasm		Acetylation;Celljunction;Completeproteome;Cytoplasm;Nucleus;Phosphoprotein;Polymorphism;Referenceproteome;Transcription;Transcriptionregulation;Tripletrepeatexpansion	GO:0000122;GO:0006139;GO:0006351;GO:0006355;GO:0006357;GO:0006807;GO:0006915;GO:0006928;GO:0007163;GO:0008152;GO:0008219;GO:0009058;GO:0009059;GO:0009404;GO:0009889;GO:0009890;GO:0009892;GO:0009987;GO:0010468;GO:0010556;GO:0010558;GO:0010605;GO:0010629;GO:0012501;GO:0016070;GO:0016265;GO:0016477;GO:0019219;GO:0019222;GO:0019748;GO:0030011;GO:0031323;GO:0031324;GO:0031326;GO:0031327;GO:0032774;GO:…	GO:0000988;GO:0000989;GO:0003712;GO:0003714;GO:0005102;GO:0005488;GO:0005515;GO:0050827	GO:0005634;GO:0005737;GO:0016363;GO:0030054;GO:0043226;GO:0043227;GO:0043229;GO:0043231;GO:0044422;GO:0044424;GO:0044428;GO:0044444;GO:0044446;GO:0044464;GO:0048471
O54827	Probable phospholipid-transporting ATPase VA	Atp10a	HDANAQRLARYQEADSEEEEVVSKVGTISHR	S	470	1.0977	1.20434	1.1023	1.10439		0.0179569	3	0.0209833	0.268246	0.140519	0.14325	1765700	b-Adrenergic Receptor kinase substrate motif;BARD1 BRCT domain binding motif;Casein kinase I substrate motif;Casein kinase II substrate motif;G protein-coupled receptor kinase 1 substrate motif		active transmembrane transporter activity;adenyl nucleotide binding;adenyl ribonucleotide binding;ATP binding;ATPase activity;ATPase activity, coupled;ATPase activity, coupled to movement of substances;ATPase activity, coupled to transmembrane movement of ions;ATPase activity, coupled to transmembrane movement of substances;binding;catalytic activity;cation binding;cation transmembrane transporte…	cell part;cytoplasmic part;endoplasmic reticulum membrane;endoplasmic reticulum part;integral to membrane;intracellular organelle part;intracellular part;intrinsic to membrane;membrane;membrane part;organelle membrane;organelle part;plasma membrane		ATP-binding;Cellmembrane;Completeproteome;Endoplasmicreticulum;Hydrolase;Magnesium;Membrane;Metal-binding;Nucleotide-binding;Phosphoprotein;Referenceproteome;Transmembrane;Transmembranehelix		GO:0000166;GO:0000287;GO:0003824;GO:0004012;GO:0005215;GO:0005319;GO:0005488;GO:0005524;GO:0005548;GO:0008324;GO:0015075;GO:0015399;GO:0015405;GO:0016462;GO:0016787;GO:0016817;GO:0016818;GO:0016820;GO:0016887;GO:0017076;GO:0017111;GO:0019829;GO:0022804;GO:0022857;GO:0022891;GO:0022892;GO:0030554;GO:0032553;GO:0032555;GO:0032559;GO:0035639;GO:0042623;GO:0042625;GO:0042626;GO:0043167;GO:0043169;GO:…	GO:0005789;GO:0005886;GO:0016020;GO:0016021;GO:0031090;GO:0031224;GO:0044422;GO:0044424;GO:0044425;GO:0044432;GO:0044444;GO:0044446;GO:0044464
Q3TYU2	Probable cation-transporting ATPase 13A5	Atp13a5	YCEVYKYSECFLVNQSNLSANVSLDRNWTGN	S	1014	1.2881	2.51925	0.998756	1.44158		0.266106	3	0.251744	1.33299	-0.00179519	0.527648	9731500	Casein kinase II substrate motif;G protein-coupled receptor kinase 1 substrate motif	ATP catabolic process;ATP metabolic process;catabolic process;cellular catabolic process;cellular metabolic process;cellular nitrogen compound catabolic process;cellular nitrogen compound metabolic process;cellular process;heterocycle catabolic process;heterocycle metabolic process;metabolic process;nitrogen compound metabolic process;nucleobase-containing compound catabolic process;nucleobase-co…	active transmembrane transporter activity;adenyl nucleotide binding;adenyl ribonucleotide binding;ATP binding;ATPase activity;ATPase activity, coupled;ATPase activity, coupled to movement of substances;ATPase activity, coupled to transmembrane movement of ions;ATPase activity, coupled to transmembrane movement of substances;binding;catalytic activity;cation binding;cation transmembrane transporte…	cell part;integral to membrane;intrinsic to membrane;membrane part		Alternativesplicing;ATP-binding;Completeproteome;Glycoprotein;Hydrolase;Magnesium;Membrane;Metal-binding;Nucleotide-binding;Referenceproteome;Transmembrane;Transmembranehelix	GO:0006139;GO:0006163;GO:0006195;GO:0006200;GO:0006753;GO:0006807;GO:0008152;GO:0009056;GO:0009117;GO:0009141;GO:0009143;GO:0009144;GO:0009146;GO:0009150;GO:0009154;GO:0009166;GO:0009199;GO:0009203;GO:0009205;GO:0009207;GO:0009259;GO:0009261;GO:0009987;GO:0034641;GO:0034655;GO:0044237;GO:0044238;GO:0044248;GO:0044270;GO:0044281;GO:0046034;GO:0046483;GO:0046700;GO:0055086;GO:0072521;GO:0072523	GO:0000166;GO:0003824;GO:0005215;GO:0005488;GO:0005524;GO:0008324;GO:0015075;GO:0015399;GO:0015405;GO:0016462;GO:0016787;GO:0016817;GO:0016818;GO:0016820;GO:0016887;GO:0017076;GO:0017111;GO:0019829;GO:0022804;GO:0022857;GO:0022891;GO:0022892;GO:0030554;GO:0032553;GO:0032555;GO:0032559;GO:0035639;GO:0042623;GO:0042625;GO:0042626;GO:0043167;GO:0043169;GO:0043492;GO:0046872	GO:0016021;GO:0031224;GO:0044425;GO:0044464
O55143	Sarcoplasmic/endoplasmic reticulum calcium ATPase 2	Atp2a2	TSKAFTGREFDELSPSAQRDACLNARCFARV	S	663	0.85561	1.54092	1.83788	1.30838		0.230063	3	-0.338475	0.623788	0.878043	0.387785	6322500	DNA dependent Protein kinase substrate motif	biological regulation;calcium ion homeostasis;cation homeostasis;cellular calcium ion homeostasis;cellular cation homeostasis;cellular chemical homeostasis;cellular divalent inorganic cation homeostasis;cellular homeostasis;cellular ion homeostasis;cellular metal ion homeostasis;cellular process;cellular response to stimulus;chemical homeostasis;divalent inorganic cation homeostasis;ER-nucleus si…	active transmembrane transporter activity;adenyl nucleotide binding;adenyl ribonucleotide binding;ATP binding;ATPase activity;ATPase activity, coupled;ATPase activity, coupled to movement of substances;ATPase activity, coupled to transmembrane movement of ions;ATPase activity, coupled to transmembrane movement of ions, phosphorylative mechanism;ATPase activity, coupled to transmembrane movement o…	cell part;cytoplasmic part;endoplasmic reticulum;endoplasmic reticulum membrane;endoplasmic reticulum part;integral to membrane;intracellular membrane-bounded organelle;intracellular organelle;intracellular organelle part;intracellular part;intrinsic to membrane;membrane;membrane part;membrane-bounded organelle;organelle;organelle membrane;organelle part;sarcoplasmic reticulum;sarcoplasmic reticu…	Alzheimer's disease;Calcium signaling pathway;Pancreatic secretion	Alternativesplicing;ATP-binding;Calcium;Calciumtransport;Completeproteome;Directproteinsequencing;Endoplasmicreticulum;Hydrolase;Iontransport;Isopeptidebond;Magnesium;Membrane;Metal-binding;Nitration;Nucleotide-binding;Phosphoprotein;Referenceproteome;Sarcoplasmicreticulum;Transmembrane;Transmembranehelix;Transport;Ublconjugation	GO:0002026;GO:0006873;GO:0006874;GO:0006875;GO:0006937;GO:0006984;GO:0007165;GO:0008016;GO:0009987;GO:0019725;GO:0030003;GO:0042592;GO:0044057;GO:0045822;GO:0048519;GO:0048878;GO:0050789;GO:0050794;GO:0050801;GO:0050896;GO:0051239;GO:0051241;GO:0051716;GO:0055065;GO:0055074;GO:0055080;GO:0055082;GO:0065007;GO:0065008;GO:0072503;GO:0072507;GO:0090257	GO:0000166;GO:0003824;GO:0005215;GO:0005388;GO:0005488;GO:0005524;GO:0008324;GO:0015075;GO:0015085;GO:0015399;GO:0015405;GO:0015662;GO:0016462;GO:0016787;GO:0016817;GO:0016818;GO:0016820;GO:0016887;GO:0017076;GO:0017111;GO:0019829;GO:0022804;GO:0022857;GO:0022890;GO:0022891;GO:0022892;GO:0030554;GO:0032553;GO:0032555;GO:0032559;GO:0035639;GO:0042623;GO:0042625;GO:0042626;GO:0043167;GO:0043169;GO:…	GO:0005783;GO:0005789;GO:0016020;GO:0016021;GO:0016529;GO:0031090;GO:0031224;GO:0033017;GO:0043226;GO:0043227;GO:0043229;GO:0043231;GO:0044422;GO:0044424;GO:0044425;GO:0044432;GO:0044444;GO:0044446;GO:0044464
Q64518	Sarcoplasmic/endoplasmic reticulum calcium ATPase 3	Atp2a3	EEAHLLSAADVLRRFSVTAEGGLSLEQVTDA	S	17	1.2601	1.17988	1.39111	1.24112		0.0108222	3	0.220038	0.238638	0.476239	0.311638	5828700	14-3-3 domain binding motif;Aurora-A kinase substrate motif;Calmodulin-dependent protein kinase II alpha substrate motif;Calmodulin-dependent protein kinase II substrate motif;Calmodulin-dependent protein kinase IV substrate motif;Casein kinase II substrate motif;Chk1 kinase substrate motif;PAK2 kinase substrate motif;Phosphorylase kinase substrate motif;PKA kinase substrate motif;PKC epsilon kin…		active transmembrane transporter activity;adenyl nucleotide binding;adenyl ribonucleotide binding;ATP binding;ATPase activity;ATPase activity, coupled;ATPase activity, coupled to movement of substances;ATPase activity, coupled to transmembrane movement of ions;ATPase activity, coupled to transmembrane movement of ions, phosphorylative mechanism;ATPase activity, coupled to transmembrane movement o…	cell part;cytoplasmic part;endoplasmic reticulum;endoplasmic reticulum membrane;endoplasmic reticulum part;integral to membrane;intracellular membrane-bounded organelle;intracellular organelle;intracellular organelle part;intracellular part;intrinsic to membrane;membrane;membrane part;membrane-bounded organelle;nuclear membrane;nuclear part;organelle;organelle membrane;organelle part;sarcoplasmic…	Alzheimer's disease;Calcium signaling pathway;Pancreatic secretion	Acetylation;Alternativesplicing;ATP-binding;Calcium;Calciumtransport;Completeproteome;Endoplasmicreticulum;Hydrolase;Iontransport;Magnesium;Membrane;Metal-binding;Nucleotide-binding;Nucleus;Phosphoprotein;Referenceproteome;Sarcoplasmicreticulum;Transmembrane;Transmembranehelix;Transport		GO:0000166;GO:0003824;GO:0005215;GO:0005388;GO:0005488;GO:0005524;GO:0008324;GO:0015075;GO:0015085;GO:0015399;GO:0015405;GO:0015662;GO:0016462;GO:0016787;GO:0016817;GO:0016818;GO:0016820;GO:0016887;GO:0017076;GO:0017111;GO:0019829;GO:0022804;GO:0022857;GO:0022890;GO:0022891;GO:0022892;GO:0030554;GO:0032553;GO:0032555;GO:0032559;GO:0035639;GO:0042623;GO:0042625;GO:0042626;GO:0043167;GO:0043169;GO:…	GO:0005783;GO:0005789;GO:0016020;GO:0016021;GO:0031090;GO:0031224;GO:0031965;GO:0033017;GO:0043226;GO:0043227;GO:0043229;GO:0043231;GO:0044422;GO:0044424;GO:0044425;GO:0044428;GO:0044432;GO:0044444;GO:0044446;GO:0044464
[truncated: 2,799 more rows]

## Sheet: normalised data
Protein	Protein names	Gene names	Sequence window	Amino acid	Position	ratio_IL-23/Ctrl_Exp.1_linear	ratio_IL-23/Ctrl_Exp.2_linear	ratio_IL-23/Ctrl_Exp.3_linear	ratio_IL-23/Ctrl_AVG_linear	N exp.	ratio_IL-23/Ctrl_Exp.1_log2	ratio_IL-23/Ctrl_Exp.2_log2	ratio_IL-23/Ctrl_Exp.3_log2	ratio_IL-23/Ctrl_AVG_log2	MS Intensity	Motifs	GOBP name	GOMF name	GOCC name	KEGG name	Keywords	GOBP	GOMF	GOCC
[truncated: 6,888 more rows]

## Sheet: raw Maxquant analysis
Proteins	Positions within proteins	Leading proteins	Protein	Protein names	Gene names	Fasta headers	Localization prob	Score diff	PEP	Score	Delta score	Score for localization	Localization prob BR1	Score diff BR1	PEP BR1	Score BR1	Localization prob BR2	Score diff BR2	PEP BR2	Score BR2	Localization prob BR3	Score diff BR3	PEP BR3	Score BR3	Diagnostic peak	Number of Phospho (STY)	Amino acid	Sequence window	Modification window	Peptide window coverage	Phospho (STY) Probabilities	Phospho (STY) Score diffs	Position in peptide	Charge	Mass error [ppm]	Identification type BR1	Identification type BR2	Identification type BR3	Ratio H/L	Ratio H/L___1	Ratio H/L___2	Ratio H/L___3	Ratio H/L normalized	Ratio H/L normalized___1	Ratio H/L normalized___2	Ratio H/L normalized___3	Ratio H/L unmod. pep.	Ratio H/L localized	Ratio H/L nmods
[truncated: 9,034 more rows]
[truncated: 108 more columns]
