# Supplementary material for: IL-23 signaling regulation of pro-inflammatory T-cell migration uncovered by phosphoproteomics
Source: PLoS Biol. 2020 Mar 23;18(3):e3000646. doi: 10.1371/journal.pbio.3000646 (PMC7117768; doi:10.1371/journal.pbio.3000646)
Supplement: S2 Table — List of enriched molecular and cellular functions determined by IPA for the proteins with consistent p-sites identified in the three biological replicates, presented as: category, significance (p-value) and proteins included in the indicated category (molecules). IPA, Ingenuity Pathway Analysis; p-site, phosphorylation site (XLSX) [file pbio.3000646.s002.xlsx]

## Sheet: consistent mol and cell functio
Â© 2000-2019 QIAGEN. All rights reserved.
Category	p-value	Molecules
Gene Expression	4,83E-65-1,64E-09	ABCA2,ABCF1,ABL1,ABLIM1,ADNP,AEBP2,AFF1,AFF3,AGAP2,AHCTF1,AKAP13,AKNA,AKT1,APEX1,API5,APPL1,ARHGAP35,ARHGEF2,ARID1A,ARID4B,ARNT,ARRB1,ATF7IP,ATM,ATN1,ATP2B4,ATP7A,ATRX,ATXN1,ATXN1L,ATXN3,BACH1,BACH2,BAHD1,BAZ2A,BCAS3,BCL10,BCL11B,BCL9L,BCLAF1,BCOR,BCR,BIRC2,BRAF,BRCA1,BRD2,BRD3,BRD7,BRD8,BRWD1,CAMK2D,CARD11,CASP8,CBFB,CBX1,CBX3,CBX5,CC2D1A,CC2D1B,CCAR2,CCND3,CCNE1,CCNK,CCR1,CCR5,CD101,CD2,CD44,CD…
Cell Death and Survival	1,47E-37-3,45E-09	AAK1,ABCC1,ABL1,ACACA,ACIN1,ACTB,ADNP,AFAP1,AGAP2,AGAP3,AGPS,AHCTF1,AKAP1,AKAP13,AKAP8,AKT1,AKTIP,ALDOA,ALS2,AMBRA1,ANAPC1,ANLN,ANXA2,APC,APEX1,API5,APPL1,ARAF,ARHGAP35,ARHGDIA,ARHGEF2,ARHGEF5,ARHGEF6,ARHGEF7,ARID1A,ARMC10,ARNT,ARRB1,ATM,ATN1,ATP2A2,ATP2B1,ATP2B4,ATP5F1A,ATP7A,ATRX,ATXN1,ATXN2,ATXN3,BACH1,BACH2,BAG3,BAG6,BARD1,BAZ1A,BCL10,BCL11B,BCLAF1,BCR,BIN1,BIRC2,BNIP2,BNIP3,BRAF,BRCA1,Brd4,B…
Cell Cycle	4,48E-29-4,52E-09	ABL1,ACIN1,ACLY,ACTB,ADD3,AHCTF1,AKAP8,AKT1,ANKRD17,ANKS1A,ANLN,Anp32a,ANXA2,APC,APEX1,ARAF,ARID1A,ARNT,ARRB1,ATM,ATRX,BAG3,BAZ1A,BAZ1B,BAZ2A,BCL10,BCR,BIRC2,BRAF,BRCA1,BRD2,Brd4,BRD7,CAMK2D,CASP8,CAST,CBFB,CBL,CBX1,CC2D1A,CCND3,CCNE1,CCNK,CCNY,CD101,CD2,CD44,CDC20,CDK1,CDK13,CDK5RAP2,CDKN1B,CENPC,CENPE,CEP131,CEP250,CFL1,CFLAR,CHAF1A,CHD1,CHD4,CHD7,CHMP3,CLASP1,CLASP2,CLIP1,CREM,CTR9,CXCR4,DAB2,…
Cellular Development	8,23E-27-3,74E-09	ABCC1,ABI1,ABL1,ABLIM1,ACACA,ACAP2,ACIN1,ACLY,ACTB,AFAP1,AFF1,AGAP2,AKAP13,AKT1,AKTIP,ALDOA,ALS2,Anp32a,ANXA2,AP3D1,APC,APEX1,API5,APPL1,ARAF,ARFGEF1,ARHGAP17,ARHGAP35,ARHGDIA,ARHGEF2,ARHGEF6,ARHGEF7,ARID1A,ARID4B,ARNT,ARRB1,ASPSCR1,ATM,ATP2A2,ATP6V0A2,ATP7A,ATRX,ATXN1,ATXN2,BACH2,BAIAP2,BARD1,BAZ1B,BCL10,BCL11B,BCLAF1,BCR,BIN1,BIRC2,BNIP3,BRAF,BRCA1,Brd4,CAMK2D,CAMSAP1,CAMSAP2,CARD11,CARMIL2,CAS…
Cellular Growth and Proliferation	8,23E-27-3,74E-09	ABCC1,ABI1,ABL1,ABLIM1,ACACA,ACAP2,ACIN1,ACLY,ACTB,AFAP1,AFF1,AGAP2,AKAP13,AKT1,AKTIP,ALDOA,ALS2,Anp32a,ANXA2,AP3D1,APC,APEX1,API5,APPL1,ARAF,ARFGEF1,ARHGAP17,ARHGAP35,ARHGDIA,ARHGEF2,ARHGEF6,ARHGEF7,ARID1A,ARID4B,ARNT,ARRB1,ASPSCR1,ATM,ATP2A2,ATP6V0A2,ATP7A,ATRX,ATXN1,ATXN2,BACH2,BAG3,BAIAP2,BARD1,BAZ1B,BCL10,BCL11B,BCLAF1,BCR,BIN1,BIRC2,BNIP3,BRAF,BRCA1,Brd4,CAMK2D,CAMSAP1,CAMSAP2,CARD11,CARMIL…
RNA Post-Transcriptional Modification	4,56E-26-1,31E-10	ADAT1,ATXN3,BARD1,BUD13,CCAR2,CDK12,CDK13,CMTR1,CPSF6,CSTF3,CTDP1,CWC22,DBR1,DDX20,DDX42,DDX46,DDX47,DDX5,DDX54,DKC1,DYRK1A,EPB41,EXOSC2,GTF2F2,HCFC1,Hnrnpa1,HNRNPA2B1,HNRNPC,HNRNPH1,HNRNPK,HNRNPL,HNRNPM,HNRNPU,HNRNPUL1,INTS12,INTS3,IVNS1ABP,IWS1,KHSRP,LEO1,MFAP1,MNAT1,MPHOSPH10,MPHOSPH6,NOL8,NOP56,NOP58,NPM1,NSRP1,PCBP1,PCBP2,PELP1,PHRF1,PNN,POLR2A,POP5,PPIG,PRPF31,PRPF4B,RBM10,RBM15B,RBM17,RBM3…
Cellular Assembly and Organization	1,35E-24-4,49E-09	ABCC1,ABI1,ABL1,ABLIM1,ACAP2,ACTB,ADNP,AGAP2,AGFG1,AHCTF1,AKAP1,AKAP13,AKT1,AKTIP,ALDOA,ALS2,ANXA2,APC,ARFGEF1,ARHGAP12,ARHGAP17,ARHGAP21,ARHGAP25,ARHGAP35,ARHGDIA,ARHGEF15,ARHGEF2,ARHGEF5,ARHGEF6,ARHGEF7,ARID1A,ARRB1,ASAP1,ATM,ATP2A2,ATP2B1,ATP5F1B,ATP7A,ATRX,ATXN1,ATXN2,ATXN3,BAG3,BAG6,BAHD1,BAIAP2,BAZ1A,BAZ1B,BAZ2A,BCAS3,BCL11B,BCR,BIN1,BMP2K,BNIP3,BRAF,BRCA1,BRD2,Brd4,BRWD1,C2CD3,CAMK2D,CAMSA…
Cellular Function and Maintenance	1,35E-24-1,62E-09	ABCC1,ABI1,ABL1,ABLIM1,ACAP2,ACLY,ACTB,ADNP,AFF1,AGAP2,AGFG1,AKAP13,AKT1,AKTIP,ALDOA,ALS2,AMBRA1,AP3D1,APC,ARFGEF1,ARHGAP12,ARHGAP17,ARHGAP21,ARHGAP25,ARHGAP35,ARHGDIA,ARHGEF2,ARHGEF5,ARHGEF6,ARHGEF7,ARID1A,ARNT,ARRB1,ASAP1,ASPSCR1,ATG2B,ATM,ATP2A2,ATP2B1,ATP2B4,ATP5F1B,ATP6V0A2,ATP7A,ATRX,ATXN1,ATXN2,ATXN3,BAG3,BAG6,BAIAP2,BARD1,BCAS3,BCL10,BCL11B,BCR,BIN1,BIRC2,BMP2K,BNIP3,BRAF,BRCA1,BRWD1,C2CD…
Post-Translational Modification	1,02E-20-8,74E-12	AAK1,ABL1,AKT1,AKTIP,ANXA2,ARAF,ARRB1,ATM,ATXN1,BARD1,BCL10,BCR,BRAF,Brd4,CAMK2D,CBL,CBLB,CCDC88A,CCND3,CCNE1,CD2,CD44,CDK1,CDK12,CDKN1B,CFL1,CXCR4,DAB2,DYRK1A,EIF2A,EIF2AK4,EIF2S1,EIF4G3,ELF1,ERP29,ETV6,EZH2,FAM129A,FAS,FGFR1OP,FKBP1A,FLNA,FLOT1,FYN,GNAS,GSK3A,HDAC6,HIPK1,HSF1,IBTK,IKBKB,IMPACT,ITGB2,JAK2,JAK3,LATS1,LCK,LGALS1,LIPE,MAP2K2,MAP3K1,MAP3K11,MAP3K2,MAP3K20,MAP3K3,MAP3K5,Map3k7,MAP4K1…
Cellular Movement	1,72E-20-3,33E-09	ABCC1,ABI1,ABI3,ABL1,ABLIM1,ACTB,ADGRE5,AFAP1,AGAP2,AKT1,ALDOA,ANKS1A,ANXA2,APBB1IP,APC,APEX1,APPL1,ARFGEF1,ARHGAP21,ARHGAP25,ARHGAP35,ARHGDIA,ARHGEF5,ARHGEF6,ARHGEF7,ARID1A,ARNT,ARRB1,ASAP1,ASAP2,ATM,ATP2A2,ATP2B4,ATP5F1A,ATP5F1B,BACH2,BAIAP2,BCAS3,BCL10,BCL11B,BCR,BIN2,BRAF,BRCA1,C5orf30,CAMK2D,CAPG,CARMIL2,CASP8,CAST,CBFB,CBL,CBLB,CBX5,CCDC88A,CCR1,CCR5,CCR7,CD2,CD44,CD5,CDK1,CDKN1B,CFL1,CHD1,…
Cell Morphology	1,46E-15-2,63E-09	ABI1,ABL1,ABLIM1,ACAP2,ACLY,ACTB,AFF1,AGAP2,AKAP1,AKT1,ALS2,AMBRA1,AP3D1,APC,ARFGEF1,ARHGAP35,ARHGDIA,ARHGEF5,ARHGEF6,ARHGEF7,ARRB1,ASAP1,ATG2B,ATM,ATP7A,ATRX,ATXN1,ATXN2,BACH2,BAG3,BAG6,BAIAP2,BCAS3,BCL10,BCL11B,BCR,BIRC2,BNIP3,BRAF,BRCA1,C2CD3,CAMSAP1,CAMSAP2,CAPG,CARD11,CARMIL2,CASP8,CAST,CBL,CBLB,CC2D1A,CCDC86,CCDC88A,CCND3,CCNY,CCR5,CCR7,CD44,CD5,CDC20,CDK1,CDKN1B,CENPE,CEP131,CEP250,CEP83,C…
DNA Replication, Recombination, and Repair	1,78E-13-2,86E-09	ABL1,ACIN1,AGAP2,AKT1,ANKRD17,APC,APEX1,ARID1A,ATM,ATRX,ATXN3,BACH1,BAG6,BAHD1,BARD1,BAZ1A,BAZ1B,BAZ2A,BCL11B,BCLAF1,BCR,BOD1L1,BRCA1,BRD2,Brd4,BRWD1,CAAP1,CASP8,CAST,CBX1,CBX3,CBX5,CCDC88A,CCNE1,CCNK,CCR5,CDK1,CDK12,CDK5RAP2,CDKN1B,CENPC,CENPE,CHAF1A,CHD1,CHD2,CHD4,CHD7,CUL4B,DCK,DCLRE1C,DDA1,DDX21,DFFA,DIDO1,DKC1,DNMT1,DSN1,EIF4G1,ENO1,ERCC4,ERCC5,ERCC6L,ESPL1,ETV6,EVL,EZH2,FAF1,FAS,FOXO1,FYN,G…
Cell Signaling	4,04E-13-4,04E-13	ABL1,AKAP13,AKT1,ANKRD17,APC,ARAF,BCL10,BIRC2,BNIP2,BRAF,CARD11,CASP8,CTR9,DDX21,DOK1,DOK2,FYN,HDAC1,HSF1,IKBKB,IL2RA,IRF3,IRS2,JAK2,JAK3,JCAD,KSR1,LAT,LIME1,MAP2K2,MAP3K1,MAP3K11,MAP3K20,MAP3K3,MAP3K5,Map3k7,MAP4K4,MAPK8IP3,MAPKBP1,MARK3,MEF2A,MEN1,MINK1,NCAM1,NCOR1,PDPK1,PEA15,PIAS1,PSEN1,PSMA3,PSMB10,PSMD10,PSMD11,PSMD2,PSMD4,PSMD9,PSME2,PSMF1,PTK2B,PTPRA,PTPRC,RAF1,RANBP9,RASA3,RASAL3,RASSF2,…
Molecular Transport	3,99E-12-9,06E-10	AGFG1,HNRNPA2B1,Hnrnpa3,HTT,NUP107,NUP133,NUP155,NUP188,NUP214,NUP35,NUP85,NUP93,NUP98,POLDIP3,POM121/POM121C,RBM15B,RBM8A,RGPD4 (includes others),RNPS1,SLU7,SMG1,SRSF4,SRSF6,SRSF7,SYMPK,TPR,U2AF2,YTHDC1,ZC3H11A,ZFP36,ZFP36L1
RNA Trafficking	3,99E-12-9,06E-10	AGFG1,HNRNPA2B1,Hnrnpa3,HTT,NUP107,NUP133,NUP155,NUP188,NUP214,NUP35,NUP85,NUP93,NUP98,POLDIP3,POM121/POM121C,RBM15B,RBM8A,RGPD4 (includes others),RNPS1,SLU7,SMG1,SRSF4,SRSF6,SRSF7,SYMPK,TPR,U2AF2,YTHDC1,ZC3H11A,ZFP36,ZFP36L1
Cell-To-Cell Signaling and Interaction	2,66E-10-2,66E-10	AKT1,ATP6V0A2,BACH2,BAG6,BCL10,BCL11B,BCLAF1,CARD11,CASP8,CBLB,CCDC88B,CCR7,CD2,CD44,CD5,CORO1A,CRY2,DEF6,DOCK2,EIF2AK4,FAS,FYN,HDAC4,HDAC5,HDAC6,HDAC7,HLA-A,IKBKB,IL2RA,INPP5D,ITGA3,ITGB2,JAK3,KSR1,LAT,LCK,LGALS1,LTB4R,MAPK14,NCK1,NCOR2,NFATC2,NFKB1,NFKB2,PAG1,PAK2,PLEKHA2,PRKAA1,PTPN22,PTPRC,RELA,RIPK2,SAMSN1,SASH3,SATB1,SEMA4D,SH2D1A,SMARCA4,SPHK2,SPN,STAT1,STAT3,STAT5A,STAT5B,TAB2,TERF2,TGFBR…
Protein Synthesis	2,03E-09-3,95E-09	AAK1,ABCF1,AGAP2,AGAP3,AKT1,AMPD2,ANAPC1,APC,APEX1,ARRB1,ATF7IP,ATXN3,BAG3,BAG6,BCR,C2CD3,CASP8,CAST,CBL,CBLB,CCAR2,CDC20,CDC26,CDKN1B,CFL1,COG3,CUL4B,EEF1B2,EEF1D,EEF2,EIF2A,EIF2AK4,EIF2B5,EIF2S1,EIF2S2,EIF3B,EIF3C,EIF3D,EIF3F,EIF3G,EIF3K,EIF4EBP1,EIF4ENIF1,EIF4G1,EIF4G3,EIF5B,FAF1,FAM129A,FAS,FKBP1A,FLNA,FLOT1,FOXO1,FXR1,FYN,GAB2,GAPDH,GIGYF2,GSK3A,HCFC1,HDAC2,HDAC6,HNRNPK,HNRNPL,HSP90AB1,HTT,I…
