# Supplementary material for: IL-23 signaling regulation of pro-inflammatory T-cell migration uncovered by phosphoproteomics
Source: PLoS Biol. 2020 Mar 23;18(3):e3000646. doi: 10.1371/journal.pbio.3000646 (PMC7117768; doi:10.1371/journal.pbio.3000646)
Supplement: S4 Table — List of enriched categories determined by IPA for proteins with significant IL-23-induced changes, presented as category, significance (p-value), and proteins included in the indicated category (molecules). The file includes one tab with the Molecular and Cellular Functions analysis and a second tab with the Canonical Pathway analysis. IL-23, Interleukin 23; IPA, Ingenuity Pathway Analysis (XLSX) [file pbio.3000646.s004.xlsx]

## Sheet: IPA mol. and cell. functions
Â© 2000-2019 QIAGEN. All rights reserved.
Category	p-value	Molecules
Gene Expression	3,34E-12-2,71E-03	ABCF1,ARRB1,ATP2B4,ATRX,BAZ2A,BCL11B,BCLAF1,CCND3,CIC,CTDP1,DDX21,DNMT1,FOXK1,FOXO1,GABPA,GPBP1,GTF2F2,HCFC1,HIST1H1C,HIST1H1D,Hist1h1e,IBTK,IWS1,JAK3,KMT2A,KMT2D,LARP1,LAT,LIME1,LRRFIP1,Macf1,MAP3K3,MAP3K5,MAPK14,MARS,MED12,MEF2A,MYB,NCOA3,NSD1,PHF12,PRKAA1,PSEN1,PTPN22,RANBP3,RNF2,RNF20,RNF6,RPS6KA3,SET,SIN3A,SQSTM1,STAT5A,TAF6,TGFBR2,TP53BP1,UBE2V1,XRN1,ZFP36L2
Cell Cycle	2,81E-07-6,63E-03	ANKS1A,ARRB1,ATRX,BAZ2A,CCND3,CCNY,DNMT1,FGFR1OP,FOXK1,FOXO1,GPATCH8,HCFC1,JAK3,KMT2A,LIN37,LMNB1,MAP3K5,MAP4,MAPK14,MCM6,MKI67,MYB,NBN,NCOA3,PIKFYVE,PRKAA1,PSEN1,PTPN22,RASSF2,RGS14,RNF2,RPS6KA3,SCRIB,SQSTM1,STAT5A,STX4,TAF6,TGFBR2,TNFRSF18,TP53BP1
Cell Death and Survival	1,25E-06-6,52E-03	AAK1,ARRB1,ATP2B4,ATRX,BCL11B,BCLAF1,CCND3,CIC,DNMT1,FGFR1OP,FOXO1,GPN1,GTF2F2,HCFC1,HIST1H1C,Hist1h1e,HSP90AB1,HUWE1,JAK3,KMT2A,LAT,LMNB1,MAP3K5,MAP4,MAP4K4,MAPK14,MEF2A,MYB,NBN,NCOA3,NSD1,NUP93,PGRMC1,PIKFYVE,PJA1,PRKAA1,PSEN1,PTPN22,PTPN7,RASSF2,RNF2,RPS6KA3,SCRIB,SET,SIN3A,SLC16A1,SLC4A7,SQSTM1,STAT5A,STIM2,STX4,TAF6,TGFBR2,TNFRSF18,TP53BP1,UBASH3A,UBE2V1,UBR4,USP10
Cellular Development	1,68E-06-6,11E-03	AARSD1,ARRB1,ATRX,BCL11B,BCLAF1,CARMIL2,CCND3,CIC,DDX21,DNMT1,FOXO1,GABPA,GPATCH8,HIST1H1C,HIST1H1D,HSP90AB1,HUWE1,JAK3,KMT2A,KMT2D,L3MBTL3,LARP1,LAT,LMNB1,MAP3K3,MAP3K5,MAP4K4,MAPK14,MED12,MINK1,MKI67,MYB,MYL9,NBN,NCOA3,PEAK1,PGRMC1,PRKAA1,PSEN1,PTPN22,RNF2,RNF20,RPS6KA3,SET,SIN3A,SLC16A1,STAT5A,STIM2,STX4,TAF6,TGFBR2,TNFRSF18,TP53BP1,UBASH3A,USP10,ZFP36L2
Cellular Function and Maintenance	1,68E-06-6,63E-03	ABCF1,ARRB1,ATP2B4,ATRX,BCL11B,CARMIL2,FGFR1OP,FOXO1,GABPA,HCFC1,HSP90AB1,JAK3,LARP1,LAT,LMNB1,LTB4R,Macf1,MAP3K5,MAP4,MAPK14,MEF2A,MINK1,MYB,MYCBP2,NBN,PRKAA1,PSEN1,PTPN22,RGS14,RNF2,RNF6,RPS6KA3,SIK3,SIN3A,SLAIN2,SLC16A1,SLC4A7,SQSTM1,STAT5A,STIM2,STX4,TGFBR2,TNFRSF18,TP53BP1,UBR4,USP10,ZFP36L2
Cellular Growth and Proliferation	1,68E-06-6,11E-03	ARRB1,ATRX,BCL11B,BCLAF1,CARMIL2,CCND3,CIC,DDX21,FOXO1,GABPA,HIST1H1C,HIST1H1D,HSP90AB1,HUWE1,JAK3,KMT2A,KMT2D,L3MBTL3,LARP1,LAT,LMNB1,LTB4R,MAP3K3,MAP3K5,MAP4K4,MAPK14,MED12,MINK1,MKI67,MYB,MYL9,NBN,NCOA3,PEAK1,PGRMC1,PRKAA1,PSEN1,PTPN22,RNF2,RNF20,RPS6KA3,SET,SIN3A,SLC16A1,STAT5A,STIM2,STX4,TAF6,TGFBR2,TNFRSF18,TP53BP1,UBASH3A,USP10,ZFP36L2
Cell Morphology	1,72E-05-6,11E-03	ARRB1,ATRX,BCL11B,CCND3,CCNY,GABPA,GPHN,HUWE1,ITGB7,JAK3,KMT2A,KMT2D,LAT,LMNB1,LTB4R,MAPK14,MYB,MYCBP2,NBN,PRKAA1,PSEN1,PTPN22,RASSF2,RNF2,RPS6KA3,SIK3,SLC4A7,STAT5A,STIM2,TGFBR2,TNFRSF18,TP53BP1
Post-Translational Modification	2,36E-05-2,36E-05	AAK1,ARRB1,CCND3,FGFR1OP,IBTK,JAK3,MAP3K3,MAP3K5,MAP4K4,MAPK14,MINK1,PEAK1,PIKFYVE,PRKAA1,PSEN1,PTPN22,SIK3,SQSTM1,TGFBR2
Cell Signaling	2,44E-05-3,02E-03	DDX21,JAK3,LAT,LIME1,LTB4R,MAP3K3,MAP3K5,MAP4K4,MEF2A,MINK1,PRKAA1,PSEN1,RASSF2,SQSTM1,STAT5A,STIM2,UBE2V1,USP10,ZFP36L2
Cellular Assembly and Organization	3,64E-05-6,63E-03	ARRB1,ATRX,BCL11B,CARMIL2,FCHO2,FGFR1OP,GABPA,GPHN,HCFC1,HIST1H1C,HIST1H1D,Hist1h1e,HSP90AB1,LMNB1,LTB4R,Macf1,MAP3K5,MAP4,MAPK14,MEF2A,MINK1,MYB,MYCBP2,NBN,PRKAA1,PSEN1,RGS14,RNF6,RPS6KA3,SCRIB,SIN3A,SLAIN2,SQSTM1,STAT5A,STIM2,STX4,STX7,WDHD1
DNA Replication, Recombination, and Repair	3,64E-05-6,15E-03	ATRX,BAZ2A,BCL11B,DNMT1,FOXO1,HIST1H1C,HIST1H1D,Hist1h1e,HUWE1,KMT2A,KMT2D,MAPK14,MYB,NBN,NCOA3,PSEN1,RNF2,STAT5A,TP53BP1,TRIP12,USP10
Cell-To-Cell Signaling and Interaction	1,08E-04-5,61E-03	BCL11B,BCLAF1,FOXO1,GABPA,GPHN,ITGB7,JAK3,LAT,LTB4R,MAPK14,MYCBP2,PRKAA1,PSEN1,PTPN22,RPS6KA3,SCRIB,STAT5A,STX4,TGFBR2,TNFRSF18
Carbohydrate Metabolism	5,21E-04-5,24E-03	FOXO1,LTB4R,MAP4K4,PIKFYVE,PRKAA1,PSEN1,SIK3,SLC4A7,SQSTM1,STAT5A,TGFBR2
Small Molecule Biochemistry	5,21E-04-6,86E-04	FOXO1,LTB4R,PRKAA1,PSEN1,SIK3,STAT5A,TGFBR2
Molecular Transport	6,86E-04-3,37E-03	ATP2B4,LAT,LTB4R,MYB,PRKAA1,PSEN1,SLC16A1,SLC4A7,SQSTM1,STIM2,TGFBR2
Cellular Movement	9,17E-04-6,3E-03	ANKS1A,ARRB1,ATP2B4,BCL11B,C5orf30,CARMIL2,DNMT1,FCHO2,FGFR1OP,FOXO1,HSP90AB1,HUWE1,ITGB7,JAK3,KMT2A,KMT2D,LARP1,LAT,LMNB1,LTB4R,MAP3K5,MAP4,MAP4K4,MAPK14,MINK1,MYB,NCOA3,PEAK1,PIKFYVE,PRKAA1,PSEN1,RNF20,RPS6KA3,SCRIB,SIN3A,SLC16A1,SQSTM1,STAT5A,STIM2,STX4,STX7,TGFBR2,TNFRSF18
Protein Synthesis	1,08E-03-2,42E-03	AAK1,ABCF1,ARRB1,FOXO1,HCFC1,HSP90AB1,LARP1,MAP4K4,MARS,MEF2A,MYCBP2,PJA1,PRKAA1,PSEN1,RASSF2,RNF20,RNF6,RPLP2,SQSTM1,TP53BP1,TRIP12,UBR4,XRN1
Vitamin and Mineral Metabolism	1,35E-03-3,02E-03	LTB4R,PRKAA1,PSEN1,STIM2
Protein Degradation	2,42E-03-2,42E-03	AAK1,ARRB1,FOXO1,HCFC1,HSP90AB1,MYCBP2,PJA1,PSEN1,RASSF2,RNF20,RNF6,SQSTM1,TRIP12,UBR4
RNA Damage and Repair	2,71E-03-2,71E-03	LARP1,MAPK14,SET,XRN1,ZFP36L2
RNA Post-Transcriptional Modification	2,71E-03-2,71E-03	LARP1,MAPK14,SET,XRN1,ZFP36L2
Cellular Compromise	2,94E-03-2,94E-03	PSEN1,SQSTM1
Nucleic Acid Metabolism	5,92E-03-5,92E-03	FOXO1,PRKAA1

## Sheet: IPA canonical signaling
Â© 2000-2019 QIAGEN. All rights reserved.
Ingenuity Canonical Pathways	-log(p-value)	Ratio	z-score	Molecules
Granzyme A Signaling	5,03E00	0.2	NaN	HIST1H1C,HIST1H1D,Hist1h1e,SET
IL-7 Signaling Pathway	3,7E00	6,41E-02	NaN	CCND3,FOXO1,JAK3,MAPK14,STAT5A
PPARÎ±/RXRÎ± Activation	3,47E00	3,68E-02	NaN	HSP90AB1,MAP4K4,MAPK14,MED12,NCOA3,PRKAA1,TGFBR2
Glucocorticoid Receptor Signaling	3,28E00	2,68E-02	NaN	GTF2F2,HSP90AB1,JAK3,MAPK14,NCOA3,PRKAA1,STAT5A,TAF6,TGFBR2
Sirtuin Signaling Pathway	3,03E00	2,74E-02	NaN	FOXO1,GABPA,HIST1H1C,HIST1H1D,Hist1h1e,NBN,PRKAA1,TP53BP1
p38 MAPK Signaling	2,88E00	4,24E-02	NaN	MAP3K5,MAPK14,MEF2A,RPS6KA3,TGFBR2
Molecular Mechanisms of Cancer	2,81E00	2,3E-02	NaN	CCND3,FOXO1,JAK3,MAP3K5,MAPK14,NBN,PSEN1,SIN3A,TGFBR2
DNA Double-Strand Break Repair by Homologous Recombination	2,4E00	1,43E-01	NaN	ATRX,NBN
SAPK/JNK Signaling	2,27E00	3,92E-02	NaN	MAP3K3,MAP3K5,MAP4K4,MINK1
Cardiac Hypertrophy Signaling	2,2E00	2,5E-02	NaN	MAP3K3,MAP3K5,MAPK14,MEF2A,MYL9,TGFBR2
Role of Tissue Factor in Cancer	2,03E00	3,33E-02	NaN	ARRB1,MAPK14,RPS6KA3,STAT5A
ErbB2-ErbB3 Signaling	2	4,62E-02	NaN	FOXO1,JAK3,STAT5A
Cell Cycle: G1/S Checkpoint Regulation	1,96E00	4,48E-02	NaN	CCND3,FOXO1,SIN3A
IL-22 Signaling	1,94E00	8,33E-02	NaN	MAPK14,STAT5A
Superpathway of Inositol Phosphate Compounds	1,93E00	2,53E-02	NaN	PIKFYVE,PPIP5K2,PTPN22,PTPN7,SET
Role of JAK family kinases in IL-6-type Cytokine Signaling	1,9E00	0.08	NaN	MAPK14,STAT5A
IL-15 Signaling	1,89E00	4,23E-02	NaN	JAK3,MAPK14,STAT5A
PI3K/AKT Signaling	1,89E00	3,03E-02	NaN	FOXO1,HSP90AB1,JAK3,MAP3K5
ERK5 Signaling	1,88E00	4,17E-02	NaN	MAP3K3,MEF2A,RPS6KA3
Estrogen Receptor Signaling	1,83E00	2,92E-02	NaN	GTF2F2,MED12,NCOA3,TAF6
Th2 Pathway	1,83E00	2,92E-02	NaN	JAK3,PSEN1,STAT5A,TGFBR2
D-myo-inositol (1,4,5,6)-Tetrakisphosphate Biosynthesis	1,79E00	2,84E-02	NaN	PIKFYVE,PTPN22,PTPN7,SET
D-myo-inositol (3,4,5,6)-tetrakisphosphate Biosynthesis	1,79E00	2,84E-02	NaN	PIKFYVE,PTPN22,PTPN7,SET
FLT3 Signaling in Hematopoietic Progenitor Cells	1,71E00	3,61E-02	NaN	MAPK14,RPS6KA3,STAT5A
HER-2 Signaling in Breast Cancer	1,7E00	3,57E-02	NaN	FOXO1,ITGB7,MAP3K5
4-1BB Signaling in T Lymphocytes	1,69E00	6,25E-02	NaN	MAP3K5,MAPK14
Protein Kinase A Signaling	1,69E00	1,75E-02	NaN	HIST1H1C,HIST1H1D,Hist1h1e,MYL9,PTPN22,PTPN7,TGFBR2
IL-9 Signaling	1,67E00	6,06E-02	NaN	JAK3,STAT5A
3-phosphoinositide Degradation	1,66E00	2,58E-02	NaN	PIKFYVE,PTPN22,PTPN7,SET
D-myo-inositol-5-phosphate Metabolism	1,65E00	2,56E-02	NaN	PIKFYVE,PTPN22,PTPN7,SET
DNA Methylation and Transcriptional Repression Signaling	1,65E00	5,88E-02	NaN	DNMT1,SIN3A
RANK Signaling in Osteoclasts	1,65E00	3,41E-02	NaN	MAP3K3,MAP3K5,MAPK14
Inhibition of Angiogenesis by TSP1	1,65E00	5,88E-02	NaN	MAPK14,TGFBR2
Prostate Cancer Signaling	1,61E00	3,3E-02	NaN	FOXO1,HSP90AB1,SIN3A
3-phosphoinositide Biosynthesis	1,57E00	2,42E-02	NaN	PIKFYVE,PTPN22,PTPN7,SET
Molybdenum Cofactor Biosynthesis	1,57E00	2,5E-01	NaN	GPHN
Neuregulin Signaling	1,55E00	3,12E-02	NaN	HSP90AB1,PSEN1,STAT5A
ATM Signaling	1,54E00	3,09E-02	NaN	MAPK14,NBN,TP53BP1
Germ Cell-Sertoli Cell Junction Signaling	1,51E00	2,33E-02	NaN	MAP3K3,MAP3K5,MAPK14,TGFBR2
Th1 and Th2 Activation Pathway	1,51E00	2,33E-02	NaN	JAK3,PSEN1,STAT5A,TGFBR2
Chronic Myeloid Leukemia Signaling	1,47E00	2,91E-02	NaN	SIN3A,STAT5A,TGFBR2
Creatine-phosphate Biosynthesis	1,47E00	0.2	NaN	MAP4K4
PPAR Signaling	1,46E00	2,88E-02	NaN	HSP90AB1,MAP4K4,STAT5A
NF-ÎºB Signaling	1,46E00	2,23E-02	NaN	MAP3K3,MAP4K4,TGFBR2,UBE2V1
Oncostatin M Signaling	1,46E00	4,65E-02	NaN	JAK3,STAT5A
PD-1, PD-L1 cancer immunotherapy pathway	1,44E00	2,83E-02	NaN	JAK3,LAT,STAT5A
iNOS Signaling	1,42E00	4,44E-02	NaN	JAK3,MAPK14
B Cell Receptor Signaling	1,41E00	2,16E-02	NaN	FOXO1,MAP3K3,MAP3K5,MAPK14
Pancreatic Adenocarcinoma Signaling	1,41E00	2,75E-02	NaN	JAK3,SIN3A,TGFBR2
Role of Oct4 in Mammalian Embryonic Stem Cell Pluripotency	1,4E00	4,35E-02	NaN	MEF2A,TASOR
Production of Nitric Oxide and Reactive Oxygen Species in Macrophages	1,39E00	2,13E-02	NaN	JAK3,MAP3K3,MAP3K5,MAPK14
NGF Signaling	1,36E00	2,63E-02	NaN	MAP3K3,MAP3K5,RPS6KA3
RAR Activation	1,35E00	2,06E-02	NaN	MAP3K5,MAPK14,NSD1,STAT5A
Amyloid Processing	1,32E00	3,92E-02	NaN	MAPK14,PSEN1
UVB-Induced MAPK Signaling	1,31E00	3,85E-02	NaN	MAPK14,RPS6KA3
CD27 Signaling in Lymphocytes	1,29E00	3,77E-02	NaN	MAP3K3,MAP3K5
Inositol Pyrophosphates Biosynthesis	1,27E00	1,25E-01	NaN	PPIP5K2
White Adipose Tissue Browning Pathway	1,23E00	2,33E-02	NaN	MAPK14,PRKAA1,SLC16A1
GÎ±12/13 Signaling	1,22E00	2,31E-02	NaN	MAP3K5,MEF2A,MYL9
Nur77 Signaling in T Lymphocytes	1,21E00	3,39E-02	NaN	MAP3K3,SIN3A
IL-2 Signaling	1,18E00	3,28E-02	NaN	JAK3,STAT5A
Calcium Transport I	1,18E00	0.1	NaN	ATP2B4
IL-17A Signaling in Airway Cells	1,15E00	3,12E-02	NaN	JAK3,MAPK14
CD40 Signaling	1,14E00	3,08E-02	NaN	JAK3,MAPK14
Aryl Hydrocarbon Receptor Signaling	1,12E00	2,1E-02	NaN	CCND3,HSP90AB1,NCOA3
Endocannabinoid Cancer Inhibition Pathway	1,12E00	2,1E-02	NaN	CCND3,MAPK14,PRKAA1
IL-10 Signaling	1,09E00	2,9E-02	NaN	MAP4K4,MAPK14
Role of JAK1 and JAK3 in Î³c Cytokine Signaling	1,09E00	2,9E-02	NaN	JAK3,STAT5A
Growth Hormone Signaling	1,07E00	2,82E-02	NaN	RPS6KA3,STAT5A
PKCÎ¸ Signaling in T Lymphocytes	1,04E00	1,94E-02	NaN	LAT,MAP3K3,MAP3K5
Hypoxia Signaling in the Cardiovascular System	1,04E00	2,7E-02	NaN	HSP90AB1,UBE2V1
DNA Double-Strand Break Repair by Non-Homologous End Joining	1,04E00	7,14E-02	NaN	NBN
Angiopoietin Signaling	1,03E00	2,67E-02	NaN	FOXO1,STAT5A
Toll-like Receptor Signaling	1,02E00	2,63E-02	NaN	MAP4K4,MAPK14
Telomere Extension by Telomerase	1,01E00	6,67E-02	NaN	NBN
VDR/RXR Activation	1	2,56E-02	NaN	FOXO1,NCOA3
Role of MAPK Signaling in the Pathogenesis of Influenza	1	2,56E-02	NaN	MAP3K5,MAPK14
Phospholipase C Signaling	1	1,56E-02	NaN	LAT,MEF2A,MYL9,RPS6KA3
IL-3 Signaling	9,91E-01	2,53E-02	NaN	FOXO1,STAT5A
Granzyme B Signaling	9,83E-01	6,25E-02	NaN	LMNB1
Parkinson's Signaling	9,83E-01	6,25E-02	NaN	MAPK14
JAK/Stat Signaling	9,83E-01	2,5E-02	NaN	JAK3,STAT5A
Cyclins and Cell Cycle Regulation	9,75E-01	2,47E-02	NaN	CCND3,SIN3A
Apelin Adipocyte Signaling Pathway	9,75E-01	2,47E-02	NaN	MAPK14,PRKAA1
Tight Junction Signaling	9,63E-01	1,79E-02	NaN	MYL9,STX4,TGFBR2
LPS-stimulated MAPK Signaling	9,63E-01	2,44E-02	NaN	MAP3K5,MAPK14
FGF Signaling	9,47E-01	2,38E-02	NaN	MAP3K5,MAPK14
GNRH Signaling	9,36E-01	1,73E-02	NaN	MAP3K3,MAP3K5,MAPK14
FAT10 Signaling Pathway	9,36E-01	5,56E-02	NaN	SQSTM1
T Cell Exhaustion Signaling Pathway	9,24E-01	1,71E-02	NaN	FOXO1,JAK3,TGFBR2
GADD45 Signaling	9,14E-01	5,26E-02	NaN	CCND3
Apelin Muscle Signaling Pathway	9,14E-01	5,26E-02	NaN	PRKAA1
CTLA4 Signaling in Cytotoxic T Lymphocytes	9,07E-01	2,25E-02	NaN	LAT,PTPN22
Regulation of IL-2 Expression in Activated and Anergic T Lymphocytes	9,07E-01	2,25E-02	NaN	LAT,TGFBR2
Death Receptor Signaling	8,89E-01	2,2E-02	NaN	MAP3K5,MAP4K4
Th17 Activation Pathway	8,89E-01	2,2E-02	NaN	HSP90AB1,JAK3
Factors Promoting Cardiogenesis in Vertebrates	8,76E-01	2,15E-02	NaN	MAPK14,TGFBR2
Endoplasmic Reticulum Stress Pathway	8,73E-01	4,76E-02	NaN	MAP3K5
Sertoli Cell-Sertoli Cell Junction Signaling	8,7E-01	1,61E-02	NaN	MAP3K3,MAP3K5,MAPK14
Xenobiotic Metabolism Signaling	8,7E-01	1,39E-02	NaN	HSP90AB1,MAP3K3,MAP3K5,MAPK14
Regulation of Actin-based Motility by Rho	8,66E-01	2,13E-02	NaN	MYL9,PIKFYVE
ErbB Signaling	8,66E-01	2,13E-02	NaN	FOXO1,MAPK14
TGF-Î² Signaling	8,54E-01	2,08E-02	NaN	MAPK14,TGFBR2
NRF2-mediated Oxidative Stress Response	8,48E-01	1,58E-02	NaN	MAP3K5,MAPK14,SQSTM1
UVA-Induced MAPK Signaling	8,39E-01	2,04E-02	NaN	MAPK14,RPS6KA3
Clathrin-mediated Endocytosis Signaling	8,36E-01	1,55E-02	NaN	AAK1,ARRB1,ITGB7
Regulation of the Epithelial-Mesenchymal Transition Pathway	8,36E-01	1,55E-02	NaN	JAK3,PSEN1,TGFBR2
Apelin Cardiac Fibroblast Signaling Pathway	8,36E-01	4,35E-02	NaN	PRKAA1
Nitric Oxide Signaling in the Cardiovascular System	8,33E-01	2,02E-02	NaN	HSP90AB1,PRKAA1
Apoptosis Signaling	8,33E-01	2,02E-02	NaN	MAP3K5,MAP4K4
Apelin Cardiomyocyte Signaling Pathway	8,33E-01	2,02E-02	NaN	MAPK14,MYL9
Neuroinflammation Signaling Pathway	8,21E-01	1,33E-02	NaN	JAK3,MAPK14,PSEN1,TGFBR2
IL-8 Signaling	8,07E-01	1,51E-02	NaN	CCND3,MAP4K4,MYL9
Mouse Embryonic Stem Cell Pluripotency	8,04E-01	1,94E-02	NaN	JAK3,MAPK14
Sumoylation Pathway	8,04E-01	1,94E-02	NaN	MAP3K5,MYB
IL-17A Signaling in Gastric Cells	8,01E-01	0.04	NaN	MAPK14
D-myo-inositol (1,4,5)-Trisphosphate Biosynthesis	8,01E-01	0.04	NaN	PIKFYVE
T Cell Receptor Signaling	7,9E-01	1,9E-02	NaN	LAT,PTPN7
Antiproliferative Role of TOB in T Cell Signaling	7,85E-01	3,85E-02	NaN	TGFBR2
Antioxidant Action of Vitamin C	7,77E-01	1,87E-02	NaN	MAPK14,STAT5A
Calcium Signaling	7,75E-01	1,46E-02	NaN	ATP2B4,MEF2A,MYL9
Paxillin Signaling	7,67E-01	1,83E-02	NaN	ITGB7,MAPK14
HGF Signaling	7,54E-01	1,8E-02	NaN	MAP3K3,MAP3K5
Type I Diabetes Mellitus Signaling	7,54E-01	1,8E-02	NaN	MAP3K5,MAPK14
AMPK Signaling	7,5E-01	1,42E-02	NaN	FOXO1,MAPK14,PRKAA1
Osteoarthritis Pathway	7,45E-01	1,41E-02	NaN	PRKAA1,SIK3,TGFBR2
Role of NFAT in Cardiac Hypertrophy	7,42E-01	1,4E-02	NaN	MAPK14,MEF2A,TGFBR2
Integrin Signaling	7,42E-01	1,4E-02	NaN	ITGB7,MYL9,PIKFYVE
Apelin Endothelial Signaling Pathway	7,3E-01	1,74E-02	NaN	MEF2A,PRKAA1
Fc Epsilon RI Signaling	7,19E-01	1,71E-02	NaN	LAT,MAPK14
Role of Osteoblasts, Osteoclasts and Chondrocytes in Rheumatoid Arthritis	7,17E-01	1,36E-02	NaN	FOXO1,MAP3K5,MAPK14
Cholecystokinin/Gastrin-mediated Signaling	7,08E-01	1,68E-02	NaN	MAPK14,MEF2A
IL-15 Production	6,97E-01	1,65E-02	NaN	JAK3,PEAK1
Th1 Pathway	6,93E-01	1,64E-02	NaN	JAK3,PSEN1
RhoA Signaling	6,86E-01	1,63E-02	NaN	MYL9,PIKFYVE
Role of JAK2 in Hormone-like Cytokine Signaling	6,82E-01	2,94E-02	NaN	STAT5A
GÎ±i Signaling	6,76E-01	1,6E-02	NaN	LTB4R,RGS14
IL-6 Signaling	6,76E-01	1,6E-02	NaN	MAP4K4,MAPK14
PTEN Signaling	6,72E-01	1,59E-02	NaN	FOXO1,TGFBR2
IL-17A Signaling in Fibroblasts	6,7E-01	2,86E-02	NaN	MAPK14
14-3-3-mediated Signaling	6,66E-01	1,57E-02	NaN	FOXO1,MAP3K5
Docosahexaenoic Acid (DHA) Signaling	6,38E-01	2,63E-02	NaN	FOXO1
Notch Signaling	6,38E-01	2,63E-02	NaN	PSEN1
Adipogenesis pathway	6,31E-01	1,49E-02	NaN	FOXO1,SIN3A
April Mediated Signaling	6,29E-01	2,56E-02	NaN	MAPK14
tRNA Charging	6,29E-01	2,56E-02	NaN	MARS
Human Embryonic Stem Cell Pluripotency	6,27E-01	1,48E-02	NaN	FOXO1,TGFBR2
STAT3 Pathway	6,27E-01	1,48E-02	NaN	MAPK14,TGFBR2
Cardiac Hypertrophy Signaling (Enhanced)	6,2E-01	1,03E-02	NaN	MAP3K3,MAP3K5,MAPK14,MEF2A,TGFBR2
Iron homeostasis signaling pathway	6,18E-01	1,46E-02	NaN	JAK3,STAT5A
Opioid Signaling Pathway	6,11E-01	1,2E-02	NaN	ARRB1,RGS14,RPS6KA3
Role of PKR in Interferon Induction and Antiviral Response	6,09E-01	2,44E-02	NaN	MAPK14
B Cell Activating Factor Signaling	6,09E-01	2,44E-02	NaN	MAPK14
Mechanisms of Viral Exit from Host Cells	6,09E-01	2,44E-02	NaN	LMNB1
Ovarian Cancer Signaling	6,09E-01	1,44E-02	NaN	ARRB1,SIN3A
Insulin Receptor Signaling	6,09E-01	1,44E-02	NaN	FOXO1,STX4
Colorectal Cancer Metastasis Signaling	6,02E-01	1,19E-02	NaN	ARRB1,JAK3,TGFBR2
Type II Diabetes Mellitus Signaling	5,95E-01	1,41E-02	NaN	MAP3K5,PRKAA1
BAG2 Signaling Pathway	5,92E-01	2,33E-02	NaN	MAPK14
Corticotropin Releasing Hormone Signaling	5,83E-01	1,38E-02	NaN	MAPK14,MEF2A
Apelin Pancreas Signaling Pathway	5,83E-01	2,27E-02	NaN	PRKAA1
Role of IL-17F in Allergic Inflammatory Airway Diseases	5,75E-01	2,22E-02	NaN	RPS6KA3
FAT10 Cancer Signaling Pathway	5,67E-01	2,17E-02	NaN	TGFBR2
PFKFB4 Signaling Pathway	5,67E-01	2,17E-02	NaN	NCOA3
Epithelial Adherens Junction Signaling	5,5E-01	1,31E-02	NaN	MYL9,TGFBR2
Cell Cycle: G2/M DNA Damage Checkpoint Regulation	5,44E-01	2,04E-02	NaN	TRIP12
Protein Ubiquitination Pathway	5,42E-01	1,1E-02	NaN	HSP90AB1,UBE2V1,USP10
Primary Immunodeficiency Signaling	5,36E-01	0.02	NaN	JAK3
Assembly of RNA Polymerase II Complex	5,36E-01	0.02	NaN	TAF6
Systemic Lupus Erythematosus In B Cell Signaling Pathway	5,36E-01	1,09E-02	NaN	CCND3,FOXO1,MAP4K4
Aldosterone Signaling in Epithelial Cells	5,32E-01	1,27E-02	NaN	HSP90AB1,PIKFYVE
UVC-Induced MAPK Signaling	5,29E-01	1,96E-02	NaN	MAPK14
eNOS Signaling	5,27E-01	1,26E-02	NaN	HSP90AB1,PRKAA1
Triacylglycerol Degradation	5,21E-01	1,92E-02	NaN	AARSD1
Tec Kinase Signaling	5,1E-01	1,22E-02	NaN	JAK3,STAT5A
Role of IL-17A in Arthritis	5,09E-01	1,85E-02	NaN	MAPK14
Transcriptional Regulatory Network in Embryonic Stem Cells	5,09E-01	1,85E-02	NaN	SET
EGF Signaling	5,02E-01	1,82E-02	NaN	MAPK14
Cdc42 Signaling	4,99E-01	1,2E-02	NaN	MAPK14,MYL9
Cell Cycle Control of Chromosomal Replication	4,95E-01	1,79E-02	NaN	MCM6
Unfolded protein response	4,95E-01	1,79E-02	NaN	MAP3K5
Role of CHK Proteins in Cell Cycle Checkpoint Control	4,89E-01	1,75E-02	NaN	NBN
Cancer Drug Resistance By Drug Efflux	4,83E-01	1,72E-02	NaN	FOXO1
CNTF Signaling	4,71E-01	1,67E-02	NaN	RPS6KA3
SPINK1 Pancreatic Cancer Pathway	4,71E-01	1,67E-02	NaN	TGFBR2
Induction of Apoptosis by HIV1	4,65E-01	1,64E-02	NaN	MAP3K5
Autophagy	4,65E-01	1,64E-02	NaN	SQSTM1
Acute Phase Response Signaling	4,6E-01	1,12E-02	NaN	MAP3K5,MAPK14
RhoGDI Signaling	4,57E-01	1,11E-02	NaN	MYL9,PIKFYVE
Role of NFAT in Regulation of the Immune Response	4,53E-01	1,1E-02	NaN	LAT,MEF2A
Thrombopoietin Signaling	4,53E-01	1,59E-02	NaN	STAT5A
Eicosanoid Signaling	4,49E-01	1,56E-02	NaN	LTB4R
PXR/RXR Activation	4,44E-01	1,54E-02	NaN	FOXO1
Pyridoxal 5'-phosphate Salvage Pathway	4,44E-01	1,54E-02	NaN	PRKAA1
Hepatic Fibrosis / Hepatic Stellate Cell Activation	4,39E-01	1,08E-02	NaN	MYL9,TGFBR2
Mitotic Roles of Polo-Like Kinase	4,38E-01	1,52E-02	NaN	HSP90AB1
ErbB4 Signaling	4,27E-01	1,47E-02	NaN	PSEN1
ILK Signaling	4,24E-01	1,05E-02	NaN	ITGB7,MYL9
SPINK1 General Cancer Pathway	4,23E-01	1,45E-02	NaN	JAK3
Agranulocyte Adhesion and Diapedesis	4,21E-01	1,04E-02	NaN	ITGB7,MYL9
Small Cell Lung Cancer Signaling	4,13E-01	1,41E-02	NaN	SIN3A
Caveolar-mediated Endocytosis Signaling	4,03E-01	1,37E-02	NaN	ITGB7
T Helper Cell Differentiation	4,03E-01	1,37E-02	NaN	TGFBR2
Non-Small Cell Lung Cancer Signaling	4,03E-01	1,37E-02	NaN	SIN3A
Estrogen-Dependent Breast Cancer Signaling	3,99E-01	1,35E-02	NaN	STAT5A
Leptin Signaling in Obesity	3,99E-01	1,35E-02	NaN	FOXO1
TREM1 Signaling	3,95E-01	1,33E-02	NaN	STAT5A
Erythropoietin Signaling	3,9E-01	1,32E-02	NaN	STAT5A
Heparan Sulfate Biosynthesis (Late Stages)	3,9E-01	1,32E-02	NaN	AARSD1
Neurotrophin/TRK Signaling	3,9E-01	1,32E-02	NaN	MAP3K5
Macropinocytosis Signaling	3,9E-01	1,32E-02	NaN	ITGB7
Agrin Interactions at Neuromuscular Junction	3,82E-01	1,28E-02	NaN	GABPA
Role of Wnt/GSK-3Î² Signaling in the Pathogenesis of Influenza	3,82E-01	1,28E-02	NaN	NCOA3
Thrombin Signaling	3,8E-01	9,62E-03	NaN	MAPK14,MYL9
mTOR Signaling	3,75E-01	9,52E-03	NaN	PRKAA1,RPS6KA3
Role of BRCA1 in DNA Damage Response	3,74E-01	1,25E-02	NaN	NBN
IL-17 Signaling	3,74E-01	1,25E-02	NaN	MAPK14
Chemokine Signaling	3,74E-01	1,25E-02	NaN	MAPK14
Prolactin Signaling	3,7E-01	1,23E-02	NaN	STAT5A
PEDF Signaling	3,66E-01	1,22E-02	NaN	MAPK14
Heparan Sulfate Biosynthesis	3,62E-01	1,2E-02	NaN	AARSD1
TR/RXR Activation	3,58E-01	1,19E-02	NaN	NCOA3
HIPPO signaling	3,54E-01	1,18E-02	NaN	SCRIB
IL-4 Signaling	3,54E-01	1,18E-02	NaN	JAK3
BMP signaling pathway	3,54E-01	1,18E-02	NaN	MAPK14
PDGF Signaling	3,5E-01	1,16E-02	NaN	JAK3
Sperm Motility	3,49E-01	9,05E-03	NaN	JAK3,PEAK1
Acute Myeloid Leukemia Signaling	3,39E-01	1,12E-02	NaN	STAT5A
cAMP-mediated signaling	3,36E-01	8,81E-03	NaN	LTB4R,RGS14
IL-1 Signaling	3,33E-01	1,1E-02	NaN	MAPK14
CCR5 Signaling in Macrophages	3,22E-01	1,06E-02	NaN	MAPK14
Melanocyte Development and Pigmentation Signaling	3,22E-01	1,06E-02	NaN	RPS6KA3
GABA Receptor Signaling	3,19E-01	1,05E-02	NaN	GPHN
Bladder Cancer Signaling	3,12E-01	1,03E-02	NaN	SIN3A
PAK Signaling	3,12E-01	1,03E-02	NaN	MYL9
Salvage Pathways of Pyrimidine Ribonucleotides	3,12E-01	1,03E-02	NaN	PRKAA1
p53 Signaling	3,09E-01	1,02E-02	NaN	MAPK14
Signaling by Rho Family GTPases	3,04E-01	8,23E-03	NaN	MYL9,PIKFYVE
VEGF Signaling	3,03E-01	0.01	NaN	FOXO1
IGF-1 Signaling	2,92E-01	9,62E-03	NaN	FOXO1
Virus Entry via Endocytic Pathways	2,83E-01	9,35E-03	NaN	ITGB7
Telomerase Signaling	2,83E-01	9,35E-03	NaN	HSP90AB1
CDK5 Signaling	2,8E-01	9,26E-03	NaN	MAPK14
Glioma Signaling	2,75E-01	9,09E-03	NaN	SIN3A
iCOS-iCOSL Signaling in T Helper Cells	2,72E-01	9,01E-03	NaN	LAT
Rac Signaling	2,72E-01	9,01E-03	NaN	PIKFYVE
HIF1Î± Signaling	2,67E-01	8,85E-03	NaN	MAPK14
Endocannabinoid Developing Neuron Pathway	2,62E-01	8,7E-03	NaN	MAPK14
Renin-Angiotensin Signaling	2,55E-01	8,47E-03	NaN	MAPK14
G-Protein Coupled Receptor Signaling	2,55E-01	7,38E-03	NaN	LTB4R,RGS14
Natural Killer Cell Signaling	2,53E-01	8,4E-03	NaN	LAT
Role of NANOG in Mammalian Embryonic Stem Cell Pluripotency	2,53E-01	8,4E-03	NaN	JAK3
GP6 Signaling Pathway	2,53E-01	8,4E-03	NaN	LAT
CD28 Signaling in T Helper Cells	2,5E-01	8,33E-03	NaN	LAT
CCR3 Signaling in Eosinophils	2,41E-01	8,06E-03	NaN	MAPK14
FXR/RXR Activation	2,37E-01	7,94E-03	NaN	FOXO1
Endocannabinoid Neuronal Synapse Pathway	2,32E-01	7,81E-03	NaN	MAPK14
Cellular Effects of Sildenafil (Viagra)	2,26E-01	7,63E-03	NaN	MYL9
IL-12 Signaling and Production in Macrophages	2,24E-01	7,58E-03	NaN	MAPK14
Hereditary Breast Cancer Signaling	2,08E-01	7,14E-03	NaN	NBN
Leukocyte Extravasation Signaling	0	5,05E-03	NaN	MAPK14
Axonal Guidance Signaling	0	2,06E-03	NaN	MYL9
Actin Cytoskeleton Signaling	0	4,57E-03	NaN	MYL9
Huntington's Disease Signaling	0	4,22E-03	NaN	SIN3A
Mitochondrial Dysfunction	0	5,85E-03	NaN	PSEN1
CXCR4 Signaling	0	5,99E-03	NaN	MYL9
Dendritic Cell Maturation	0	5,46E-03	NaN	MAPK14
Endothelin-1 Signaling	0	5,38E-03	NaN	MAPK14
HMGB1 Signaling	0	6,06E-03	NaN	MAPK14
Systemic Lupus Erythematosus Signaling	0	4,35E-03	NaN	LAT
EIF2 Signaling	0	4,46E-03	NaN	RPLP2
Role of Macrophages, Fibroblasts and Endothelial Cells in Rheumatoid Arthritis	0	3,21E-03	NaN	MAPK14
Regulation of eIF4 and p70S6K Signaling	0	6,37E-03	NaN	MAPK14
Glioblastoma Multiforme Signaling	0	6,06E-03	NaN	FOXO1
Wnt/Î²-catenin Signaling	0	5,78E-03	NaN	TGFBR2
Phagosome Maturation	0	6,67E-03	NaN	PIKFYVE
Adrenomedullin signaling pathway	0	5,08E-03	NaN	MAPK14
Synaptogenesis Signaling Pathway	0	3,21E-03	NaN	MAPK14
Systemic Lupus Erythematosus In T Cell Signaling Pathway	0	5,99E-03	NaN	DNMT1,LAT
HOTAIR Regulatory Pathway	0	6,29E-03	NaN	KMT2A
Ephrin Receptor Signaling	0	5,56E-03	NaN	MAP4K4
