# Supplementary material for: IL-23 signaling regulation of pro-inflammatory T-cell migration uncovered by phosphoproteomics
Source: PLoS Biol. 2020 Mar 23;18(3):e3000646. doi: 10.1371/journal.pbio.3000646 (PMC7117768; doi:10.1371/journal.pbio.3000646)
Supplement: S1 Data — (XLSX) [file pbio.3000646.s008.xlsx]

## Sheet: S1b_Data
rel. qPCR RORgt	Naïve CD4	αCD3-αCD28/Th17 d4	OT-II/Th17 d4	OT-II/Th17 d8
1	1	8.88	11.33	23.74
2	0.13	3.79	16.11	13.7
3	0.21	8.57	17.37	5.77
Mean	0.446667	7.08	14.9367	14.4033
SD	0.480867	2.85344	3.18637	9.00562

## Sheet: S1c_Data
rel. MFI RORgt	Th0	Th17
	1	14.1544
	1	8.78493
	1	7.71751

## Sheet: S1d_Data
OT-II/Th17 proliferation	d0	d4	d8
1	10	26.67	64.1
2	10	42.22	71.11
3	10	60	88.5
4	10	14.44	66.67
Mean	10	35.8325	72.595
SD		19.7185	10.9916

## Sheet: S1e_Data
OT-!!/Th17 cytokine production	% IL-17+	Day 4	Day 8		% IFNg+	Day 4	Day 8
1		42.3	42.1			0.5	3.38
2		50.1	41.9			0.57	4.1
3		33.8	52			0.98	2.25
4		17.6	55.12			0.961	10.58
5		16.9	51.34			0.725	3.08
6		14.7	53.43			0.7	2.97
7		14.8	54.4			0.51	4.71
8		13.9	39.68			0.621	14.75
9		25.81	54			2.92	9.74
10		21.3	49.9			3.45	5.42
11		16.4				1.25
Mean		24.3282	49.387			1.19882	6.098
SD		12.4249	5.86808			1.01503	4.159

## Sheet: S1f_Data
rel. qPCR IL-23R	Naïve CD4	αCD3-αCD28/Th17 d4	OT-II/Th17 d4	OT-II/Th17 d8
	1	3.92	0.38	15.27
	1.06	4.32	2.69	7.89
	0.72	1.56	2.86	9.58
Mean	0.926667	3.26667	1.97667	10.9133
SD	0.181475	1.49149	1.38536	3.86645
