# Supplementary material for: IL-23 signaling regulation of pro-inflammatory T-cell migration uncovered by phosphoproteomics
Source: PLoS Biol. 2020 Mar 23;18(3):e3000646. doi: 10.1371/journal.pbio.3000646 (PMC7117768; doi:10.1371/journal.pbio.3000646)
Supplement: S2 Data — (XLSX) [file pbio.3000646.s009.xlsx]

## Sheet: S2b_Data
	N p-sites	N proteins
Exp. 1	3968	1810
Exp. 2	5087	2195
Exp. 3	5494	2289
Total	6888	2567
Consistent (3/3)	3009	1536

## Sheet: S2c_Data
Molecular and cellular functions	-log(p-value)
Gene Expression	64.32
Cell Death and Survival	36.83
Cell Cycle	28.35
Cellular Development	26.08
Cellular Growth and Proliferation	26.08

## Sheet: S2d_Data
Family	Kinase	Number of kinase motifs
AGC	PKA	1377
	GRK1	1110
	PKCs	1286
	GRK2	392
	PKCe	142
	RSK	143
	Akt	124
CMGC	CK2	1662
	Erk1/2	1120
	CDKs	272
	GSK3	325
	CDC2/CDK1	172
	CDKs	170
	CDKs	159
CAMK	CaMKII	735
	MAPKAPK2	409
	CHK1	250
	CaMKIV	225
	PHK	165
	AMPK	110
	CaMKIIa	79
	ZIP	69
	CaMKI	67
Atypical	DNA-PKcs	341
	PDHK	199
	ATM	71
CK1	CK1	326
STE	PAK2	107
