# Supplementary material for: IL-23 signaling regulation of pro-inflammatory T-cell migration uncovered by phosphoproteomics
Source: PLoS Biol. 2020 Mar 23;18(3):e3000646. doi: 10.1371/journal.pbio.3000646 (PMC7117768; doi:10.1371/journal.pbio.3000646)
Supplement: S3 Data — (XLSX) [file pbio.3000646.s010.xlsx]

## Sheet: S3a_Data
pSTAT3-Y705	Ratio IL-23/Ctrl
Exp.1
Exp.2	4.09
Exp.3	2.93
pSTAT3-S727	Ratio IL-23/Ctrl
Exp.1	1.44
Exp.2	1.27
Exp.3	1.14

## Sheet: S3c_Data
Protein	Protein names	Gene names	Sequence window	Amino acid	Position	ratio_IL-23/Ctrl_AVG_log2	P value
P42209	Septin-1	35673	LARPGARDRASRSKLSRQSATEIPLPMLPLA	S	311	0.764227	0.151497
P42209	Septin-1	35673	PGARDRASRSKLSRQSATEIPLPMLPLADTE	S	314	0.15314	0.107276
P42209	Septin-1	35673	ARDRASRSKLSRQSATEIPLPMLPLADTEKL	T	316	0.472642	0.0198233
P42208	Septin-2	36038	IEEHSIKIYHLPDAESDEDEDFKEQTRLLKA	S	218	-0.134656	0.899011
Q9WV66	E3 ubiquitin-protein ligase MARCH7	37680	PEKLQKIKESLLLEDSDDEEEGDLCRICQMA	S	545	0.0377644	0.692749
Q80UG5	Septin-9	38595	RLRRLADPTGPALKRSFEVEEIEPPNSTPPR	S	30	-0.235197	0.203105
Q80UG5	Septin-9	38595	AGAKAPEPMSRRTEISIDISSKQVESTASAA	S	111	-0.65995	0.00996659
Q3UHJ0	AP2-associated protein kinase 1	Aak1	TTPPPTIQGQKVGSLTPPSSPKTQRAGHRRI	T	618	-0.0428769	0.993838
Q3UHJ0	AP2-associated protein kinase 1	Aak1	PPTIQGQKVGSLTPPSSPKTQRAGHRRILSD	S	621	-0.211575	0.463969
Q3UHJ0	AP2-associated protein kinase 1	Aak1	PTIQGQKVGSLTPPSSPKTQRAGHRRILSDV	S	622	0.0447014	0.650236
Q3UHJ0	AP2-associated protein kinase 1	Aak1	PSSPKTQRAGHRRILSDVTHSAVFGVPASKS	S	635	-0.447793	0.141
Q3UHJ0	AP2-associated protein kinase 1	Aak1	AEASLNKSKSATTTPSGSPRTSQQNVSNASE	S	674	-0.224395	0.514216
Q3UHJ0	AP2-associated protein kinase 1	Aak1	ASLNKSKSATTTPSGSPRTSQQNVSNASEGS	S	676	-0.852658	0.230596
Q3UHJ0	AP2-associated protein kinase 1	Aak1	FAKLGEGKLPEKLGGSAESLIPGFQPTQGDA	S	729	1.23172	< 0.0001
Q3THG9	Alanyl-tRNA editing protein Aarsd1	Aarsd1	TRRGAQADHFTESPLSPGSQVQVRVDWERRF	S	88	1.07376	0.00197137
Q3THG9	Alanyl-tRNA editing protein Aarsd1	Aarsd1	RAEAQALLQDYVSTQSAEE____________	S	409	1.05716	0.0104534
P41234	ATP-binding cassette sub-family A member 2	Abca2	TELRALVADEPEDLDTEDEGLISFEEERAQL	T	2411	-0.257377	0.0134716
O35379	Multidrug resistance-associated protein 1	Abcc1	RIVYAPPKDPSKPKGSSQLDVNEEVEALIVK	S	289	0.426837	0.0236427
O35379	Multidrug resistance-associated protein 1	Abcc1	IVYAPPKDPSKPKGSSQLDVNEEVEALIVKS	S	290	0.404333	0.064656
Q6P542	ATP-binding cassette sub-family F member 1	Abcf1	DDSDERVLMERLKQLSVPASDEEDEVPAPIP	S	103	-0.258123	0.0297107
Q6P542	ATP-binding cassette sub-family F member 1	Abcf1	ERVLMERLKQLSVPASDEEDEVPAPIPRGRK	S	107	-0.293291	0.235921
Q6P542	ATP-binding cassette sub-family F member 1	Abcf1	KAKGGNVFEALIQDDSEEEEEEEENRVLKPA	S	138	0.507001	0.0324036
Q6P542	ATP-binding cassette sub-family F member 1	Abcf1	EKSKGKAKSKPAAADSEGEEEEEDTAKEKEP	S	194	-1.06388	< 0.0001
Q6P542	ATP-binding cassette sub-family F member 1	Abcf1	PQQGKDRDKKEAEQGSGEEKEEKEGDLKAND	S	225	-0.0655632	0.952379
Q8CBW3	Abl interactor 1	Abi1	TGTLSRTNPPTQKPPSPPVSGRGTLGRNTPY	S	183	0.150403	0.316572
Q8CBW3	Abl interactor 1	Abi1	PTVPNDYMTSPARLGSQHSPGRTASLNQRPR	S	222	-0.769725	0.189553
Q8CBW3	Abl interactor 1	Abi1	PNDYMTSPARLGSQHSPGRTASLNQRPRTHS	S	225	-0.32701	0.937127
Q8CBW3	Abl interactor 1	Abi1	SPARLGSQHSPGRTASLNQRPRTHSGSSGGS	S	231	-0.00982328	0.800797
Q8BYZ1	ABI gene family member 3	Abi3	KLSAASSASSLASAGSAEGASGIPQSKGQVA	S	219	1.03388	0.0678384
P00520	Tyrosine-protein kinase ABL1	Abl1	KGLGESDALDSEPAVSPLLPRKERGPPDGSL	S	569	-0.261023	0.306202
Q8K4G5	Actin-binding LIM protein 1	Ablim1	DKQERQSLGESPRTLSPTPSAEGYQDVRDRM	S	475	-0.453283	0.420869
Q8K4G5	Actin-binding LIM protein 1	Ablim1	EGYQDVRDRMIHRSTSQGSINSPVYSRHSYT	S	496	-0.966085	0.293366
Q8K4G5	Actin-binding LIM protein 1	Ablim1	GPPSLAAVGTDPRRRSSGREEDEEELLRRRQ	S	670	-0.369714	0.23396
Q8K4G5	Actin-binding LIM protein 1	Ablim1	PPSLAAVGTDPRRRSSGREEDEEELLRRRQL	S	671	-0.985342	0.076086
Q8K4G5	Actin-binding LIM protein 1	Ablim1	SPLHSASHAPSSKTSSLPGYGKNGLHRPVST	S	738	-0.525064	0.113322
Q8K4G5	Actin-binding LIM protein 1	Ablim1	LPDGHMPAVRMDRGVSMPNMLEPKIFPYEML	S	789	-0.204388	0.529303
Q5SWU9	Acetyl-CoA carboxylase 1;Biotin carboxylase	Acaca	TLELNQHSRFIIGSVSEDNSEDEISNLVKLD	S	25	-1.18002	0.138408
Q5SWU9	Acetyl-CoA carboxylase 1;Biotin carboxylase	Acaca	NQHSRFIIGSVSEDNSEDEISNLVKLDLEEK	S	29	0.404396	0.00671771
Q5SWU9	Acetyl-CoA carboxylase 1;Biotin carboxylase	Acaca	SGLQDGLAFHMRSSMSGLHLVKQGRDRKKID	S	79	-0.659973	0.0563688
Q6ZQK5	Arf-GAP with coiled-coil, ANK repeat and PH domain-containing protein 2	Acap2	DESEKLDKKSSPSTGSLDSGNESKEKLLKGE	S	384	-0.22875	0.412686
Q8BMP6	Golgi resident protein GCP60	Acbd3	PASSKVNTAGASDTLSVNGQAKTHTENSEKV	S	330	0.431672	0.0180082
Q9JIX8	Apoptotic chromatin condensation inducer in the nucleus	Acin1	HSPRKSSSFSEEKGESDDEKPRKGERRSSRV	S	216	-1.28711	0.123477
Q9JIX8	Apoptotic chromatin condensation inducer in the nucleus	Acin1	AREPLASPHPAQLLRSLSPLSGTTDTKAESP	S	477	-0.687524	0.282821
Q9JIX8	Apoptotic chromatin condensation inducer in the nucleus	Acin1	EPLASPHPAQLLRSLSPLSGTTDTKAESPAG	S	479	-0.777175	0.0770002
Q9JIX8	Apoptotic chromatin condensation inducer in the nucleus	Acin1	AQLLRSLSPLSGTTDTKAESPAGRVSDESVL	T	487	-0.333231	0.122988
Q9JIX8	Apoptotic chromatin condensation inducer in the nucleus	Acin1	RSLSPLSGTTDTKAESPAGRVSDESVLPLAQ	S	491	-0.0830314	0.892898
Q9JIX8	Apoptotic chromatin condensation inducer in the nucleus	Acin1	RSRSRSRSASSSSRKSLSPGVSRDSNTSYTE	S	655	-0.246193	0.172329
Q9JIX8	Apoptotic chromatin condensation inducer in the nucleus	Acin1	RSRSRSASSSSRKSLSPGVSRDSNTSYTETK	S	657	-0.134346	0.530699
Q9JIX8	Apoptotic chromatin condensation inducer in the nucleus	Acin1	EKAPTFSASVRGRHLSHPEPEQQHVIQRLQP	S	710	1.13578	0.00966706
Q9JIX8	Apoptotic chromatin condensation inducer in the nucleus	Acin1	PEQQHVIQRLQPEQGSPKKCEAEEAEPPAAT	S	729	0.0822766	0.217431
Q9JIX8	Apoptotic chromatin condensation inducer in the nucleus	Acin1	TLGDTLTRRSISQQKSGVSITIDDPVRTAQV	S	986	0.233385	0.164986
Q9JIX8	Apoptotic chromatin condensation inducer in the nucleus	Acin1	VSITIDDPVRTAQVPSPPRGKISNIVHISNL	S	1003	-0.125286	0.799754
Q91V92	ATP-citrate synthase	Acly	NASGSTSTPAPSRTASFSESRADEVAPAKKA	S	455	-0.806263	0.0084484
Q8R519	2-amino-3-carboxymuconate-6-semialdehyde decarboxylase	Acmsd	NPSDPRKYLGSFYTDSLVHDPLSLKLLTDVI	S	266	-0.571101	0.0516498
P60710	Actin, cytoplasmic 1;Actin, cytoplasmic 1, N-terminally processed;Actin, gamma-enteric smooth muscle;Actin, alpha skeletal muscle;Actin, alpha cardiac muscle 1;Actin, aortic smooth muscle;Actin, cytoplasmic 2;Actin, cytoplasmic 2, N-terminally processed	Actb;Actg2;Acta1;Actc1;Acta2;Actg1	GIADRMQKEITALAPSTMKIKIIAPPERKYS	S	323	-0.585324	0.40542
P60710	Actin, cytoplasmic 1;Actin, cytoplasmic 1, N-terminally processed;Actin, gamma-enteric smooth muscle;Actin, alpha skeletal muscle;Actin, alpha cardiac muscle 1;Actin, aortic smooth muscle;Actin, cytoplasmic 2;Actin, cytoplasmic 2, N-terminally processed	Actb;Actg2;Acta1;Actc1;Acta2;Actg1	IADRMQKEITALAPSTMKIKIIAPPERKYSV	T	324	-0.595758	0.368721
Q9JHI2	tRNA-specific adenosine deaminase 1	Adat1	NLEDSKDKRNCEDPASPVAKKMRLGTPARSL	S	191	-0.252016	0.478207
Q9QYB5	Gamma-adducin	Add3	IKSPERTEEVLSPDGSPSKSPSKKKKKFRTP	S	677	-0.254532	0.42609
Q9QYB5	Gamma-adducin	Add3	ERTEEVLSPDGSPSKSPSKKKKKFRTPSFLK	S	681	-1.48063	0.142696
Q9Z103	Activity-dependent neuroprotector homeobox protein	Adnp	QNGQDKTNAPSRLNQSPGLAPVKRTYEQMEF	S	708	0.0976879	0.00910444
Q9Z248	Zinc finger protein AEBP2	Aebp2	ADMADLEELSRLSPLSPGSPGPAARGRAEPP	S	21	-0.480972	0.341783
Q9Z248	Zinc finger protein AEBP2	Aebp2	ADLEELSRLSPLSPGSPGPAARGRAEPPEEE	S	24	-0.681861	0.286447
Q9Z248	Zinc finger protein AEBP2	Aebp2	TGGGGSSATSGGRRGSLEMSSDGEPLSRMDS	S	199	-0.614269	0.068622
Q80YS6	Actin filament-associated protein 1	Afap1	LGLAIEPRSGTSSPQSPVFRHRTLENSPISS	S	669	-0.147729	0.860218
O88573	AF4/FMR2 family member 1	Aff1	CDRRAEGDSAPERKLSPLISSLPSPVPPLSP	S	183	-1.03384	0.1602
O88573	AF4/FMR2 family member 1	Aff1	EGDSAPERKLSPLISSLPSPVPPLSPVHSRL	S	188	-0.534011	0.0550335
O88573	AF4/FMR2 family member 1	Aff1	SAPERKLSPLISSLPSPVPPLSPVHSRLQGT	S	191	0.0130746	0.602165
O88573	AF4/FMR2 family member 1	Aff1	LSPLISSLPSPVPPLSPVHSRLQGTSKAHSS	S	197	-0.143241	0.337938
O88573	AF4/FMR2 family member 1	Aff1	ISSLPSPVPPLSPVHSRLQGTSKAHSSGVSS	S	201	-1.1498	0.132928
P51827	AF4/FMR2 family member 3	Aff3	AIPINKNEKMLRSPTSPLSDTCKHKYASEDL	S	908	-0.182231	0.0443572
Q80WT5	Aftiphilin	Aftph	KVVVQGPSTGQLRSFSPGDFRTDKNIVHQTK	S	151	-0.288107	0.418347
Q3UHD9	Arf-GAP with GTPase, ANK repeat and PH domain-containing protein 2	Agap2	LRAEAAAVAGLSTPGSLHRAAKRRTSLFANR	S	632	-0.480767	0.107104
Q3UHD9	Arf-GAP with GTPase, ANK repeat and PH domain-containing protein 2	Agap2	SKHLLKPDRNLARALSTDCTPSGDLSPLSRE	S	802	-0.897605	0.0242199
Q8VHH5	Arf-GAP with GTPase, ANK repeat and PH domain-containing protein 3	Agap3	GKRLPRATPTTAPGTSPRANGLAMERSNTQL	S	478	-0.0666328	0.90018
Q8VHH5	Arf-GAP with GTPase, ANK repeat and PH domain-containing protein 3	Agap3	PAESLSSSPKLEPPPSPHSNRKKHRGKKSTG	S	573	0.244316	0.121738
Q8K2K6	Arf-GAP domain and FG repeat-containing protein 1	Agfg1	SLLGESAPALHLNKGTPSQSPVVGRSQGQQQ	T	177	0.408392	0.0953156
Q8K2K6	Arf-GAP domain and FG repeat-containing protein 1	Agfg1	LGESAPALHLNKGTPSQSPVVGRSQGQQQEK	S	179	-0.0744343	0.972161
Q8K2K6	Arf-GAP domain and FG repeat-containing protein 1	Agfg1	ESAPALHLNKGTPSQSPVVGRSQGQQQEKKQ	S	181	-1.14282	0.0895831
Q8C0I1	Alkyldihydroxyacetonephosphate synthase, peroxisomal	Agps	TNECKARRAASAAGASPAATPAAPESGTIPK	S	57	-0.499486	0.0247992
Q8CJF7	Protein ELYS	Ahctf1	PPSILRSGFRTTPLASPSLSPGRSLTPPFRV	S	1214	-0.268337	0.106141
Q8CJF7	Protein ELYS	Ahctf1	LRSGFRTTPLASPSLSPGRSLTPPFRVKETR	S	1218	-2.43963	0.0305766
Q6PAL7	AT-hook DNA-binding motif-containing protein 1	Ahdc1	ERQNLFTGYFRSLLDSDDSSDLLDFALSASR	S	842	-0.012847	0.0110003
O08715	A-kinase anchor protein 1, mitochondrial	Akap1	VETLKVGPAIKDRRLSEEACPGVLSVAPTVT	S	55	0.99434	0.0230641
O08715	A-kinase anchor protein 1, mitochondrial	Akap1	TEPLALPRTRQVRRRSESSGNLPSVADTRSQ	S	101	0.0804259	0.495478
E9Q394		Akap13	NALMAKVETQNPSLSSPETKQLENAYTESAC	S	1253	0.645595	0.0124421
E9Q394		Akap13	RTGDEVDLLSRISAASEEEAVGNGAATPKMK	S	1331	-0.508722	0.00987841
E9Q394		Akap13	ISAASEEEAVGNGAATPKMKQGPGTQAINRE	T	1342	-0.227431	0.61613
E9Q394		Akap13	LRNPFGGEEQRNSLMSLSEEHLEPDQRQHHR	S	1611	0.597978	0.0117612
E9Q394		Akap13	NPFGGEEQRNSLMSLSEEHLEPDQRQHHRMF	S	1613	0.546154	0.03834
E9Q394		Akap13	EATAAPMFTNRRSQQSVSLSKSVSIQNITGV	S	1861	-0.860822	0.0756586
E9Q394		Akap13	GNDENMSNTWKFLSHSTDSLNKICKVNESTE	S	1892	-0.0542718	0.94019
E9Q394		Akap13	NDENMSNTWKFLSHSTDSLNKICKVNESTES	T	1893	0.0883417	0.278668
E9Q394		Akap13	ENMSNTWKFLSHSTDSLNKICKVNESTESLT	S	1895	0.0396287	0.371311
E9Q394		Akap13	LCQVSNKHGRLMRIPSFLPNSDEFSSPSAPS	S	2663	0.0695489	0.21542
E9Q394		Akap13	DEFSSPSAPSVTKSGSLDSELSVSPKRNSIS	S	2684	-1.12718	0.0870057
E9Q394		Akap13	PSVTKSGSLDSELSVSPKRNSISRTQKDKGP	S	2692	-0.301415	0.0814817
E9Q394		Akap13	SGSLDSELSVSPKRNSISRTQKDKGPFHILG	S	2697	-0.470824	0.119699
Q9DBR0	A-kinase anchor protein 8	Akap8	FLRGRGQGRFQDRSNSSTFIRSDPFMPPSAS	S	201	-0.309775	0.385542
Q80VW7	AT-hook-containing transcription factor	Akna	TEVPQPSILPKALPQSPCHNFPHPGDRNGGD	S	224	0.851714	0.0123964
Q80VW7	AT-hook-containing transcription factor	Akna	PKPLPSRFTGSVSPLSTRLGAIKKVVPQHKQ	S	305	-0.805701	0.29986
Q80VW7	AT-hook-containing transcription factor	Akna	MKSPDFRPSMARDTYTPVLDTAEVAQRGTKA	T	838	0.134944	0.48616
Q80VW7	AT-hook-containing transcription factor	Akna	VEPAEPMGRRRARSSSVPRDVPRLYLSSESE	S	1133	-0.916817	0.13206
Q80VW7	AT-hook-containing transcription factor	Akna	SSVPRDVPRLYLSSESESPAPRLSSEKSRTF	S	1147	-0.356711	0.942308
P31750	RAC-alpha serine/threonine-protein kinase	Akt1	GLKRQEEETMDFRSGSPSDNSGAEEMEVSLA	S	124	-0.200816	0.261823
P31750	RAC-alpha serine/threonine-protein kinase	Akt1	EEETMDFRSGSPSDNSGAEEMEVSLAKPKHR	S	129	0.0294744	0.567032
Q64362	AKT-interacting protein	Aktip	RAEGEEKTLAGDVKTSPPRSAPKKQLPSIPK	S	30	-0.292372	0.00801173
P05064	Fructose-bisphosphate aldolase A	Aldoa	HRIVAPGKGILAADESTGSIAKRLQSIGTEN	S	36	-0.442293	0.156616
P05064	Fructose-bisphosphate aldolase A	Aldoa	VAPGKGILAADESTGSIAKRLQSIGTENTEE	S	39	-0.812937	0.0943382
P05064	Fructose-bisphosphate aldolase A	Aldoa	LAADESTGSIAKRLQSIGTENTEENRRFYRQ	S	46	0.849162	0.0132787
P05064	Fructose-bisphosphate aldolase A	Aldoa	DESTGSIAKRLQSIGTENTEENRRFYRQLLL	T	49	0.854932	0.00917362
P05064	Fructose-bisphosphate aldolase A	Aldoa	LRRTVPPAVTGVTFLSGGQSEEEASINLNAI	S	272	1.21397	0.0157738
Q920R0	Alsin	Als2	MDIREEELEGGSRRLSLPGLLSQVSPRLLRK	S	477	0.155854	0.163122
Q920R0	Alsin	Als2	GGSRRLSLPGLLSQVSPRLLRKAARVKTRTV	S	486	0.155854	0.163122
O08583	THO complex subunit 4	Alyref	QRGGRGGGRGRGRAGSQGGRGGAVQAAARVN	S	34	0.509729	0.0130181
A2AH22	Activating molecule in BECN1-regulated autophagy protein 1	Ambra1	RSSQTGTESGAARTSSPQPSTSRGLPSEPGQ	S	1206	-1.25577	0.0666423
Q9DBT5	AMP deaminase 2	Ampd2	____MASEARSGLGASPLQSARSLPGNAPCL	S	12	0.24021	0.295941
Q9DBT5	AMP deaminase 2	Ampd2	IEQLEERRQRLERQISQDVKLEPDILLRAKQ	S	87	-0.157273	0.460671
P53995	Anaphase-promoting complex subunit 1	Anapc1	QSRSTSSPSLHSRSPSISNMAALSRAHSPAL	S	343	0.00638898	0.724325
Q6ZPS6	Ankyrin repeat and IBR domain-containing protein 1	Ankib1	QEFLASVARGVAPADSPDAPRRSFAGGTWDW	S	738	-0.399566	0.264851
Q99NH0	Ankyrin repeat domain-containing protein 17	Ankrd17	EGTSNSLSTCTKSGPSPLSSPNGKLTVASPK	S	1692	0.0138164	0.708796
Q99NH0	Ankyrin repeat domain-containing protein 17	Ankrd17	NESPAQSVSSGVRAPSPAPSSVPLGSEKPSS	S	2401	-0.838608	0.214453
P59672	Ankyrin repeat and SAM domain-containing protein 1A	Anks1a	TCSPTEDATMGSRSESLSNCSIGKKRLEKSP	S	663	0.00814507	0.680781
P59672	Ankyrin repeat and SAM domain-containing protein 1A	Anks1a	SPSFASEWDEIEKIMSSIGEGIDFSQEQQKI	S	692	1.14053	0.000798987
P59672	Ankyrin repeat and SAM domain-containing protein 1A	Anks1a	PSFASEWDEIEKIMSSIGEGIDFSQEQQKIS	S	693	0.818173	0.00123075
Q8K298	Actin-binding protein anillin	Anln	HGPLLSASVSSSVKASSPVTAATFITENREA	S	292	0.333846	0.112841
Q8K298	Actin-binding protein anillin	Anln	ENREAQNPELLHKTASPLKTEARKPCEKPTL	S	318	-0.349363	0.0847742
O35381	Acidic leucine-rich nuclear phosphoprotein 32 family member A	Anp32a	_MEMDKRIYLELRNRTPSDVKELVLDNCKSI	T	15	0.159558	0.243847
P07356	Annexin A2	Anxa2	______________MSTVHEILCKLSLEGDH	S	2	-0.951825	0.0399523
P07356	Annexin A2	Anxa2	_____________MSTVHEILCKLSLEGDHS	T	3	-0.951825	0.0399523
P17426	AP-2 complex subunit alpha-1	Ap2a1	INGGVEPTPSTVSTPSPSADLLGLRAAPPPA	S	655	0.765055	0.0210724
O54774	AP-3 complex subunit delta-1	Ap3d1	KKEKGKRRHSSLPTESDEDIAPAQRVDIITE	S	760	0.185655	0.402339
Q80V94	AP-4 complex subunit epsilon-1	Ap4e1	IFPVENFKIIEQPECSSPVIETERTKSFQYS	S	961	0.258881	0.140508
Q8R5A3	Amyloid beta A4 precursor protein-binding family B member 1-interacting protein	Apbb1ip	RPKSSLPPPPPPVRRSSDTCGSPALPSKVKG	S	531	-2.18001	0.029099
Q8R5A3	Amyloid beta A4 precursor protein-binding family B member 1-interacting protein	Apbb1ip	PKSSLPPPPPPVRRSSDTCGSPALPSKVKGP	S	532	-0.672498	0.0953443
Q8R5A3	Amyloid beta A4 precursor protein-binding family B member 1-interacting protein	Apbb1ip	PPPPPPVRRSSDTCGSPALPSKVKGPGTCTF	S	537	-0.372066	0.322782
Q61315	Adenomatous polyposis coli protein	Apc	DAQHLSETFDNIDNLSPKASHRSKQRHKQNL	S	778	0.679028	0.0204097
P28352	DNA-(apurinic or apyrimidinic site) lyase;DNA-(apurinic or apyrimidinic site) lyase, mitochondrial	Apex1	KRGKKAAADDGEEPKSEPETKKSKGAAKKTE	S	18	-0.875421	0.0445466
P28352	DNA-(apurinic or apyrimidinic site) lyase;DNA-(apurinic or apyrimidinic site) lyase, mitochondrial	Apex1	KAAADDGEEPKSEPETKKSKGAAKKTEKEAA	T	22	-0.807167	0.145235
O35841	Apoptosis inhibitor 5	Api5	VEIGQKRTSEDTSSGSPPKKSPGGPKRDARQ	S	464	-0.844465	0.0460304
Q8K3H0	DCC-interacting protein 13-alpha	Appl1	TAARVNQSALEAVTPSPSFQQRHESLRPGGQ	S	401	1.24899	0.0225114
P04627	Serine/threonine-protein kinase A-Raf	Araf	IELLQRSLPKIERSASEPSLHRTQADELPAC	S	580	-1.13519	0.0680116
Q99K28	ADP-ribosylation factor GTPase-activating protein 2	Arfgap2	LGAKKGLGAQKVSNQSFTEIERQAQVAEKLR	S	239	-0.22136	0.413061
Q99K28	ADP-ribosylation factor GTPase-activating protein 2	Arfgap2	ISERTASRREVETRSSGLESSEARQKFAGAK	S	413	-1.07241	0.0265788
Q9D8S3	ADP-ribosylation factor GTPase-activating protein 3	Arfgap3	ISHSVTSDMQTIEQESPTLAKPRRKYQEDPE	S	331	0.610673	0.088409
G3X9K3	Brefeldin A-inhibited guanine nucleotide-exchange protein 1	Arfgef1	VKPRYISGTVRGREGSLTGTKDQAPDEFVGL	S	1076	-0.568228	0.0443346
G3X9K3	Brefeldin A-inhibited guanine nucleotide-exchange protein 1	Arfgef1	PSAVSEKPLDAISQKSVDIHDSIQPRSSDNR	S	1566	0.252415	0.193015
Q3UL36	Arginine and glutamate-rich protein 1	Arglu1	RSTNAAASRRERERASSPPDRIDIFGRTVSK	S	74	-1.43452	0.396397
Q3UL36	Arginine and glutamate-rich protein 1	Arglu1	STNAAASRRERERASSPPDRIDIFGRTVSKR	S	75	-1.33535	0.194396
Q8C0D4	Rho GTPase-activating protein 12	Arhgap12	GDELSSSSTEQMRATTPPNQGRPDSPVYANL	T	229	0.844784	0.0120437
Q8C0D4	Rho GTPase-activating protein 12	Arhgap12	EQMRATTPPNQGRPDSPVYANLQELKISQSA	S	238	0.983601	0.0136929
Q811M1	Rho GTPase-activating protein 15	Arhgap15	FQAIKNAIDRLPKNPSCGSLELFNLQRSSSS	S	204	0.737791	0.0961683
Q3UIA2	Rho GTPase-activating protein 17	Arhgap17	GEQGPEPGPTPPQTPTPPSTPPLAKQNPSQS	T	736	0.500532	0.00517307
Q3UIA2	Rho GTPase-activating protein 17	Arhgap17	GPEPGPTPPQTPTPPSTPPLAKQNPSQSETT	S	739	0.445207	0.0300526
Q3UIA2	Rho GTPase-activating protein 17	Arhgap17	PEPGPTPPQTPTPPSTPPLAKQNPSQSETTQ	T	740	0.410579	0.0119816
Q6DFV3	Rho GTPase-activating protein 21	Arhgap21	PWEEPPPPHSSKRNRSPTLSCRLAMLKEGPR	S	1501	0.0925114	0.00463158
Q8BYW1	Rho GTPase-activating protein 25	Arhgap25	RDHEVLFPKSKDAPISPPAQKNDAKKAPVPR	S	363	0.30294	0.00287146
Q8BYW1	Rho GTPase-activating protein 25	Arhgap25	WSPSSEAKAGEGHRRTMSQDLRHLSNDQRTS	T	486	-0.360995	0.114993
Q8BYW1	Rho GTPase-activating protein 25	Arhgap25	PSSEAKAGEGHRRTMSQDLRHLSNDQRTSTY	S	488	0.0578213	0.554323
A2AB59	Rho GTPase-activating protein 27	Arhgap27	RLGSWREEDVRQNAASPSLSPGGLESDLSRV	S	632	0.753457	0.0385514
Q640N3	Rho GTPase-activating protein 30	Arhgap30	EGDDRKEGVFSKEQKSIDVETEVMRGVGDHL	S	842	-0.48993	0.255586
Q640N3	Rho GTPase-activating protein 30	Arhgap30	GALSEGPGVELLRVDSTEEINEQTSEMKQAP	S	875	0.599033	0.185165
Q640N3	Rho GTPase-activating protein 30	Arhgap30	ALSEGPGVELLRVDSTEEINEQTSEMKQAPL	T	876	0.577018	0.0891756
Q640N3	Rho GTPase-activating protein 30	Arhgap30	KAWGSRASWRNGGSLSFDAAVALARERQRTE	S	996	-0.54789	0.261945
A6X8Z5	Rho GTPase-activating protein 31	Arhgap31	QDLDIVAHTLTGRRNSAPVSVSAVRTSFMVK	S	1163	0.263143	0.0529854
Q91YM2	Rho GTPase-activating protein 35	Arhgap35	RLGRFASYRTSFSVGSDDELGPIRKKEEDQA	S	1179	-0.0725451	0.783951
P59281	Rho GTPase-activating protein 39	Arhgap39	GAVPLPMPGPVVRAFSEDEALAQQDSKHWKR	S	597	0.701055	0.0152932
Q99PT1	Rho GDP-dissociation inhibitor 1	Arhgdia	SLRKYKEALLGRVAVSADPNVPNVIVTRLTL	S	62	0.244836	0.287687
Q5FWH6	Rho guanine nucleotide exchange factor 15	Arhgef15	SLVQAQQVPDPSGPPTFRLSLLSNHQGRPTH	T	714	0.459769	0.0965068
Q60875	Rho guanine nucleotide exchange factor 2	Arhgef2	GSRRGLSSLSLAKSVSTTNIAGHFNDESPLG	S	151	-1.72243	0.195169
Q60875	Rho guanine nucleotide exchange factor 2	Arhgef2	SRRGLSSLSLAKSVSTTNIAGHFNDESPLGL	T	152	-1.12207	0.0141118
Q60875	Rho guanine nucleotide exchange factor 2	Arhgef2	FNDESPLGLRQILSQSTDSLNMRNRTLSVES	S	174	0.656052	0.0340234
Q60875	Rho guanine nucleotide exchange factor 2	Arhgef2	GMPPPALPRGLFRLESFESLRGERLLKDALR	S	646	-0.497177	0.0650616
Q60875	Rho guanine nucleotide exchange factor 2	Arhgef2	AEAPWARRPLDPRRRSLPAGDALYLSFNPPQ	S	885	0.641063	0.0276432
Q3UPH7	Rho guanine nucleotide exchange factor 40	Arhgef40	QELERRIQQQLGEEASPRSHRRRRADSASSA	S	959	0.648274	0.00012747
E9Q7D5		Arhgef5	SQQRLDSLAEPHGLSSPRHRRKALVSSDSYL	S	1110	-0.114504	0.630078
Q8K4I3	Rho guanine nucleotide exchange factor 6	Arhgef6	TMKKFLHKRKTERKASEEEYVIRKSTAALEE	S	639	-0.512924	0.243916
Q8K4I3	Rho guanine nucleotide exchange factor 6	Arhgef6	AYCTSASFQQGTRKDSVPQVLLPEEEKLIIE	S	679	0.083065	0.122739
Q9ES28	Rho guanine nucleotide exchange factor 7	Arhgef7	TMKKLLPKRKPERKPSDEEFAVRKSTAALEE	S	673	-0.545637	0.0708623
A2BH40	AT-rich interactive domain-containing protein 1A	Arid1a	AVSGGAQQRSHHAPMSPGSSGGGGQPLARTP	S	365	-0.714108	0.255408
A2BH40	AT-rich interactive domain-containing protein 1A	Arid1a	FSPHTSPHLPGIRGPSPSPVGSPASVAQSRS	S	697	-0.154082	0.833534
A2BH40	AT-rich interactive domain-containing protein 1A	Arid1a	PHSQIPPLPGMSRSNSVGIQDAFPDGSDPTF	S	1185	0.935122	0.0307515
A2CG63	AT-rich interactive domain-containing protein 4B	Arid4b	CKLRRLSKSPFQSNPSPEMVSKLDLADAKNS	S	675	0.6434	0.0428491
Q9JM93	ADP-ribosylation factor-like protein 6-interacting protein 4	Arl6ip4	SRNCSASRSQGHKAGSASGVEERSKHKAQRT	S	50	-0.525619	0.100031
Q9JM93	ADP-ribosylation factor-like protein 6-interacting protein 4	Arl6ip4	QAEALPGPSLDQWHRSAGEDNDGPVLTDEQK	S	140	0.4045	0.0748758
Q8BH07	ADP-ribosylation factor-like protein 6-interacting protein 6	Arl6ip6	SETKRAPLLPRVGDGSPVLPDKRNGIFPATA	S	80	-0.440372	0.00645745
Q9D0L7	Armadillo repeat-containing protein 10	Armc10	TRGPRRGGRRLRPSRSAEDLTDGSYDDILNA	S	43	0.209247	0.368935
P53762	Aryl hydrocarbon receptor nuclear translocator	Arnt	IQGGGAVVQRAIKRRSGLDFDDEVEVNTKFL	S	45	-0.02163	0.803566
P53762	Aryl hydrocarbon receptor nuclear translocator	Arnt	CDDDQMCNDKERFARSDDEQSSADKERLARE	S	77	-0.553274	0.633544
P60840	cAMP-regulated phosphoprotein 19;Alpha-endosulfine	Arpp19;Ensa	DFLMKRLQKGQKYFDSGDYNMAKAKMKNKQL;DFLRKRLQKGQKYFDSGDYNMAKAKMKNKQL	S	67	0.176156	0.350478
Q8BWG8	Beta-arrestin-1	Arrb1	RLKGMKDDKDEEDDGTGSPHLNNR_______	T	410	0.413643	0.00119577
Q9QWY8	Arf-GAP with SH3 domain, ANK repeat and PH domain-containing protein 1	Asap1	KKRPPPPPPGHKRTLSDPPSPLPHGPPNKGA	S	854	-0.107693	0.650091
Q7SIG6	Arf-GAP with SH3 domain, ANK repeat and PH domain-containing protein 2	Asap2	HVEYEWRLLHEDLDESDDDVDEKLQPSPNRR	S	704	-0.584119	0.101649
Q8VBT9	Tether containing UBX domain for GLUT4	Aspscr1	AGKQESIAVRSKAPGSPVSSLSADQASSSTL	S	193	0.974545	0.00822267
Q8QZV7	Protein asunder homolog	Asun	TGGPRTAIPFLKCPRSPVVNRMETTENGKAS	S	715	0.178554	0.0300654
Q7TT18	Activating transcription factor 7-interacting protein 1	Atf7ip	VAVKNKQEDLNSEALSPSITCDLSSRVTTEP	S	112	0.79663	0.0860555
Q7TT18	Activating transcription factor 7-interacting protein 1	Atf7ip	QESSENLPKEAFLVLSDEEDLSCGKDESEAV	S	533	0.872775	0.18174
Q7TT18	Activating transcription factor 7-interacting protein 1	Atf7ip	EEQPPVRNEFSRRKRSKSEDMDSVESKRRRY	S	591	-0.476037	0.221057
Q7TT18	Activating transcription factor 7-interacting protein 1	Atf7ip	QPPVRNEFSRRKRSKSEDMDSVESKRRRYMD	S	593	-0.377678	0.18907
Q6KAU8	Autophagy-related protein 16-2	Atg16l2	ESETCEKWKRPFRSASATSLTLSRCVDVVKG	S	282	-1.72023	0.052788
Q6KAU8	Autophagy-related protein 16-2	Atg16l2	DVVKGLLDFKKRRGHSVGGAPEQRYQSIPVC	S	308	0.26171	0.0472446
Q80XK6	Autophagy-related protein 2 homolog B	Atg2b	YRIQMELNRYYLRKDSLSMGVSSEKSFYETE	S	379	-0.284648	0.00890474
Q80XK6	Autophagy-related protein 2 homolog B	Atg2b	HPASLQKAALSSRSASVDESRPEFICRLALG	S	496	0.0216048	0.712229
Q62388	Serine-protein kinase ATM	Atm	STDEQEKRSPTFEEGSQGTTISSLSEKSKEE	S	1987	0.977385	0.178258
O35126	Atrophin-1	Atn1	EAPGPREELRSRGRASPGGVSTSSSDGKAEK	S	34	-0.472823	0.132722
O35126	Atrophin-1	Atn1	PSAPKASKQGRSEEISESESEETSAPKKTKT	S	77	-0.45097	0.544706
O35126	Atrophin-1	Atn1	PGSYKTATPPGYKPGSPPSFRTGTPPGYRGT	S	646	-0.121705	0.81667
O54827	Probable phospholipid-transporting ATPase VA	Atp10a	HDANAQRLARYQEADSEEEEVVSKVGTISHR	S	470	0.14325	0.0179569
Q3TYU2	Probable cation-transporting ATPase 13A5	Atp13a5	YCEVYKYSECFLVNQSNLSANVSLDRNWTGN	S	1014	0.527648	0.266106
O55143	Sarcoplasmic/endoplasmic reticulum calcium ATPase 2	Atp2a2	TSKAFTGREFDELSPSAQRDACLNARCFARV	S	663	0.387785	0.230063
Q64518	Sarcoplasmic/endoplasmic reticulum calcium ATPase 3	Atp2a3	EEAHLLSAADVLRRFSVTAEGGLSLEQVTDA	S	17	0.311638	0.0108222
Q64518	Sarcoplasmic/endoplasmic reticulum calcium ATPase 3	Atp2a3	AHLLSAADVLRRFSVTAEGGLSLEQVTDARE	T	19	0.234063	0.120941
G5E829	Plasma membrane calcium-transporting ATPase 1	Atp2b1	ERIDKIWPKLRVLARSSPTDKHTLVKGIIDS	S	768	0.182256	0.463903
G5E829	Plasma membrane calcium-transporting ATPase 1	Atp2b1	RIDKIWPKLRVLARSSPTDKHTLVKGIIDST	S	769	0.182256	0.463903
G5E829	Plasma membrane calcium-transporting ATPase 1	Atp2b1	DKIWPKLRVLARSSPTDKHTLVKGIIDSTVS	T	771	0.2749	0.320429
G5E829	Plasma membrane calcium-transporting ATPase 1	Atp2b1	SIHNFMTHPEFRIEDSEPHIPLIDDTDAEDD	S	1155	-0.423303	0.0598641
Q6Q477	Calcium-transporting ATPase	Atp2b4	AKTQDGVALEIQPLNSQEGLDSEDKEKKIAR	S	329	0.798778	0.000905807
Q03265	ATP synthase subunit alpha, mitochondrial	Atp5a1	EMSSILEERILGADTSVDLEETGRVLSIGDG	S	65	-0.17801	0.367111
P56480	ATP synthase subunit beta, mitochondrial	Atp5b	EEAVAKADKLAEEHGS_______________	S	529	-0.70304	0.0541737
P15920	V-type proton ATPase 116 kDa subunit a isoform 2	Atp6v0a2	CFGMSRSGYTLVRKDSEEEVSLLGNQDIEEG	S	695	0.754093	0.119184
Q64430	Copper-transporting ATPase 1	Atp7a	SEISVHVGIDDTSRNSPRLGLLDRIVNYSRA	S	1438	0.142989	0.110691
Q61687	Transcriptional regulator ATRX	Atrx	SRSKRKPSIVTKYVESDDEKPTDENVNEKAA	S	92	0.262767	0.300307
Q61687	Transcriptional regulator ATRX	Atrx	RKELFVKLTPVSLSNSPIKGVDCQEVSQEKN	S	590	1.36416	0.00121359
Q61687	Transcriptional regulator ATRX	Atrx	HKVPKAKQPVIGDQNSDSDEMLAVLKEASQM	S	717	0.341319	0.199336
Q61687	Transcriptional regulator ATRX	Atrx	GKTGKDDNGKRKRKNSTSGSDFDTKKGKSTE	S	766	-0.35162	0.191038
Q61687	Transcriptional regulator ATRX	Atrx	SGSDFDTKKGKSTETSIISKKKRQNYSESSN	S	783	-0.716189	0.0818179
Q61687	Transcriptional regulator ATRX	Atrx	PDGGGKKRIGKQSEESPADDGELRREQLAVN	S	1290	0.411705	0.10252
Q61687	Transcriptional regulator ATRX	Atrx	REREKLREVIEIEDASPTKCPITTKLVLDEN	S	1512	-0.248097	0.516218
P54254	Ataxin-1	Atxn1	PSADLEAQQTTHREASPSTLNDKSGLHLGKP	S	382	0.176076	0.0844088
P0C7T6	Ataxin-1-like	Atxn1l	SQTPRVEVAAPAHRGTPDTDLEVQRVVGALA	T	328	0.185918	0.039837
O70305	Ataxin-2	Atxn2	NSPAGSKENVKASETSPSFSKADNKGMSPVV	S	741	-0.264506	0.852511
Q7TQH0	Ataxin-2-like protein	Atxn2l	IGSVRGQTTGKGPPQSPVFEGVYNNSRMLHF	S	109	0.859977	0.0471566
Q7TQH0	Ataxin-2-like protein	Atxn2l	GRTEEEKHSAVQRQGSGRESPSLVSREGKYI	S	333	0.133076	0.427688
Q7TQH0	Ataxin-2-like protein	Atxn2l	EEKHSAVQRQGSGRESPSLVSREGKYIPLPQ	S	337	0.611699	0.0010593
Q7TQH0	Ataxin-2-like protein	Atxn2l	KHSAVQRQGSGRESPSLVSREGKYIPLPQRV	S	339	-0.95073	0.950684
Q7TQH0	Ataxin-2-like protein	Atxn2l	PGSEARGINGGPSRMSPKAQRPLRGAKTLSS	S	407	-0.461954	0.226708
Q7TQH0	Ataxin-2-like protein	Atxn2l	ELRKFGAQFKLQPSSSPETGLDPFPSRILKE	S	562	-0.801085	0.924489
Q7TQH0	Ataxin-2-like protein	Atxn2l	KEKEVDGLLTSDPMGSPVSSKTESILDKEDK	S	597	-0.0469092	0.996467
Q7TQH0	Ataxin-2-like protein	Atxn2l	TKPLLSVNKSTSTPTSPGPRTHSTPSIPVLT	S	687	-2.6392	0.0935175
Q9CVD2	Ataxin-3	Atxn3	ALKADLERVLEAADGSGIFDEDEDDLQRALA	S	219	0.329198	0.239585
P97302	Transcription regulator protein BACH1	Bach1	QRRSECPWLGIRISESPEPGQRTFTTLSSVN	S	448	0.383763	0.0104316
P97303	Transcription regulator protein BACH2	Bach2	IKDRPGDVEMDRKQPSPAPTPSTPTGAACLD	S	314	0.310674	0.184112
P97303	Transcription regulator protein BACH2	Bach2	STPTGAACLDRSRSVSSPSCLRSLFGITKGV	S	335	-1.45932	0.547094
P97303	Transcription regulator protein BACH2	Bach2	TPTGAACLDRSRSVSSPSCLRSLFGITKGVE	S	336	-2.08898	0.11836
P97303	Transcription regulator protein BACH2	Bach2	QPHVGQKDVSNFAMGSPLRGPGPETLCKQEG	S	408	0.216466	0.0144832
Q9JLV1	BAG family molecular chaperone regulator 3	Bag3	PSPPKNVAAEQKAAPSPAPAEPAAPKSGEAE	S	404	-0.709828	0.0714449
Q9Z1R2	Large proline-rich protein BAG6	Bag6	QGAERTSPEPQRENASPAPGTTAEEAMSRGP	S	995	0.701827	0.0108154
Q497V6	Bromo adjacent homology domain-containing 1 protein	Bahd1	KRPRLGDLGEGSRDLSPELAPDEGARRDGDP	S	182	-0.226862	0.184263
Q8BKX1	Brain-specific angiogenesis inhibitor 1-associated protein 2	Baiap2	YNPWADRKAAQPKSLSPPQSQSKLSDSYSNT	S	326	0.853026	0.083282
Q8BKX1	Brain-specific angiogenesis inhibitor 1-associated protein 2	Baiap2	NSYATTENKTLPRSSSMAAGLERNGRMRVKA	S	367	-0.411354	0.254675
O70445	BRCA1-associated RING domain protein 1	Bard1	PPPLLNNSTHRQMMSSPSTVKLSSGMPARKR	S	397	0.451122	0.00762464
O88379	Bromodomain adjacent to zinc finger domain protein 1A	Baz1a	ENKNIEQKDLDPDVVTEDEDDPGSHKRSRRG	T	732	-0.429367	0.0280714
Q9Z277	Tyrosine-protein kinase BAZ1B	Baz1b	VDDLVLQTKRISRRQSLELQKCEDILHKLVK	S	1338	0.611489	0.194352
Q9Z277	Tyrosine-protein kinase BAZ1B	Baz1b	KRRKFPDRLADDEGDSDSESVGQSRGRRQKK	S	1464	-1.0206	0.0234046
Q91YE5	Bromodomain adjacent to zinc finger domain protein 2A	Baz2a	TDNRLPKKLETQEILSEDDKAKMTKNKKKMR	S	695	-0.375475	< 0.0001
Q91YE5	Bromodomain adjacent to zinc finger domain protein 2A	Baz2a	EDGLGRRRSSRIMEETSGIEEEEEEENTTAV	T	1041	-0.374287	0.27349
Q91YE5	Bromodomain adjacent to zinc finger domain protein 2A	Baz2a	DGLGRRRSSRIMEETSGIEEEEEEENTTAVH	S	1042	-0.252155	0.00123086
Q91YE5	Bromodomain adjacent to zinc finger domain protein 2A	Baz2a	ARASVKRELTGSNASTSPARSRGRPRKPKPG	T	1173	-1.23318	0.254651
Q91YE5	Bromodomain adjacent to zinc finger domain protein 2A	Baz2a	RASVKRELTGSNASTSPARSRGRPRKPKPGS	S	1174	-0.969773	0.3394
Q8CCN5	Breast carcinoma-amplified sequence 3 homolog	Bcas3	EEIEQELTSKQGGRCSPVPGLSSSPSGSPLH	S	480	0.018123	0.708323
Q8CCN5	Breast carcinoma-amplified sequence 3 homolog	Bcas3	AVSDRRGVSTVTDAASGTFDRSVTLLEVCGS	S	823	-0.11238	0.895969
Q9Z0H7	B-cell lymphoma/leukemia 10	Bcl10	EPFAAGATNNLSRCNSDESNLSEKQRASTVM	S	138	0.586043	0.095448
Q99PV8	B-cell lymphoma/leukemia 11B	Bcl11b	CGGLGPCYDKVLDKSSPPPSSRSELRRVSEP	S	96	-1.55053	0.519285
Q99PV8	B-cell lymphoma/leukemia 11B	Bcl11b	EIGIQVTPDEDDHLLSPTKGICPKQENIAGP	S	128	0.2088	0.205977
Q99PV8	B-cell lymphoma/leukemia 11B	Bcl11b	AMDFSRRLRELAGNSSTPPPVSPGRGNPMHR	S	375	0.171799	0.25505
Q99PV8	B-cell lymphoma/leukemia 11B	Bcl11b	MDFSRRLRELAGNSSTPPPVSPGRGNPMHRL	T	376	0.246036	< 0.0001
Q99PV8	B-cell lymphoma/leukemia 11B	Bcl11b	RLRELAGNSSTPPPVSPGRGNPMHRLLNPFQ	S	381	0.112389	0.285761
Q99PV8	B-cell lymphoma/leukemia 11B	Bcl11b	GSLAGRSDDGLSAASSPEPGTSELPGDLKAA	S	496	-0.367985	0.242635
Q99PV8	B-cell lymphoma/leukemia 11B	Bcl11b	GDLLDGGLSGRSGTASGGSTPHLGGPGPGRP	S	762	-1.0771	0.16916
O08664	B-cell CLL/lymphoma 7 protein family member C	Bcl7c	RGGGPLILLDLNDENSNQSFHSEGSLQKGAE	S	97	1.13229	0.00472751
Q67FY2	B-cell CLL/lymphoma 9-like protein	Bcl9l	NKTRLPHPRRREAPGSPPLSPRGHCPPAPAK	S	21	-0.281487	0.375998
Q8K019	Bcl-2-associated transcription factor 1	Bclaf1	QEKQTKKAEGEPQEESPLKSKSQEEPKDTFE	S	177	-0.21206	0.0733705
Q8K019	Bcl-2-associated transcription factor 1	Bclaf1	SQEEPKDTFEHDPSESIDEFNKSATSGDIWP	S	198	0.405389	< 0.0001
Q8K019	Bcl-2-associated transcription factor 1	Bclaf1	SPSQNSPIHHIPSRRSPAKTITPQNAPREES	S	299	0.179315	0.287065
Q8K019	Bcl-2-associated transcription factor 1	Bclaf1	SPAKTITPQNAPREESRGRSSFYPEGDQETA	S	314	0.232913	0.393357
Q8K019	Bcl-2-associated transcription factor 1	Bclaf1	DYFSDKESAKQKFHDSEGDDTEETEDYRQFR	S	395	-0.118054	0.907249
Q8K019	Bcl-2-associated transcription factor 1	Bclaf1	EDKGSDRITVKKEVQSPEQVKSEKLKELFDY	S	494	0.357289	0.13205
Q8K019	Bcl-2-associated transcription factor 1	Bclaf1	TSYQKATEEHSTRQKSPEIHRRIDISPSALR	S	646	-0.83695	0.186675
Q8K019	Bcl-2-associated transcription factor 1	Bclaf1	STRQKSPEIHRRIDISPSALRKHTRLAGEER	S	656	-0.37288	0.492422
Q8CGN4	BCL-6 corepressor	Bcor	GHTRKTTVQDRKDGGSPPLLEKQTVTKDVTD	S	423	-0.604513	0.107065
Q6PAJ1	Breakpoint cluster region protein	Bcr	EEQRRHQDGLPYIDDSPSSSPHLSSKGRGSL	S	461	0.35002	0.345645
O35623	BET1 homolog	Bet1	LTESLRSKVTAIKSLSIEIGHEVKNQNKLLA	S	50	0.417613	0.177338
O08539	Myc box-dependent-interacting protein 1	Bin1	AQPSDNAPEKGNKSPSPPPDGSPAATPEIRV	S	298	-0.429299	0.0101536
O08539	Myc box-dependent-interacting protein 1	Bin1	APEKGNKSPSPPPDGSPAATPEIRVNHEPEP	S	304	-0.255679	0.087322
O08539	Myc box-dependent-interacting protein 1	Bin1	PEIRVNHEPEPASGASPGATIPKSPSQLRKG	S	324	-0.16395	0.559574
D3Z6Q9	Bridging integrator 2	Bin2	SAQSPGRGQTGKDTPSPGDVVLRARASSEGA	S	380	-0.134586	0.355753
D3Z6Q9	Bridging integrator 2	Bin2	SEGAEQSKRAASIQRTSAPPSRPPPPRASGS	T	407	0.076763	0.496344
D3Z6Q9	Bridging integrator 2	Bin2	SNPEPAETREKEGAGSSGPEEPRAVSTKSAT	S	463	-0.253274	0.0065894
D3Z6Q9	Bridging integrator 2	Bin2	NPEPAETREKEGAGSSGPEEPRAVSTKSATQ	S	464	-0.169452	0.22834
Q62210	Baculoviral IAP repeat-containing protein 2	Birc2	SSPLERGGIHSNLCSSPLNSRAVEDFSSRMD	S	153	0.587914	0.0537705
Q91Z96	BMP-2-inducible protein kinase	Bmp2k	SQQQQKVKQRSLQKLSSRQRRTKQDVSKSNG	S	960	-0.529386	0.0633493
O54940	BCL2/adenovirus E1B 19 kDa protein-interacting protein 2	Bnip2	DDLPKPKTTEVIRKGSITEYTATEEKGDGRR	S	114	-0.429583	0.154211
O55003	BCL2/adenovirus E1B 19 kDa protein-interacting protein 3	Bnip3	AEIDSHSFGEKNSTLSEEDYIERRREVESIL	S	88	-0.312836	0.00313831
E9Q6J5		Bod1l	VLVSGEVPECEVGHMSPRKNEECDGLMASTA	S	2001	-0.325989	0.505653
E9Q6J5		Bod1l	KVSKSPPLGRSKAQLSPSVKRKREVSPPGAR	S	3000	0.333993	0.0821872
E9Q6J5		Bod1l	SKAQLSPSVKRKREVSPPGARTRGQQKVDEN	S	3010	-0.544353	0.139617
P28028	Serine/threonine-protein kinase B-raf	Braf	ASLPGSLTNVKALQKSPGPQRERKSSSSSSS	S	454	0.891552	0.0895419
P28028	Serine/threonine-protein kinase B-raf	Braf	IELLARSLPKIHRSASEPSLNRAGFQTEDFS	S	766	-0.646417	0.0791209
P48754	Breast cancer type 1 susceptibility protein homolog	Brca1	AKKNEPNEHIRKRRASDAFPEEKLMNKAGLL	S	686	-0.557035	0.105181
P48754	Breast cancer type 1 susceptibility protein homolog	Brca1	AFPEEKLMNKAGLLTSCSSPRKSQGPVNPSP	S	703	-2.74195	0.162418
P48754	Breast cancer type 1 susceptibility protein homolog	Brca1	PEEKLMNKAGLLTSCSSPRKSQGPVNPSPQR	S	705	-0.189887	0.764551
P48754	Breast cancer type 1 susceptibility protein homolog	Brca1	EEKLMNKAGLLTSCSSPRKSQGPVNPSPQRT	S	706	-0.521025	0.0272717
P48754	Breast cancer type 1 susceptibility protein homolog	Brca1	GAAILTSKNINENPVSQNLKSACDDKFQLQH	S	1422	1.11897	0.0459614
Q7JJ13	Bromodomain-containing protein 2	Brd2	ADTTTPTPTAILAPGSPASPPGSLEPKAARL	S	297	-0.435935	0.22162
Q7JJ13	Bromodomain-containing protein 2	Brd2	TTPTPTAILAPGSPASPPGSLEPKAARLPPM	S	300	-0.999945	0.138611
Q8K2F0	Bromodomain-containing protein 3	Brd3	TTTPTTSAITASRSESPPPLSEPKQAKVVAR	S	262	-0.933332	0.0559481
Q8K2F0	Bromodomain-containing protein 3	Brd3	RQLKKGGKQASASYDSEEEEEGLPMSYDEKR	S	564	0.104456	0.194134
Q9ESU6	Bromodomain-containing protein 4	Brd4	AKMPDEPEEPVVTVSSPAVPPPTKVVAPPSS	S	471	-0.382861	0.227344
O88665	Bromodomain-containing protein 7	Brd7	QSGEDSGCWQREREDSGDAETQAFRSPAKDN	S	279	0.384158	0.133893
Q8R3B7	Bromodomain-containing protein 8	Brd8	FRSGVAEAPGGSKAPSIDGKEDLDLAEKMDI	S	460	-0.438328	0.112596
Q3UQU0	Bromodomain-containing protein 9	Brd9	RKEEKKRKREKEHCDSEGEADAFDPGKKVEV	S	103	-0.537666	0.103901
Q3UQU0	Bromodomain-containing protein 9	Brd9	GEQPDVAHDPYEFLQSPEPAAPAKN______	S	587	1.23215	0.0442441
Q921C3	Bromodomain and WD repeat-containing protein 1	Brwd1	CEEKCGERRGPEVEGSPVSEALREAILAPQC	S	1830	-0.173181	0.0976028
Q921C3	Bromodomain and WD repeat-containing protein 1	Brwd1	RITQRASVATDKMKLTSDAEDLSLESVCTRS	T	1926	-0.420622	0.138418
Q921C3	Bromodomain and WD repeat-containing protein 1	Brwd1	ITQRASVATDKMKLTSDAEDLSLESVCTRSK	S	1927	0.194035	0.146218
Q8R149	BUD13 homolog	Bud13	AAPPLTKAEYLKRYLSGTDAGLEGGPEAGRK	S	18	-0.505892	0.284497
Q8R149	BUD13 homolog	Bud13	HDDQDSSPPRRVRHDTPDTSPPRKARHDTPD	T	131	-1.32633	0.0140278
Q8R149	BUD13 homolog	Bud13	QDSSPPRRVRHDTPDTSPPRKARHDTPDPSP	T	134	-1.32633	0.0140278
Q8R149	BUD13 homolog	Bud13	DSSPPRRVRHDTPDTSPPRKARHDTPDPSPP	S	135	-0.368426	0.019734
Q8R149	BUD13 homolog	Bud13	HDTPDTSPPRKARHDTPDPSPPRKARHDTPD	T	144	-0.871567	0.0497237
Q8R149	BUD13 homolog	Bud13	DTSPPRKARHDTPDPSPPRKARHDTPDTSPP	S	148	-0.183555	0.624184
Q8R149	BUD13 homolog	Bud13	HDTPDPSPPRRVRHDTPDLSPPRRVRHDTPD	T	196	-0.49606	0.0323552
Q8R149	BUD13 homolog	Bud13	DPSPPRRVRHDTPDLSPPRRVRHDTPDLSPP	S	200	-0.49606	0.0323552
Q8R149	BUD13 homolog	Bud13	PDPSPPRRVRHDLDASPPRKSHRNSSAVSPR	S	238	-0.447178	0.0877159
Q8R149	BUD13 homolog	Bud13	DASPPRKSHRNSSAVSPRRGHHGSLGTSSPR	S	251	-0.679397	0.0547914
Q8R149	BUD13 homolog	Bud13	LDSSGTQHLRRAHHESPDLELHKAKSSKAAE	S	297	-0.556204	0.0362209
Q80X80	C2 domain-containing protein 2-like	C2cd2l	IFRRRPRQKEAGLSQSHDDLSNTTATPSVRK	S	662	0.99561	0.0798687
Q52KB6	C2 domain-containing protein 3	C2cd3	FYTVPKSDVGTSELPSEDDGVEPSRTMNQSK	S	453	-0.0986003	0.715414
Q7TPS5	C2 domain-containing protein 5	C2cd5	QTYSFSPSKSYSRQSSSSDTDLSLTPKTGMG	S	305	0.0785738	0.526183
Q7TPS5	C2 domain-containing protein 5	C2cd5	PIPEPRQRSRLLRSQSESSDEVTELDLSHGK	S	659	-0.00867786	0.599264
Q8VDY9	Caspase activity and apoptosis inhibitor 1	Caap1	DIEKSVNEILGLAESSPKEPKVATLTVPPAE	S	307	-0.0018849	0.744866
B2RQC6	CAD protein;Glutamine-dependent carbamoyl-phosphate synthase;Aspartate carbamoyltransferase;Dihydroorotase	Cad	MAMALHRQQCRVLGTSPEAIDSAENRFKFSR	S	1038	0.0327559	0.694917
B2RQC6	CAD protein;Glutamine-dependent carbamoyl-phosphate synthase;Aspartate carbamoyltransferase;Dihydroorotase	Cad	LPDGRFHLPPRIHRASDPGLPAEEPKEKPPR	S	1859	-0.370061	0.0159673
Q6PHZ2	Calcium/calmodulin-dependent protein kinase type II subunit delta	Camk2d	RRDGKWQNVHFHRSGSPTVPIKPPCIPNGKE	S	472	-0.436472	0.182287
A2AHC3	Calmodulin-regulated spectrin-associated protein 1	Camsap1	DEELVAIIRTDVSPPSPQMPRTSPQAPGLVA	S	553	0.293297	0.00443894
A2AHC3	Calmodulin-regulated spectrin-associated protein 1	Camsap1	IRTDVSPPSPQMPRTSPQAPGLVASIRSPQR	S	560	-0.161731	0.857462
Q8C1B1	Calmodulin-regulated spectrin-associated protein 2	Camsap2	SAQSSTPNRGIIRSVSNEGLTLNNSRASKHI	S	439	0.697248	0.0493054
Q8C1B1	Calmodulin-regulated spectrin-associated protein 2	Camsap2	DSESVHSGKRTPRSESVEGFLSPSRCGSRNG	S	1285	-0.117972	0.771882
Q8C1B1	Calmodulin-regulated spectrin-associated protein 2	Camsap2	SGKRTPRSESVEGFLSPSRCGSRNGEKDWEN	S	1291	-0.473905	0.0621624
P35564	Calnexin	Canx	EDSKPKAEEDEILNRSPRNRKPRRE______	S	582	-0.401835	0.910681
P24452	Macrophage-capping protein	Capg	YSPNTQVEILPQGRESPIFKQFFKNWK____	S	341	0.822141	0.114369
P47754	F-actin-capping protein subunit alpha-2	Capza2	_______MADLEEQLSDEEKVRIAAKFIIHA	S	9	-0.0447736	0.93935
Q8CIS0	Caspase recruitment domain-containing protein 11	Card11	RHLPATIISQNLGDTSPRTNGQEADDSSTSE	S	466	0.345085	0.0100871
Q8CIS0	Caspase recruitment domain-containing protein 11	Card11	KEDAPHRSTVEEDNDSCGFDALDLDDENHER	S	598	0.492697	0.0486325
Q8CIS0	Caspase recruitment domain-containing protein 11	Card11	TLQPEEMLSTSDPRVSPRLSRASFFFGQLLQ	S	891	0.232372	0.269702
Q9CR86	Calcium-regulated heat stable protein 1	Carhsp1	TRDRSPSPLRGNVVPSPLPTRRTRTFSATVR	S	42	0.101701	0.0368471
Q9CR86	Calcium-regulated heat stable protein 1	Carhsp1	NVVPSPLPTRRTRTFSATVRASQGPVYKGVC	S	53	-0.54832	0.398705
O89110	Caspase-8;Caspase-8 subunit p18;Caspase-8 subunit p10	Casp8	GKIEDYERSSTERRMSLEGREELPPSVLDEM	S	188	-0.1965	0.349965
P51125	Calpastatin	Cast	_____MSQPGPKPAASPRPSRGAAARHTQEH	S	11	0.163337	0.323363
P51125	Calpastatin	Cast	STGSKHAHKEKALSRSNEQMVSEKPSESKTK	S	165	-0.0173383	0.666113
P51125	Calpastatin	Cast	ALDKVVGKKKEQKPFTPASPVQSTPSKPSDK	T	216	0.836051	0.0361955
P51125	Calpastatin	Cast	KPSTPAEKKSNDTSQTPPGETVPRASMCSIR	T	479	-0.591334	0.0686377
Q08024	Core-binding factor subunit beta	Cbfb	RSHREEMEARRQQDPSPGSNLGGGDDLKLR_	S	173	0.910499	0.0388883
Q08024	Core-binding factor subunit beta	Cbfb	REEMEARRQQDPSPGSNLGGGDDLKLR____	S	176	0.159037	0.360329
P22682	E3 ubiquitin-protein ligase CBL	Cbl	LFMMKELAGAKVERPSSPFSMAPQASLPPVP	S	480	0.363567	0.207673
P22682	E3 ubiquitin-protein ligase CBL	Cbl	GVQKPEPKRPLEATQSSRACDCDQQIDSCTY	S	722	-0.740014	0.0143743
Q3TTA7	E3 ubiquitin-protein ligase CBL-B	Cblb	ASVRKCTDRQNSPVTSPGSSPLAQRRKPQPD	S	480	0.937795	0.0477941
Q3TTA7	E3 ubiquitin-protein ligase CBL-B	Cblb	PVPPRLDLIQKGIVRSPCGSPTGSPKSSPCM	S	521	-0.101013	0.674139
Q3TTA7	E3 ubiquitin-protein ligase CBL-B	Cblb	RLDLIQKGIVRSPCGSPTGSPKSSPCMVRKQ	S	525	-0.277296	0.207585
P83917	Chromobox protein homolog 1	Cbx1	AHETDKSEGGKRKADSDSEDKGEESKPKKKK	S	89	-1.15962	0.0179585
P23198	Chromobox protein homolog 3	Cbx3	NSQKAGKEKDGTKRKSLSDSESDDSKSKKKR	S	93	-0.549415	0.574691
P23198	Chromobox protein homolog 3	Cbx3	QKAGKEKDGTKRKSLSDSESDDSKSKKKRDA	S	95	-1.83194	0.0513429
P23198	Chromobox protein homolog 3	Cbx3	AGKEKDGTKRKSLSDSESDDSKSKKKRDAAD	S	97	-1.14486	0.118369
P23198	Chromobox protein homolog 3	Cbx3	DGTKRKSLSDSESDDSKSKKKRDAADKPRGF	S	102	-1.25979	0.0868318
Q61686	Chromobox protein homolog 5	Cbx5	___MGKKTKRTADSSSSEDEEEYVVEKVLDR	S	13	-0.19202	0.489614
Q61686	Chromobox protein homolog 5	Cbx5	ENNKPREKSEGNKRKSSFSNSADDIKSKKKR	S	92	-0.189706	0.794422
Q61686	Chromobox protein homolog 5	Cbx5	NNKPREKSEGNKRKSSFSNSADDIKSKKKRE	S	93	-0.00716453	0.591717
Q8K1A6	Coiled-coil and C2 domain-containing protein 1A	Cc2d1a	GVLETAMRLANHDEGSDDEEEETPKKQNTPA	S	435	-0.388312	0.0531517
Q8BRN9	Coiled-coil and C2 domain-containing protein 1B	Cc2d1b	PPGFPPIPGLEPRKGSEQDSVAATLATAQKL	S	455	0.308583	0.346698
Q8VDP4	Cell cycle and apoptosis regulator protein 2	Ccar2	SKDEVQNEGTAAESDSPLKEDGLLPKRPSSG	S	612	0.336955	0.00915647
D3YZP9	Coiled-coil domain-containing protein 6	Ccdc6	EAEKRILQEKLDQPVSAPPSPRDISMEIDSP	S	233	0.450444	0.00668103
D3YZP9	Coiled-coil domain-containing protein 6	Ccdc6	RILQEKLDQPVSAPPSPRDISMEIDSPENMM	S	237	0.702678	0.0961608
Q9JJ89	Coiled-coil domain-containing protein 86	Ccdc86	ETVTESLNLKKRVIASPQAPASKKLKEKEEL	S	283	0.259639	0.106357
Q5SNZ0	Girdin	Ccdc88a	LEESNKLTSIQLKSSSQENLLDEVMKSLSVS	S	1704	0.475747	0.00714997
Q4QRL3	Coiled-coil domain-containing protein 88B	Ccdc88b	ELELELQRSLEPPPGSPGEASLPGAAPSLQD	S	441	0.459064	0.0794593
Q4QRL3	Coiled-coil domain-containing protein 88B	Ccdc88b	GALHGGPRLGADGAGSTESLGGPLETELPEG	S	1350	-1.18045	0.0342248
Q4QRL3	Coiled-coil domain-containing protein 88B	Ccdc88b	ETELPEGREADGTGSSSPAPMRRVQSSLCLG	S	1374	-1.52633	0.215692
Q4QRL3	Coiled-coil domain-containing protein 88B	Ccdc88b	TELPEGREADGTGSSSPAPMRRVQSSLCLGD	S	1375	-0.327996	0.168657
Q4QRL3	Coiled-coil domain-containing protein 88B	Ccdc88b	DGTGSSSPAPMRRVQSSLCLGDETLAGGQRR	S	1384	0.830072	0.0378774
Q4QRL3	Coiled-coil domain-containing protein 88B	Ccdc88b	GTGSSSPAPMRRVQSSLCLGDETLAGGQRRR	S	1385	0.432756	0.0693372
Q4QRL3	Coiled-coil domain-containing protein 88B	Ccdc88b	RRRLSSRFPGGRSSASFSPGDTPRQRFRQRR	S	1413	-1.30852	0.0649827
Q9D6J3	Coiled-coil domain-containing protein 94	Ccdc94	AALLEEARHRRLLEDSESEDEAPPSRPRAAA	S	211	-0.0624039	0.888009
Q8K2Y9	Cerebral cavernous malformations protein 2 homolog	Ccm2	RGIITDSFGRHRRALSTTSTSTINGNRTTGS	S	402	0.198493	0.46298
P30282	G1/S-specific cyclin-D3	Ccnd3	AALRESLREAAQTAPSPVPKAPRGSSSQGPS	S	264	0.192385	< 0.0001
Q61457	G1/S-specific cyclin-E1	Ccne1	KAQAKKAILSEQNRISPPPSVVLTPPPSSKK	S	385	0.574436	0.175956
O88874	Cyclin-K	Ccnk	PQPSPPRQAKRAVVVSPKEENKATEPPPPPK	S	341	-0.240128	0.0332661
Q52KE7	Cyclin-L1	Ccnl1	LNLDGTPALSTLGGFSPASKPSSPREVKAEE	S	341	0.426104	0.0310001
Q52KE7	Cyclin-L1	Ccnl1	KTVKKEPEDRQQASKSPYNGVRKDSKRSRTS	S	380	0.801664	0.00580064
Q9JJA7	Cyclin-L2	Ccnl2	LLPGTAPGLDSAAGFSPAPKLESPKEGKGGK	S	328	-0.505827	0.176495
Q9JJA7	Cyclin-L2	Ccnl2	GLDSAAGFSPAPKLESPKEGKGGKPSPPSGK	S	335	-0.426408	0.215746
Q9JJA7	Cyclin-L2	Ccnl2	APKLESPKEGKGGKPSPPSGKSAKRKMEGPK	S	345	-0.58783	0.0350945
Q8BGU5	Cyclin-Y	Ccny	CEDKYKDLRKPMRKRSASADNLILPRWSPAI	S	324	0.305101	0.00010175
Q8BGU5	Cyclin-Y	Ccny	DKYKDLRKPMRKRSASADNLILPRWSPAIIS	S	326	-0.285235	0.485881
P51675	C-C chemokine receptor type 1	Ccr1	ERTSSISPSTGEHELSAGF____________	S	352	-0.714179	0.489019
P51682	C-C chemokine receptor type 5	Ccr5	RASSVYTRSTGEHEVSTGL____________	S	351	-0.503043	0.0893029
P47774	C-C chemokine receptor type 7	Ccr7	ERLRHWSSCRHVRNASVSMEAETTTTFSP__	S	365	-0.893074	0.467791
P47774	C-C chemokine receptor type 7	Ccr7	LRHWSSCRHVRNASVSMEAETTTTFSP____	S	367	-1.07219	0.299418
Q9WU84	Copper chaperone for superoxide dismutase	Ccs	WEERGRPIAGQGRKDSAQPPAHL________	S	267	0.420486	0.00749915
A8E0Y8	Immunoglobulin superfamily member 2	Cd101	LSAKKEKALWVGMRKTSLQKEAGEESGHY__	T	1020	-0.428474	0.778214
A8E0Y8	Immunoglobulin superfamily member 2	Cd101	SAKKEKALWVGMRKTSLQKEAGEESGHY___	S	1021	0.135771	0.253386
P08920	T-cell surface antigen CD2	Cd2	PRVQPKPPCGSGDGVSLPPPN__________	S	339	0.158269	0.0331106
P15379	CD44 antigen	Cd44	RCGQKKKLVINGGNGTVEDRKPSELNGEASK	T	726	-0.937204	0.218992
P13379	T-cell surface glycoprotein CD5	Cd5	LEGALHRSSTQPDNSSDSDYDLQVAQRL___	S	482	1.39089	0.0136497
Q9Z0M6	CD97 antigen	Cd97	SSTTGTGTSQTRALRSSESGM__________	S	813	-0.47747	0.179683
Q9Z0M6	CD97 antigen	Cd97	STTGTGTSQTRALRSSESGM___________	S	814	-0.32263	0.311967
Q9JJ66	Cell division cycle protein 20 homolog	Cdc20	ARWQRKAKEATGPAPSPMRAANRSHSAGRTP	S	41	-0.138007	0.622292
Q99JP4	Anaphase-promoting complex subunit CDC26	Cdc26	EARKKQKEDVEGVGTSDGEGAAGLSSDPKSR	S	42	0.188523	0.15414
P11440	Cyclin-dependent kinase 1;Cyclin-dependent kinase 3;Cyclin-dependent kinase 2	Cdk1;Cdk3;Cdk2	__MEDYIKIEKIGEGTYGVVYKGRHRVTGQI	T	14	-0.54019	0.685213
P11440	Cyclin-dependent kinase 1;Cyclin-dependent kinase 3;Cyclin-dependent kinase 2	Cdk1;Cdk3;Cdk2	_MEDYIKIEKIGEGTYGVVYKGRHRVTGQIV	Y	15	-1.16075	0.0895993
Q14AX6	Cyclin-dependent kinase 12	Cdk12	SHSKKKRSGSRSRHSSISPVRLPLNSSLGAE	S	382	-0.184547	0.453709
Q14AX6	Cyclin-dependent kinase 12	Cdk12	SKKKRSGSRSRHSSISPVRLPLNSSLGAELS	S	384	-0.189335	0.420544
Q14AX6	Cyclin-dependent kinase 12	Cdk12	PLPPELPGGDPSPPDSPEPKAITPPQQPYKK	S	681	-0.364997	0.109128
Q69ZA1	Cyclin-dependent kinase 13	Cdk13	ADLPLPPELPGGDDLSKSPEEKKTAAQLHSK	S	662	-0.284771	0.22814
Q8K0D0	Cyclin-dependent kinase 17	Cdk17	SPTGVCLRNRIHRRISMEDLNKRLSLPADIR	S	137	-0.0274122	0.860677
Q8K0D0	Cyclin-dependent kinase 17	Cdk17	ADIRIPDGYLEKLQISSPPFDQPMSRRSRRA	S	164	1.13426	0.0531345
Q8K0D0	Cyclin-dependent kinase 17	Cdk17	DIRIPDGYLEKLQISSPPFDQPMSRRSRRAS	S	165	1.2566	0.0609419
Q8K389	CDK5 regulatory subunit-associated protein 2	Cdk5rap2	FHTQEQVVRSLTGSGSQEDLLLQKSNEKDLE	S	485	0.77536	0.0184922
P46414	Cyclin-dependent kinase inhibitor 1B	Cdkn1b	______MSNVRVSNGSPSLERMDARQAEHPK	S	10	-0.963058	0.126595
P46414	Cyclin-dependent kinase inhibitor 1B	Cdkn1b	PPRPPKSACKVLAQESQDVSGSRQAVPLIGS	S	106	0.223152	0.247054
Q99L43	Phosphatidate cytidylyltransferase 2	Cds2	DKESESEAKLDGETASDSESRAETAPLPTSV	S	32	0.285688	0.427058
P49452	Centromere protein C	Cenpc	NMVPDKKLHHKLVLPSNSPNVRRSNRIRLKP	S	697	0.161622	0.417381
P49452	Centromere protein C	Cenpc	VPDKKLHHKLVLPSNSPNVRRSNRIRLKPLE	S	699	0.196722	0.470061
Q6RT24	Centromere-associated protein E	Cenpe	IDRLMETMSEKTEEISNMKMELENVNMKLQE	S	1800	1.5836	0.0227826
Q8C4M7	Centromere protein U	Cenpu	SLATHRGKASRNLDPSEDEASGNESIKVSTK	S	106	0.452265	0.0222677
Q8C4M7	Centromere protein U	Cenpu	EGPRSQQRQAAPAAPSPPERPAEPVTPRRTR	S	164	0.0400103	0.00345199
Q62036	Centrosomal protein of 131 kDa	Cep131	RPGSASATRSIFRSMSVATGSEPRKKALEAT	S	47	-0.930784	0.134957
Q6A065	Centrosomal protein of 170 kDa	Cep170	KGDKKESSKSLVRQGSFTIDKPSSNIPIELI	S	829	0.311844	0.38054
Q6A065	Centrosomal protein of 170 kDa	Cep170	ALALTSASRLRERSDSLDTDSSMDTTLILKD	S	872	-0.1309	0.537794
Q6A065	Centrosomal protein of 170 kDa	Cep170	LTSASRLRERSDSLDTDSSMDTTLILKDTEA	T	875	-0.164257	0.0415408
Q6A065	Centrosomal protein of 170 kDa	Cep170	RKSFTSLYKDRCSTSSPSKDVTKSGSREKIE	S	963	-1.41146	0.292276
Q6A065	Centrosomal protein of 170 kDa	Cep170	IHSKLEGGKATKSKTSPVASGSTSKSTTLPR	S	1069	-0.237573	0.191505
Q6A065	Centrosomal protein of 170 kDa	Cep170	PTRTSLLRRARLGEASDSELADADKASVASE	S	1102	-0.353057	0.184977
Q6A065	Centrosomal protein of 170 kDa	Cep170	SRIDLLAQPRRTRLGSLSARSDSEATISRSS	S	1150	-0.554746	0.0899236
Q6A065	Centrosomal protein of 170 kDa	Cep170	LAQPRRTRLGSLSARSDSEATISRSSASART	S	1155	0.0138383	0.710029
Q6A065	Centrosomal protein of 170 kDa	Cep170	QPRRTRLGSLSARSDSEATISRSSASARTAE	S	1157	-0.512721	0.181491
Q6A065	Centrosomal protein of 170 kDa	Cep170	RLVPSDKLSPRTRANSISRLSDSKVKSMSST	S	1195	0.0544477	0.0193517
Q80U49	Centrosomal protein of 170 kDa protein B	Cep170b	TAQKVQQALTRSNSLSTPRPTRASRLRRARL	S	1103	0.0125655	0.716472
Q80U49	Centrosomal protein of 170 kDa protein B	Cep170b	PTRASRLRRARLGDASDTEAVDGERGTAANP	S	1122	-0.339423	0.193954
Q60952	Centrosome-associated protein CEP250	Cep250	ASRAGSLEARETMTSSPTQQDGRGSQRGSSD	S	2302	1.0886	0.0368369
E9Q309		Cep350	AQTESRDSLESAPSLSPVKELNAPDRIYDVS	S	2221	0.322894	0.0899049
E9Q309		Cep350	SQLTRSSRSRATGSGSDEEISECLGEKSLSV	S	2421	-0.154128	0.554355
Q8C0D9	Centrosomal protein of 68 kDa	Cep68	____________MALSEDEAEAEVSVNTKVP	S	4	-0.0944413	0.933255
Q9D5R3	Centrosomal protein of 83 kDa	Cep83	EELETTQRKQLEELGSPGE____________	S	689	0.110847	0.0418205
Q8BMK0	Centrosomal protein of 85 kDa	Cep85	MAMQEKYPNDRSHATSPGSNVIQKGSSLGTE	S	16	0.339716	0.0395765
Q9CZ62	Centrosomal protein of 97 kDa	Cep97	ILSKQRFHQRQLMSQSQDEELSPLAAVETRV	S	308	0.174068	0.30529
Q9CZ62	Centrosomal protein of 97 kDa	Cep97	GKRHLACSPERFDASSDSETHRVASTSQDEI	S	805	-0.223723	0.383295
Q6ZPR1	Cilia- and flagella-associated protein 97	Cfap97	SESHSSGKCVSSVTPSSPKQRCKSGRKSSAQ	S	229	0.563242	0.0631833
Q6ZPR1	Cilia- and flagella-associated protein 97	Cfap97	ESHSSGKCVSSVTPSSPKQRCKSGRKSSAQP	S	230	0.517469	0.0648468
P18760	Cofilin-1	Cfl1	_____________MASGVAVSDGVIKVFNDM	S	3	-0.679969	0.293564
P45591	Cofilin-2	Cfl2	_____________MASGVTVNDEVIKVFNDM	S	3	-0.219201	0.415455
O35732	CASP8 and FADD-like apoptosis regulator;CASP8 and FADD-like apoptosis regulator subunit p43;CASP8 and FADD-like apoptosis regulator subunit p12	Cflar	NVRDLLDSLSERGQLSFATLAELLYRVRRFD	S	56	0.0212813	0.692121
Q9QWF0	Chromatin assembly factor 1 subunit A	Chaf1a	PEGPSTPPEHRGGRSSPSTPACRVAKNFVKG	S	294	-0.22476	0.0035185
Q8K327	Chromosome alignment-maintaining phosphoprotein 1	Champ1	SSPDLWKVSPDQRKTSPASLDFPEPQKSSCG	S	448	0.176482	0.221497
Q9D1L0	Coiled-coil-helix-coiled-coil-helix domain-containing protein 2	Chchd2	PAAQPPAAAAPSAVGSPAAAPRQPGLMAQMA	S	45	0.0823783	0.218724
P40201	Chromodomain-helicase-DNA-binding protein 1	Chd1	SDWQLDHRAASSGPRSPLDQRSPYGSRSPFE	S	1678	0.409383	0.0749672
E9PZM4	Chromodomain-helicase-DNA-binding protein 2	Chd2	NKAPRLKDEHGLEPASPRHSDNPSEEGEVKD	S	1365	-0.957243	0.00352037
Q6PDQ2	Chromodomain-helicase-DNA-binding protein 4	Chd4	ELAEVEENKKMSQPGSPSPKTPTPSTPGDTQ	S	1528	-0.303007	0.534937
A2A8L1	Chromodomain-helicase-DNA-binding protein 5	Chd5	WHCSWVKELQLELYHTVMYRNYQRKNDMDEP	T	538	-0.488998	0.154871
A2A8L1	Chromodomain-helicase-DNA-binding protein 5	Chd5	SWVKELQLELYHTVMYRNYQRKNDMDEPPPF	Y	541	-0.317687	0.751566
A2A8L1	Chromodomain-helicase-DNA-binding protein 5	Chd5	KELQLELYHTVMYRNYQRKNDMDEPPPFDYG	Y	544	-0.488998	0.154871
A2AJK6	Chromodomain-helicase-DNA-binding protein 7	Chd7	AFEEDIETPPIRNIPSPGQLDPDTRIPVINL	S	2548	0.571224	0.0787341
Q8BYH8	Chromodomain-helicase-DNA-binding protein 9	Chd9	ARAKERGERNIPRVMSPENFPSASVEGKEEK	S	549	0.122726	0.408861
Q8BJF9	Charged multivesicular body protein 2b	Chmp2b	AARSLPSASTSKATISDEEIERQLKALGVD_	S	199	-1.01763	0.10203
Q9CQ10	Charged multivesicular body protein 3	Chmp3	TDALPEPEPAGAMAASEEGEEEEDEEDLEAM	S	200	0.287438	0.170892
Q9JKP8	Chromatin accessibility complex protein 1	Chrac1	LKEKREEEEDNEDDGSDLGEALA________	S	122	0.0558001	0.266269
Q8BIW9	Chromosome transmission fidelity protein 18 homolog	Chtf18	NRNTRKNVRRDQPAPSSPMVKRPRLDVVKKL	S	90	0.262122	0.0160459
Q9CY57	Chromatin target of PRMT1 protein	Chtop	TKGHLDAELDAYMAQTDPETND_________	T	243	0.165059	0.15032
Q924A2	Protein capicua homolog	Cic	PAGFRAVSPAVPFSRSRQPSPLLLLPPPAGL	S	774	-0.359874	0.993151
Q924A2	Protein capicua homolog	Cic	RAVSPAVPFSRSRQPSPLLLLPPPAGLTSDP	S	778	0.684278	0.00795011
Q924A2	Protein capicua homolog	Cic	MSPEIQLPLPPGKRRTQSLSALPKERDSSSE	T	1078	-0.0651056	0.737185
Q924A2	Protein capicua homolog	Cic	PEIQLPLPPGKRRTQSLSALPKERDSSSEKD	S	1080	0.032109	0.660799
Q924A2	Protein capicua homolog	Cic	APPPPTETWPPTARSSPPPPLPAEERPGTKG	S	2148	-0.425395	0.0542516
Q924A2	Protein capicua homolog	Cic	RFAELPEFRPEEVLPSPTLQSLATSPRAILG	S	2275	0.285468	0.0240351
Q924A2	Protein capicua homolog	Cic	PEEVLPSPTLQSLATSPRAILGSYRKKRKNS	S	2284	0.546505	0.00204338
Q80TV8	CLIP-associating protein 1	Clasp1	TVSTKSVSTTGSLQRSRSDIDVNAAASAKSK	S	598	-0.854904	0.226716
Q80TV8	CLIP-associating protein 1	Clasp1	STKSVSTTGSLQRSRSDIDVNAAASAKSKVS	S	600	-0.734744	0.0614212
Q80TV8	CLIP-associating protein 1	Clasp1	RSRSANPAGAGSRSSSPGKLLGSGLAGGSSR	S	688	-0.164995	0.508008
Q80TV8	CLIP-associating protein 1	Clasp1	LLHNHLKNSSNTGVGSPSNTIGRTPSRHPSS	S	1088	0.314955	0.0421299
Q80TV8	CLIP-associating protein 1	Clasp1	GKKDCDIVSRDGGAASPATEGRGGSEIEGGR	S	1220	0.0322015	0.635072
Q8BRT1	CLIP-associating protein 2	Clasp2	PSYQKSLQTYLKSSGSVASLPQSDRSSSSSQ	S	319	0.183298	0.30031
Q8BRT1	CLIP-associating protein 2	Clasp2	GSVASLPQSDRSSSSSQESLNRPFSSKWSTA	S	333	-1.1053	0.134307
Q8BRT1	CLIP-associating protein 2	Clasp2	VGGSKANPLPGSLQRSRSDIDVNAAAGAKAH	S	374	-0.742718	0.179428
Q8BRT1	CLIP-associating protein 2	Clasp2	GSKANPLPGSLQRSRSDIDVNAAAGAKAHHA	S	376	-0.481698	0.181847
Q8BRT1	CLIP-associating protein 2	Clasp2	KTDSRGRSRTKMVSQSQPGSRSGSPGRVLTT	S	461	1.26708	0.0201888
Q8BRT1	CLIP-associating protein 2	Clasp2	SKIPRSQGCSREASPSRLSVARSSRIPRPSV	S	515	-0.369591	0.292724
Q8BRT1	CLIP-associating protein 2	Clasp2	LGPGYGISQSSRLSSSVSAMRVLNTGSDVEE	S	570	-0.405529	0.199626
Q8CFC7	CLK4-associating serine/arginine rich protein	Clasrp	HSPSPPREKLTRPAASPAVGEKLKKTEPAAG	S	541	-0.445839	0.100777
Q6Q473	Calcium-activated chloride channel regulator 4A;Calcium-activated chloride channel regulator 4A, 110 kDa form;Calcium-activated chloride channel regulator 4A, 30 kDa form	Clca4a	RTSKNIIELRDNFNNSPRVDTTNLTPKEANS	S	808	-0.138968	0.741917
Q922J3	CAP-Gly domain-containing linker protein 1	Clip1	SATPQISNLTKTASESISNLSEAGSVKKGER	S	194	-0.581695	0.290238
Q922J3	CAP-Gly domain-containing linker protein 1	Clip1	ISNLTKTASESISNLSEAGSVKKGERELKVG	S	199	-1.31473	0.110362
Q922J3	CAP-Gly domain-containing linker protein 1	Clip1	TKTASESISNLSEAGSVKKGERELKVGDRVL	S	203	0.174494	0.30631
Q9DBC3	Cap-specific mRNA (nucleoside-2'-O-)-methyltransferase 1	Cmtr1	PLKKQKRIGELARHLSSTSDDEPLSSVNHAA	S	27	-0.0626624	0.783828
Q9DBC3	Cap-specific mRNA (nucleoside-2'-O-)-methyltransferase 1	Cmtr1	LKKQKRIGELARHLSSTSDDEPLSSVNHAAK	S	28	-0.245305	0.959957
Q9DBC3	Cap-specific mRNA (nucleoside-2'-O-)-methyltransferase 1	Cmtr1	KKQKRIGELARHLSSTSDDEPLSSVNHAAKA	T	29	-1.09994	0.552149
Q8C5L3	CCR4-NOT transcription complex subunit 2	Cnot2	GIPSRTNSMSSSGLGSPNRSSPSIICMPKQQ	S	165	0.42576	0.202635
Q8K0V4	CCR4-NOT transcription complex subunit 3	Cnot3	DDKKRGRSTDSEVSQSPAKNGSKPVHSNQHP	S	299	-0.375561	0.91096
Q8CBC4	Consortin	Cnst	CHPGDSVERRVTRLPSVSDENENQLAGDGPA	S	34	0.510362	0.0685687
Q3UMF0	Cordon-bleu protein-like 1	Cobll1	FSFFQRSKKKREQTASAPATPLVSKHRPSFT	S	300	0.596293	0.413934
Q3UMF0	Cordon-bleu protein-like 1	Cobll1	PKPSSGTERHLHRTLSSPTGTETNPPKAPRV	S	896	-0.41255	0.113961
Q8CI04	Conserved oligomeric Golgi complex subunit 3	Cog3	IETAQQFFSWFAKLQTQMDQDEGTKYRQMRD	T	109	-0.186018	0.013537
Q8CI04	Conserved oligomeric Golgi complex subunit 3	Cog3	SWFAKLQTQMDQDEGTKYRQMRDYLSGFQEQ	T	117	-0.186018	0.013537
Q5SU73	Coilin	Coil	RKAKKRAFKLMEDEETDQGYKSLKKHCKRQE	T	122	-0.0490182	0.617085
Q5SU73	Coilin	Coil	LIDPRLIIDSSGSISST______________	S	569	-0.106985	0.439066
O88587	Catechol O-methyltransferase	Comt	VVDGLEKAVYQGPGSSPVKS___________	S	261	0.180773	0.0712297
Q8CIE6	Coatomer subunit alpha;Xenin;Proxenin	Copa	TVRVWDISGLRKKNLSPGAVESDVRGITGVD	S	173	-0.204111	0.106435
O89079	Coatomer subunit epsilon	Cope	______MAPPVPGAVSGGSGEVDELFDVKNA	S	10	-0.225012	0.46124
O89079	Coatomer subunit epsilon	Cope	___MAPPVPGAVSGGSGEVDELFDVKNAFYI	S	13	-0.217659	0.491062
O89053	Coronin-1A	Coro1a	ELRVNRGLDSARRRATPEPSGTPSSDTVSRL	T	418	-1.21467	0.209366
Q9D2V7	Coronin-7	Coro7	SLSSTSGIGTSPSQRSLQSLLGPSSKFRHTQ	S	459	0.567802	0.0177767
Q9CQI6	Coactosin-like protein	Cotl1	RSELKKAGGANYDAQSE______________	S	141	0.287837	0.047864
O89001	Carboxypeptidase D	Cpd	TGSKKSLLSHEFQDETDTEEETLYSSKH___	T	1365	0.442148	0.0221756
O89001	Carboxypeptidase D	Cpd	SKKSLLSHEFQDETDTEEETLYSSKH_____	T	1367	0.152847	0.258904
Q6NVF9	Cleavage and polyadenylation specificity factor subunit 6	Cpsf6	RGDYGPPGREMDTARTPLSEAEFEEIMNRNR	T	407	0.359219	0.0156159
Q6PG95	Protein cramped-like	Cramp1l	VLFDGGGGGNPVGDLSQ______________	S	1284	0.20018	0.0339214
P27699	cAMP-responsive element modulator	Crem	RAPTTALPQGVVMAASPGSLHSPQQLAEEAT	S	284	0.807993	0.0656237
Q3U182	CREB-regulated transcription coactivator 2	Crtc2	HVLNHQNLTHCSRHGSGPNIILTGDSSPGFS	S	612	-0.324446	0.401362
Q91X84	CREB-regulated transcription coactivator 3	Crtc3	FQKLQQLRLTQYHGGSLPNVSQLRNSAPEFQ	S	62	0.561072	0.097142
Q91X84	CREB-regulated transcription coactivator 3	Crtc3	AAMTHLGIRTSSGLQSSRSNPSIQATLSKMA	S	326	-0.357282	0.734765
Q91X84	CREB-regulated transcription coactivator 3	Crtc3	THLGIRTSSGLQSSRSNPSIQATLSKMALSS	S	329	0.769949	0.0641539
Q91X84	CREB-regulated transcription coactivator 3	Crtc3	ANASALHPSLRLFSLSNPSLSTTNLSGPSRR	S	370	0.464653	0.0754785
Q9R194	Cryptochrome-2	Cry2	SISNTGPRALSSGPASPKRKLEAAEEPPGEE	S	557	-0.418116	0.123266
Q03740	Gamma-crystallin E	Cryge	MGFSDSVRSCRLIPHSSSHRIKIYEREDYRG	S	85	-1.23988	0.0634712
Q03740	Gamma-crystallin E	Cryge	GFSDSVRSCRLIPHSSSHRIKIYEREDYRGQ	S	86	-1.23988	0.0634712
Q03740	Gamma-crystallin E	Cryge	FSDSVRSCRLIPHSSSHRIKIYEREDYRGQM	S	87	-1.23988	0.0634712
Q03740	Gamma-crystallin E	Cryge	SCRLIPHSSSHRIKIYEREDYRGQMVEITDD	Y	93	-1.23988	0.0634712
P97315	Cysteine and glycine-rich protein 1	Csrp1	PKGFGFGQGAGALVHSE______________	S	192	-0.423154	0.16434
Q99LI7	Cleavage stimulation factor subunit 3	Cstf3	SSAVLTKAVKRPNEDSDEDEEKGAVVPPVHD	S	691	0.0285386	0.566741
Q7TSG2	RNA polymerase II subunit A C-terminal domain phosphatase	Ctdp1	LFPLIDDDTRTHRDNSPAVFPDRHSVLPTAL	S	730	0.436115	0.00170773
P26231	Catenin alpha-1	Ctnna1	YDGIRDIRKAVLMIRTPEELDDSDFETEDFD	T	634	-0.307837	0.0868042
P26231	Catenin alpha-1	Ctnna1	RKAVLMIRTPEELDDSDFETEDFDVRSRTSV	S	641	-0.304157	0.414616
P70698	CTP synthase 1	Ctps1	SVGRLPHYLQKGCRLSPRDTYSDRSGSSSPD	S	562	-0.919887	0.0479625
Q62018	RNA polymerase-associated protein CTR9 homolog	Ctr9	RSKKGGEFDEFVNDDTDDDLPVSKKKKRRKG	T	925	-0.105945	0.805338
A2A432	Cullin-4B	Cul4b	STSSSSTPPQPRDSASPSTSSFCLGVPVATS	S	149	-0.0183791	0.689969
Q8C5N3	Pre-mRNA-splicing factor CWC22 homolog	Cwc22	SDYSRSDYERSRRGYSYDDSMESRSRDREKR	S	60	-0.113705	0.751072
Q8C5N3	Pre-mRNA-splicing factor CWC22 homolog	Cwc22	EDRHGEPKKRRERRDSFSENEKQRSRNQDSD	S	829	-0.0679337	0.507764
P70658	C-X-C chemokine receptor type 4	Cxcr4	FLGAKFKSSAQHALNSMSRGSSLKILSKGKR	S	326	-0.483521	0.130307
P70658	C-X-C chemokine receptor type 4	Cxcr4	GAKFKSSAQHALNSMSRGSSLKILSKGKRGG	S	328	-1.88051	0.0431787
Q61462	Cytochrome b-245 light chain	Cyba	TNPPPRPPAEVRKKPSEGEEEAASAGGPQVN	S	168	0.438239	0.00363711
Q91VY6	Cytohesin-interacting protein	Cytip	SMSEDSIRGAFSRQTSTDDECFHSKDGDEIL	S	279	0.244107	0.0656209
Q8VEB3	UNC119-binding protein C5orf30 homolog	D1Ertd622e	SRSTLTTLPLPVAEGSSPGKAEAEKPRCSST	S	24	-0.430107	0.000472615
Q8VEB3	UNC119-binding protein C5orf30 homolog	D1Ertd622e	RSTLTTLPLPVAEGSSPGKAEAEKPRCSSTP	S	25	-0.203952	0.555878
P98078	Disabled homolog 2	Dab2	RTGKPEAQGGPWPYPSSQTQQAVRTQNGVSE	S	368	0.0445567	0.646175
P98078	Disabled homolog 2	Dab2	KPEAQGGPWPYPSSQTQQAVRTQNGVSEREQ	T	371	0.0445567	0.646175
P98078	Disabled homolog 2	Dab2	QNGFHIKSSPNPFVGSPPKGLSVPNGVKQDL	S	401	0.107943	0.240496
Q91XC8	Death-associated protein 1	Dap	______________MSSPPEGKLETKAGHPP	S	2	-1.33718	0.0181012
Q91XC8	Death-associated protein 1	Dap	_____________MSSPPEGKLETKAGHPPA	S	3	-0.739455	0.11116
P31786	Acyl-CoA-binding protein	Dbi	______________MSQAEFDKAAEEVKRLK	S	2	-0.0207369	0.810428
Q62418	Drebrin-like protein	Dbnl	APHPREIFKQKERAMSTTSVTSSQPGKLRSP	S	277	-0.126782	0.00549211
Q62418	Drebrin-like protein	Dbnl	PREIFKQKERAMSTTSVTSSQPGKLRSPFLQ	S	280	0.174254	0.433249
Q923B1	Lariat debranching enzyme	Dbr1	RSPASGEGKCGETVESGDEKDLAKFPLKRLS	S	505	-0.0367046	0.787665
Q923B1	Lariat debranching enzyme	Dbr1	SGDEKDLAKFPLKRLSDEHEPEQRKKIKRRN	S	520	0.46843	0.0134709
Q80T85	DDB1- and CUL4-associated factor 5	Dcaf5	ALSKALSSRAEEPPASPGPKASGSTLNSASG	S	799	-0.530856	0.147215
Q8N7N5	DDB1- and CUL4-associated factor 8	Dcaf8	TGHYSINDESRGHGHSDEEDEEQPRHRGQRK	S	100	0.437777	0.0925713
P43346	Deoxycytidine kinase	Dck	_____MATPPKRFCPSPSTSSEGTRIKKISI	S	11	-0.718198	0.0784344
Q8K4J0	Protein artemis	Dclre1c	KPLGKLKRARTIHLDSEEDDDLFDDPLPTPL	S	385	0.089305	0.462485
Q91YD3	mRNA-decapping enzyme 1A	Dcp1a	EEETRRSQQAARDKQSPSQANGCSDQRPIDI	S	162	0.898977	0.201194
Q91YD3	mRNA-decapping enzyme 1A	Dcp1a	ETRRSQQAARDKQSPSQANGCSDQRPIDILE	S	164	1.39916	0.0843827
Q91YD3	mRNA-decapping enzyme 1A	Dcp1a	NSTMIQAVKTTPRQKSPLLNQPVPELSHSSL	S	372	1.15992	0.0963169
Q91YD3	mRNA-decapping enzyme 1A	Dcp1a	QQTVPRAADLERKASSPSPLTVGTAESQRKP	S	543	0.154601	0.415359
Q91YD3	mRNA-decapping enzyme 1A	Dcp1a	TVPRAADLERKASSPSPLTVGTAESQRKPSI	S	545	0.439892	0.0491399
Q9CXV9	DCN1-like protein 5	Dcun1d5	KIPSYCRSQPPARLISGEEDFSRKKCLAWFY	S	41	-0.0332178	0.902066
Q9D9Z5	DET1- and DDB1-associated protein 1	Dda1	EAEGESSAPPRKVARTDSPDMPEDT______	T	93	-0.595344	0.00849704
Q9D9Z5	DET1- and DDB1-associated protein 1	Dda1	EGESSAPPRKVARTDSPDMPEDT________	S	95	-0.480621	0.231452
Q9JJY4	Probable ATP-dependent RNA helicase DDX20	Ddx20	VEDSSSNSQHQAKDSSPGSLPKIPCLSSFKV	S	569	-0.768483	0.207827
Q9JIK5	Nucleolar RNA helicase 2	Ddx21	___MPGKLRSGAKLGSDGAEESMETLPKPSE	S	13	-0.76052	0.0043122
Q9JIK5	Nucleolar RNA helicase 2	Ddx21	KQADSETKEIITEEPSEEEADMPKPKKMKKG	S	118	-0.755425	0.00523534
Q9JIK5	Nucleolar RNA helicase 2	Ddx21	KMKKGKEANGDAGEKSPKLKNGLSQPSEEEA	S	144	-0.931194	0.00023467
Q9JIK5	Nucleolar RNA helicase 2	Ddx21	AGEKSPKLKNGLSQPSEEEADIPKPKKMKKG	S	155	-0.198304	0.0940759
Q9JIK5	Nucleolar RNA helicase 2	Ddx21	AGEKSPKLKNGLSQPSEEEVDIPKPKKMKKG	S	192	-0.101789	0.740836
Q810A7	ATP-dependent RNA helicase DDX42	Ddx42	AGVVQEEEEDNLEYDSDGNPIAPSKKIIDPL	S	185	0.715719	0.00468036
Q569Z5	Probable ATP-dependent RNA helicase DDX46	Ddx46	NERKKLQKAALGLQDSDDEDAAVDIDEQIES	S	804	0.99906	0.0335036
Q9CWX9	Probable ATP-dependent RNA helicase DDX47	Ddx47	_______MAADEEPDSPSGALQTAAEEEETK	S	9	-0.198204	0.569686
Q61656	Probable ATP-dependent RNA helicase DDX5	Ddx5	QAINPKLLQLVEDRGSGRSRGRGGMKDDRRD	S	480	-0.304469	0.134336
Q8K4L0	ATP-dependent RNA helicase DDX54	Ddx54	GPGRALPSFPTSECVSDVEPDTREMVRAQNK	S	74	-0.112379	0.627496
Q6ZPL9	ATP-dependent RNA helicase DDX55	Ddx55	ERKKKMNAKRKKDEGSDIDDEDMEELLNDTR	S	544	-0.005456	0.734854
Q6ZPL9	ATP-dependent RNA helicase DDX55	Ddx55	LTSAKRTVQLTDLGVSDLEEDS_________	S	594	0.071526	0.374021
Q9DBN9	Probable ATP-dependent RNA helicase DDX59	Ddx59	HLLQVKEGEGSLRPSSPQRVAAEPESPLDAF	S	150	0.738786	0.011224
Q8C2K1	Differentially expressed in FDCP 6	Def6	LKRLTRWGSQGNRTLSVNSSEQKSLNGGDET	S	597	-0.363242	0.0859151
Q99J78	Differentially expressed in FDCP 8	Def8	STTCPKCARLTLRKQSLFQEPGLDMDA____	S	437	0.68492	0.116023
Q8K382	DENN domain-containing protein 1A	Dennd1a	GCVSSAEDPLPKTMPSPQAETQDPRLREDRR	S	473	0.958022	0.00736999
Q8K382	DENN domain-containing protein 1A	Dennd1a	GQVRPPRPHVVRRPKSNITVEGRRTSVSSPE	S	510	-0.0916923	0.885425
Q3U1T9	DENN domain-containing protein 1B	Dennd1b	DIFEEEITSGGFCGGSPRSYQQWVYTVKKGG	S	395	0.458823	0.20764
Q3U1T9	DENN domain-containing protein 1B	Dennd1b	DDDDDDDDIERASKISSEDGEETRAYFYESD	S	516	-0.352415	0.0229581
Q8CFK6	DENN domain-containing protein 1C	Dennd1c	LLTIKDGDSGLQRGGSLRTPSLTSRSDRLQQ	S	492	-0.670708	0.00581246
Q3U1Y4	DENN domain-containing protein 4B	Dennd4b	QQGALPVPGPSRSAPSSPAPRRTKQEMKVAQ	S	735	-2.22762	0.0617346
Q3U1Y4	DENN domain-containing protein 4B	Dennd4b	QGALPVPGPSRSAPSSPAPRRTKQEMKVAQR	S	736	-0.358039	0.0070696
Q3U1Y4	DENN domain-containing protein 4B	Dennd4b	LREPSSPMGRLVKSGSLGSARGTQPTVEAGV	S	961	-1.92382	0.0915026
A6H8H2	DENN domain-containing protein 4C	Dennd4c	DRGEKKQKHFPERSCSFSSESRAGMLLKKSS	S	1043	-0.824726	0.0343055
A6H8H2	DENN domain-containing protein 4C	Dennd4c	AALTCPKTSPPHVTRTHSFENVNCHLADSRT	T	1094	0.0167474	0.55793
A6H8H2	DENN domain-containing protein 4C	Dennd4c	LTCPKTSPPHVTRTHSFENVNCHLADSRTRM	S	1096	0.0761012	0.607045
O54786	DNA fragmentation factor subunit alpha	Dffa	EGNILSNQKESKAALSEELDAVDTGVGREMA	S	217	-0.200189	0.445283
O70279	Protein DGCR14	Dgcr14	QGKVGPDGKELIPQESPRVGGFGFVATPSPA	S	295	-0.0973991	0.700499
Q9EQM6	Microprocessor complex subunit DGCR8	Dgcr8	FSKGRLLIDPNCSGHSPRTARHAPAVRKFSP	S	95	0.243426	0.0542502
Q6PGC1	ATP-dependent RNA helicase Dhx29	Dhx29	KSRPKFQSVQIQATLSPPQQTKTKRQEEDPK	S	198	0.983769	0.0493055
Q99PU8	Putative ATP-dependent RNA helicase DHX30	Dhx30	TQQDSHNPLRDSRGGSFEMTDDDSAIRALTQ	S	249	-0.426255	0.0925233
Q6P5D3	Putative ATP-dependent RNA helicase DHX57	Dhx57	CKSKQKESSKNVRDTSPETCKFYLKGNCKFG	S	301	-0.540057	0.0578509
Q8C9B9	Death-inducer obliterator 1	Dido1	________MDDKGHLSNEEAPKAIKPTSKEF	S	8	-0.179223	0.561934
Q8C9B9	Death-inducer obliterator 1	Dido1	NVPAASPAPGRLGPVSPAPSQPNSQIRQNIR	S	657	0.259291	0.39869
Q8C9B9	Death-inducer obliterator 1	Dido1	ALTSAVVPKSILAKPSSSPDPRYLSVPPSPS	S	1014	-0.907323	0.0653078
Q8CI75	DIS3-like exonuclease 2	Dis3l2	____MNHPDYKLNLRSPGTPRGVSSVVGPSA	S	12	-0.0911279	0.765078
Q8CI75	DIS3-like exonuclease 2	Dis3l2	LKYSAILKRPGLEKASDEEPED_________	S	864	-0.731203	0.028048
Q9ESX5	H/ACA ribonucleoprotein complex subunit 4	Dkc1	QLAAEAVNVIKRKRDSESESDETPTVPQLKE	S	451	-1.1482	0.0367461
Q9ESX5	H/ACA ribonucleoprotein complex subunit 4	Dkc1	AAEAVNVIKRKRDSESESDETPTVPQLKEKK	S	453	-0.61409	0.472368
Q9ESX5	H/ACA ribonucleoprotein complex subunit 4	Dkc1	EKKKKKDKKPKTVLESGGETGDGDNDTTKKK	S	481	-0.377185	0.110543
Q9ESX5	H/ACA ribonucleoprotein complex subunit 4	Dkc1	TKKKKKKKVKVVEEMSE______________	S	508	-0.742932	0.0588934
Q8K4R9	Disks large-associated protein 5	Dlgap5	EGRELGNIHETSQDLSPEKASSKTRSVKMVL	S	70	0.351969	0.0593475
Q6PNC0	DmX-like protein 1	Dmxl1	IQQGKQRPTGLTRSTSMLISSAHSKSSNNLK	S	572	-0.168454	0.622535
Q8BTI8	Dynein heavy chain 2, axonemal;Serine/arginine repetitive matrix protein 2	Dnah2;Srrm2	LMAAMGPPGGGRTVISPRLQSRFNIINMTFP;PSRSSSPQPKVKTVISPRGRSHSSSSSPSPS	S	898	-2.58734	0.0336994
E9Q8D0		Dnajc21	LQEMEARYEKEFGDGSDENEVEDQEPRNGLD	S	283	0.553017	0.00300138
Q6TXD4	Dynamin-binding protein	Dnmbp	GWSFQKPASHLQRASSLTASRLDRPSHFCHP	S	480	0.0144597	0.402477
P13864	DNA (cytosine-5)-methyltransferase 1	Dnmt1	GSRPTWRAEMADSNRSPRSRPKPRGPRRSKS	S	125	-1.56694	0.104797
P13864	DNA (cytosine-5)-methyltransferase 1	Dnmt1	ADDDEEADDDVSEMPSPKKLHQGKKKKQNKD	S	717	-0.514234	0.00106667
Q8BZN6	Dedicator of cytokinesis protein 10	Dock10	AFFRQCQKREKDMSQSPTSSFVRACKNLLNV	S	877	0.288322	0.380041
Q8BZN6	Dedicator of cytokinesis protein 10	Dock10	AISTVNHADSRASLASLDSNPSTTEKSSEKT	S	1292	-0.0209595	0.592459
Q8BZN6	Dedicator of cytokinesis protein 10	Dock10	TVNHADSRASLASLDSNPSTTEKSSEKTDNC	S	1295	0.283725	0.202678
Q8C3J5	Dedicator of cytokinesis protein 2	Dock2	RHPVENKGATLSRSSSSVGGLSVSSRDVFSI	S	587	-2.69011	0.0058874
Q8C3J5	Dedicator of cytokinesis protein 2	Dock2	ESAPPKTPKVEEEPISPGSTLPEVKLRRSKK	S	1683	-0.665606	0.0553507
Q8C3J5	Dedicator of cytokinesis protein 2	Dock2	PEVKLRRSKKRTKRSSVVFADEKAATESDLK	S	1704	-0.539128	0.0448909
Q8C3J5	Dedicator of cytokinesis protein 2	Dock2	TESDLKRLSRKQEFMSDTNLSEHAAIPARVS	S	1729	0.273572	0.0270312
Q8C3J5	Dedicator of cytokinesis protein 2	Dock2	SDLKRLSRKQEFMSDTNLSEHAAIPARVSIL	T	1731	0.32339	0.00640296
Q8R1A4	Dedicator of cytokinesis protein 7	Dock7	SSYQDEQDDLKRRSMSIDDTPRGSWACSIFD	S	182	-0.216048	0.2536
Q8R1A4	Dedicator of cytokinesis protein 7	Dock7	QEMVRRSRGQLERSPSGSAFGSQENLRWRKD	S	1422	0.214638	0.284596
Q8C147	Dedicator of cytokinesis protein 8	Dock8	KRSLSQSRRPSERTLSLEENGVGSNFKATTL	S	452	-0.244841	0.0907837
Q8C147	Dedicator of cytokinesis protein 8	Dock8	SAAAVSSKLMQARVMSSSNPDLTGSHCAADE	S	903	0.198572	0.464202
Q8C147	Dedicator of cytokinesis protein 8	Dock8	AAVSSKLMQARVMSSSNPDLTGSHCAADEEV	S	905	0.554861	0.205218
Q8C147	Dedicator of cytokinesis protein 8	Dock8	ALPQLYDFTDARSGRSRASGSYEEQDVANGI	S	1241	1.14515	0.0518603
Q8C147	Dedicator of cytokinesis protein 8	Dock8	HRSSFRKCETQLSQGS_______________	S	2100	1.14154	0.031336
P97465	Docking protein 1	Dok1	AQGKVGQAQDILRTDSHDGETEGKTVPPPVP	S	269	0.499973	0.21394
O70469	Docking protein 2	Dok2	IQAICLLAFPGQRKGSPGLEEKSGSPCMEEN	S	124	-0.958035	0.0423478
Q61103	Zinc finger protein ubi-d4	Dpf2	PLEKRGAPDPRVDDDSLGEFPVSNSRARKRI	S	142	0.546802	0.373248
Q9CR25	Diphthamide biosynthesis protein 2	Dph2	VRGRRGIAIAYEDEGSS______________	S	488	-0.469524	0.0234355
Q9CR25	Diphthamide biosynthesis protein 2	Dph2	RGRRGIAIAYEDEGSS_______________	S	489	-0.362568	0.336852
A6X919	Probable C-mannosyltransferase DPY19L1	Dpy19l1	SKHRDAAPRPPRSARSSPPPLSGASEVDAGE	S	22	-0.27257	0.897973
A6X919	Probable C-mannosyltransferase DPY19L1	Dpy19l1	KHRDAAPRPPRSARSSPPPLSGASEVDAGEL	S	23	-0.20676	0.954253
O08553	Dihydropyrimidinase-related protein 2	Dpysl2	YDGPVCEVSVTPKTVTPASSAKTSPAKQQAP	T	514	-0.819797	0.1944
O08553	Dihydropyrimidinase-related protein 2	Dpysl2	PVCEVSVTPKTVTPASSAKTSPAKQQAPPVR	S	517	-0.425323	0.0083439
O08553	Dihydropyrimidinase-related protein 2	Dpysl2	VSVTPKTVTPASSAKTSPAKQQAPPVRNLHQ	T	521	0.626967	0.0973761
O08553	Dihydropyrimidinase-related protein 2	Dpysl2	SVTPKTVTPASSAKTSPAKQQAPPVRNLHQS	S	522	0.107585	0.538326
O08553	Dihydropyrimidinase-related protein 2	Dpysl2	QAPPVRNLHQSGFSLSGAQIDDNIPRRTTQR	S	542	0.701463	0.0261999
Q9CYC5	Kinetochore-associated protein DSN1 homolog	Dsn1	KVSVQLKKRSMDQLDSSPARKLLKLPLQSSP	S	330	0.547145	0.0105203
Q9CYC5	Kinetochore-associated protein DSN1 homolog	Dsn1	DSSPARKLLKLPLQSSPSTQ___________	S	344	1.13628	0.0475942
Q9DD18	D-tyrosyl-tRNA(Tyr) deacylase 1	Dtd1	SESSKERNAPRKEDRSASSGAEGDVSSEREP	S	194	-0.580222	0.0379551
Q9DD18	D-tyrosyl-tRNA(Tyr) deacylase 1	Dtd1	SKERNAPRKEDRSASSGAEGDVSSEREP___	S	197	-1.56439	0.0517264
Q9DD18	D-tyrosyl-tRNA(Tyr) deacylase 1	Dtd1	KEDRSASSGAEGDVSSEREP___________	S	205	-0.908498	0.0746255
O88487	Cytoplasmic dynein 1 intermediate chain 2	Dync1i2	SMGLTTDSPIVPPPMSPSSKSVSTPSEAGSQ	S	81	0.370008	0.158294
Q8R1Q8	Cytoplasmic dynein 1 light intermediate chain 1	Dync1li1	RDFQEYVEPGEDFPASPQRRTTGAQEDRGDS	S	207	0.541655	0.138752
Q8R1Q8	Cytoplasmic dynein 1 light intermediate chain 1	Dync1li1	PRVPGGSPRTPNRSVSSNVASVSPIPAGSKK	S	414	0.0973295	0.271563
Q8R1Q8	Cytoplasmic dynein 1 light intermediate chain 1	Dync1li1	VHAELDRITRKPASVSPTTPTSPTEGEAS__	S	510	-2.58761	0.0611996
Q8R1Q8	Cytoplasmic dynein 1 light intermediate chain 1	Dync1li1	AELDRITRKPASVSPTTPTSPTEGEAS____	T	512	-2.82182	0.0488923
Q8R1Q8	Cytoplasmic dynein 1 light intermediate chain 1	Dync1li1	RITRKPASVSPTTPTSPTEGEAS________	S	516	-2.11304	0.106697
Q61214	Dual specificity tyrosine-phosphorylation-regulated kinase 1A;Dual specificity tyrosine-phosphorylation-regulated kinase 1B	Dyrk1a;Dyrk1b	VDFGSSCQLGQRIYQYIQSRFYRSPEVLLGM	Y	321	0.761635	0.0201645
Q58FA4	Transcription factor E2F8	E2f8	RSALPEARDCLHEHLSGDEFEKSQPSRKEKS	S	102	-0.143023	0.398305
Q9D4C5	ELL-associated factor 1	Eaf1	MPFRAPTKPPAGPKTSPLKDNPSPEPQLDDI	S	158	0.29982	0.00353433
Q9D4C5	ELL-associated factor 1	Eaf1	KPPAGPKTSPLKDNPSPEPQLDDIKRELRAE	S	165	0.375101	0.0173998
Q9D0V7	Receptor-binding cancer antigen expressed on SiSo cells	Ebag9	FLKRLICRSGRGRKLSGDQITLPTTVDYSSV	S	36	0.2201	0.461004
Q5FW85	Extracellular matrix protein 2	Ecm2	RQRRRMHQRRLRKSSSFHLRANRQLEVQQTT	S	40	-0.0657665	0.98432
Q8K2D3	Enhancer of mRNA-decapping protein 3	Edc3	SIPKRTDVKSQDVAISPQQQQCSKSYVDRHM	S	131	1.85877	0.0041397
Q3UJB9	Enhancer of mRNA-decapping protein 4	Edc4	DGSLTLNSSSSSLQASPRSLLPGLLPGPADK	S	680	0.92221	0.000330584
Q3UJB9	Enhancer of mRNA-decapping protein 4	Edc4	SLDLQEVEPLGLPQASPSRTRSPDVISSAST	S	727	1.1267	0.0091837
Q3UJB9	Enhancer of mRNA-decapping protein 4	Edc4	DLQEVEPLGLPQASPSRTRSPDVISSASTAL	S	729	0.41325	0.272418
Q3UJB9	Enhancer of mRNA-decapping protein 4	Edc4	QEVEPLGLPQASPSRTRSPDVISSASTALSQ	T	731	0.294248	0.339996
Q3UJB9	Enhancer of mRNA-decapping protein 4	Edc4	RTRSPDVISSASTALSQDIPEIASEALSRGF	S	745	0.535275	0.0256284
O70251	Elongation factor 1-beta	Eef1b	GAADAKDDDDIDLFGSDDEEESEEAKKLREE	S	106	-0.927546	0.104543
P57776	Elongation factor 1-delta	Eef1d	AISKLEARLSSLEKSSPTPRATAPQTQHVSP	S	119	-1.90935	0.093382
P57776	Elongation factor 1-delta	Eef1d	SSPTPRATAPQTQHVSPMRQVEPPTKKGATP	S	133	1.09576	0.0267231
P57776	Elongation factor 1-delta	Eef1d	VSPMRQVEPPTKKGATPAEDDEDKDIDLFGS	T	147	-0.479202	0.134237
P57776	Elongation factor 1-delta	Eef1d	TPAEDDEDKDIDLFGSDEEEEDKEAARLREE	S	162	-0.735371	0.0339971
P58252	Elongation factor 2	Eef2	KAGIIASARAGETRFTDTRKDEQERCITIKS	T	57	-0.191683	0.687887
P58252	Elongation factor 2	Eef2	GIIASARAGETRFTDTRKDEQERCITIKSTA	T	59	-0.741177	0.0609993
Q9D8Y0	EF-hand domain-containing protein D2	Efhd2	LLRRADLNQGIGEPQSPSRRVFNPYTEFKEF	S	74	0.793561	0.0107636
Q8BG67	Protein EFR3 homolog A	Efr3a	LTVPYVPQVTDEDRLSRRKSIVDTVSIQVDI	S	692	0.486449	0.000839241
Q91YE3	Egl nine homolog 1	Egln1	PGPAEPGSEDPPLSRSPGPERASLCPAGGGP	S	131	-1.46506	0.264871
Q99MS7	EH domain-binding protein 1-like protein 1	Ehbp1l1	EARPEPDIEVRGSKDSLGGERSKVEEEERGD	S	370	-0.37978	0.089434
Q99MS7	EH domain-binding protein 1-like protein 1	Ehbp1l1	LVNGVGASGGVRLRRSSVNGEAGPVPPPRAH	S	1443	-0.385725	0.571254
Q99MS7	EH domain-binding protein 1-like protein 1	Ehbp1l1	VNGVGASGGVRLRRSSVNGEAGPVPPPRAHG	S	1444	-0.420612	0.37196
Q61070	Etoposide-induced protein 2.4	Ei24	ARIQQKREEQRRRRASSLLAQRRPQSVERKQ	S	46	0.773756	0.119327
Q8BJW6	Eukaryotic translation initiation factor 2A;Eukaryotic translation initiation factor 2A, N-terminally processed	Eif2a	CKVYTFSKDGTLFAWSNGEKVNIINVANKGL	S	54	-0.629638	0.321036
Q9QZ05	Eukaryotic translation initiation factor 2-alpha kinase 4	Eif2ak4	RDPAGHRAAAILHGGSPDFVGNGKARTYSSG	S	230	-0.234053	0.736562
Q8CHW4	Translation initiation factor eIF-2B subunit epsilon	Eif2b5	SEGSVDPEELDSRAGSPQLDDIRVFQNEVLG	S	540	0.696522	0.108973
Q6ZWX6	Eukaryotic translation initiation factor 2 subunit 1	Eif2s1	EKRGVFNVQMEPKVVTDTDETELARQLERLE	T	279	-0.318433	0.417533
Q99L45	Eukaryotic translation initiation factor 2 subunit 2	Eif2s2	______________MSGDEMIFDPTMSKKKK	S	2	-0.296505	0.279892
Q8JZQ9	Eukaryotic translation initiation factor 3 subunit B	Eif3b	QARGHPSAGAEEEGGSDGSAAEAEPRALENG	S	120	-1.52967	0.163167
Q8R1B4	Eukaryotic translation initiation factor 3 subunit C	Eif3c	TKPVSGNYGKQPLLLSEDEEDTKRVVRSAKD	S	39	-0.383446	0.42205
O70194	Eukaryotic translation initiation factor 3 subunit D	Eif3d	VRQKWDQKSQKPRDSSVEVRSDWEVKEEMDF	S	161	-0.206147	0.0170384
Q9DCH4	Eukaryotic translation initiation factor 3 subunit F	Eif3f	DTERIGVDLIMKTCFSPNRVIGLSSDLQQVG	S	262	0.741286	0.130873
Q9Z1D1	Eukaryotic translation initiation factor 3 subunit G	Eif3g	VTSELLKGIPLPTGDTSPEPELLPGDPLPPP	T	41	0.148234	0.00393868
Q9DBZ5	Eukaryotic translation initiation factor 3 subunit K	Eif3k	VEKIDFDSVSSIMASSQ______________	S	217	0.529724	0.00547964
Q60876	Eukaryotic translation initiation factor 4E-binding protein 1	Eif4ebp1	ALGDGVQLPPGDYSTTPGGTLFSTTPGGTRI	T	36	0.11024	0.51761
Q60876	Eukaryotic translation initiation factor 4E-binding protein 1	Eif4ebp1	GVQLPPGDYSTTPGGTLFSTTPGGTRIIYDR	T	40	0.392785	0.038727
Q9EST3	Eukaryotic translation initiation factor 4E transporter	Eif4enif1	GGCHVTAAVSSRRSGSPLEKDSDGLRLLGGR	S	137	-0.275664	0.306328
Q9EST3	Eukaryotic translation initiation factor 4E transporter	Eif4enif1	HMHSQLEHRTSQRSSSPVGLAKWFGSDVLQQ	S	949	-0.765862	0.104521
Q6NZJ6	Eukaryotic translation initiation factor 4 gamma 1	Eif4g1	RPIDTSRLTKITKPGSIDSNNQLFAPGGRLS	S	1081	0.863308	0.0585405
Q6NZJ6	Eukaryotic translation initiation factor 4 gamma 1	Eif4g1	LPAENTDNRRVVQRSSLSRERGEKAGDRGDR	S	1147	0.099798	0.610036
Q6NZJ6	Eukaryotic translation initiation factor 4 gamma 1	Eif4g1	DRLDRARTPATKRSFSKEVEERSRERPSQPE	S	1189	-0.748978	0.135375
Q6NZJ6	Eukaryotic translation initiation factor 4 gamma 1	Eif4g1	SRERPSQPEGLRKAASLTEDRGRDPVKREAT	S	1211	-0.959581	0.0138627
Q80XI3	Eukaryotic translation initiation factor 4 gamma 3	Eif4g3	ETAAGEPTPEPPRTSSPTSLPPLARSSLPSP	S	267	-0.421525	0.248284
Q05D44	Eukaryotic translation initiation factor 5B	Eif5b	KKGQKGKKTSFDENDSEELEDKDSKSKKTAR	S	114	-0.183811	0.372227
Q05D44	Eukaryotic translation initiation factor 5B	Eif5b	SKSKKTARPNSEAPLSGSEDADDSNKLSKKG	S	137	-0.964903	0.648608
Q05D44	Eukaryotic translation initiation factor 5B	Eif5b	SRKGQKKNQKNKSVPTVDSGNEDDDSSFKIK	T	212	-0.256299	0.630775
Q05D44	Eukaryotic translation initiation factor 5B	Eif5b	GQKKNQKNKSVPTVDSGNEDDDSSFKIKTVA	S	215	-0.0516614	0.993363
Q60775	ETS-related transcription factor Elf-1	Elf1	RKRKKGRKTKPPRPDSPTTTPNISVKKKNKD	S	187	-0.749792	0.365971
Q9JHC9	ETS-related transcription factor Elf-2	Elf2	VGRKPKTQQSPVSNGSPELGIKKKAREGKGN	S	191	0.520705	0.0516579
Q9Z2U4	ETS-related transcription factor Elf-4	Elf4	GKARKRNRKTKNNRSTSPVTDPSMPIRKKSK	T	186	-0.669771	0.193547
Q9Z2U4	ETS-related transcription factor Elf-4	Elf4	KARKRNRKTKNNRSTSPVTDPSMPIRKKSKD	S	187	-0.788697	0.0370731
Q9Z2U4	ETS-related transcription factor Elf-4	Elf4	SQPPGTVIAAFIRTSSGTSVPVVKEGPLRSS	S	528	-0.382772	0.0133257
P41971	ETS domain-containing protein Elk-3	Elk3	EHRSLFLEAACHDSDSLEPLNLSSGSKTKSP	S	272	0.216376	0.00917454
Q3UKU1	RNA polymerase II elongation factor ELL2	Ell2	EEDLQREETAKLSNASPNPNEGVKEGCTASM	S	501	0.280829	0.258599
Q8BPU7	Engulfment and cell motility protein 1	Elmo1	ELRRIAFDAESEPNNSSGSMEKRKSMYTRDY	S	341	0.153307	0.40735
P21995	Embigin	Emb	AGKEFEQIEQLKSDDSNGIENNVPRYRKTDS	S	312	0.370716	0.399123
Q3UMY5	Echinoderm microtubule-associated protein-like 4	Eml4	DSHSNDQSPQIRASPSPQPSSQPLQINRQTP	S	146	1.41584	0.0385346
Q8BMB0	Protein EMSY	Emsy	CSDEDEKPRKRRRTNSSSSSPVVLKEVPKAV	S	173	0.602481	0.360197
Q8BX80	Cytosolic endo-beta-N-acetylglucosaminidase	Engase	METSSVLTRGAARQRSPAAPEKQARDQTERR	S	16	0.0736397	0.428612
P17182	Alpha-enolase	Eno1	ELRDNDKTRFMGKGVSQAVEHINKTIAPALV	S	63	0.370128	0.222168
P17182	Alpha-enolase	Eno1	LAKYNQILRIEEELGSKAKFAGRSFRNPLAK	S	419	-1.3268	0.049209
P17182	Alpha-enolase;Gamma-enolase	Eno1;Eno2	EIFDSRGNPTVEVDLYTAKGLFRAAVPSGAS	Y	25	-0.221128	0.661588
P17182	Alpha-enolase;Beta-enolase;Gamma-enolase	Eno1;Eno3;Eno2	GLFRAAVPSGASTGIYEALELRDNDKTRFMG	Y	44	-0.198532	0.51651
P60840	Alpha-endosulfine	Ensa	GDHIPTPQDLPQRKSSLVTSKLAGGQVE___	S	109	-0.530255	0.148188
Q3U3N6	AP-4 complex accessory subunit tepsin	Enthd2	VLLLCRQQLQELGAGSPGPVTNKATKILRHF	S	400	1.05618	0.0206489
Q8CHI8	E1A-binding protein p400	Ep400	VRAGAPGPGLGICSNSPTGGFVDASVLVRQI	S	164	0.254451	0.161904
Q8CHI8	E1A-binding protein p400	Ep400	GVLLPGVGGPSAFGMTSPPPPTSPSRTTMPP	T	314	-0.18598	0.56561
Q8CHI8	E1A-binding protein p400	Ep400	KVSRRGKESRLKGFDTSPEHSLDLGISGRKR	T	922	-0.476632	0.274128
Q8CHI8	E1A-binding protein p400	Ep400	VSRRGKESRLKGFDTSPEHSLDLGISGRKRK	S	923	-0.071628	0.97379
P48193	Protein 4.1	Epb41	DMSVTKVVVHQETEISEE_____________	S	856	-0.16742	0.819793
O70318	Band 4.1-like protein 2	Epb41l2	RGISRFIPPWLKKQRSYNLVVAKDGGDKKEP	S	86	-0.82538	0.030059
O70318	Band 4.1-like protein 2	Epb41l2	KDESVITEEMNGKEMSPGHGPGETRKVEPVA	S	698	-0.083881	0.991233
Q60629	Ephrin type-A receptor 5	Epha5	RTLLASPSNEVNLLDSRTVMGDLGWIAFPKN	S	68	0.966659	0.0280158
Q60902	Epidermal growth factor receptor substrate 15-like 1	Eps15l1	STPSHGSVSSLNSTGSLSPKHSVKQPPVAWV	S	253	-1.2575	0.213593
Q60902	Epidermal growth factor receptor substrate 15-like 1	Eps15l1	PSHGSVSSLNSTGSLSPKHSVKQPPVAWVVP	S	255	-2.39712	0.0520584
Q80TH2	Protein LAP2	Erbb2ip	IDPVSFPPQRLPRSESAENHSYAKHSANMNF	S	1013	-0.380024	0.160288
Q9QZD4	DNA repair endonuclease XPF	Ercc4	DVKLNKKAKTSEKTSSPEVQETKKELVLESN	S	363	0.141303	0.442717
Q9QZD4	DNA repair endonuclease XPF	Ercc4	EDKALEEDLCRQTSSSPEGCGVEIKRESFDL	S	522	0.338336	0.301396
P35689	DNA repair protein complementing XP-G cells homolog	Ercc5	HEKVKPEREPEAAPPSPRTLLAIQAAMLGSS	S	341	-1.09427	0.185138
P35689	DNA repair protein complementing XP-G cells homolog	Ercc5	RQSKERNSGATADAGSISPRTCAAIQKALDD	S	382	-0.598141	0.0665843
P35689	DNA repair protein complementing XP-G cells homolog	Ercc5	SKERNSGATADAGSISPRTCAAIQKALDDDN	S	384	-0.0936909	0.725584
Q8BHK9	DNA excision repair protein ERCC-6-like	Ercc6l	RAKSALTLSLDSSPKSDEESEVISVKTKSKT	S	1001	-0.735551	0.117295
Q8BHK9	DNA excision repair protein ERCC-6-like	Ercc6l	ALTLSLDSSPKSDEESEVISVKTKSKTRRIL	S	1005	-0.573292	0.816737
Q5EBJ4	Ermin	Ermn	DEVRVIEFKRKHREGSPLKEESLAREDSPLG	S	211	-0.13163	0.470892
P57759	Endoplasmic reticulum resident protein 29	Erp29	GLLSVKETEKKWASQYLKIMGKILDQGEDFP	Y	204	-0.291192	0.375567
P57759	Endoplasmic reticulum resident protein 29	Erp29	KIMGKILDQGEDFPASEMARIGKLIENKMSD	S	221	-0.291192	0.375567
Q3V1V3	ESF1 homolog	Esf1	KKRLKKKQKALAEEDSEDELPSDVDFNDPYF	S	651	0.0724298	0.592921
P60330	Separin	Espl1	PVDNHLEKSFEILRGSDGEDSASGEKAAAAD	S	1504	-0.425669	0.0193361
Q9ET47	Espin	Espn	TTVFSGSGQPASQPESPQPLVSPAPSRTRSP	S	708	1.01499	0.0562064
Q3TZZ7	Extended synaptotagmin-2	Esyt2	SPSHIAAKEPTPSIASDISLPIATQELRQRL	S	682	0.257861	0.404709
Q3TZZ7	Extended synaptotagmin-2	Esyt2	HIAAKEPTPSIASDISLPIATQELRQRLRQL	S	685	0.127419	0.44019
Q9DCM0	Persulfide dioxygenase ETHE1, mitochondrial	Ethe1	__MASAVVRVAGRRLSQQSASGAPVLLRQMF	S	14	0.994462	0.117089
Q9DCM0	Persulfide dioxygenase ETHE1, mitochondrial	Ethe1	ASAVVRVAGRRLSQQSASGAPVLLRQMFEPK	S	17	0.865875	0.00386172
P97360	Transcription factor ETV6	Etv6	MSETPAQSSIKQERISYTPPESPVASHRSST	S	16	-0.326239	0.167616
P97360	Transcription factor ETV6	Etv6	SETPAQSSIKQERISYTPPESPVASHRSSTP	Y	17	-0.34925	0.321995
P97360	Transcription factor ETV6	Etv6	ETPAQSSIKQERISYTPPESPVASHRSSTPL	T	18	-0.868709	0.196324
P97360	Transcription factor ETV6	Etv6	QSSIKQERISYTPPESPVASHRSSTPLHVHT	S	22	-0.0166011	0.545353
P97360	Transcription factor ETV6	Etv6	NHRPSPDPEQQRPQRSPLDNMSRRLSPVEKA	S	205	-0.542946	0.153271
P97360	Transcription factor ETV6	Etv6	QRPQRSPLDNMSRRLSPVEKAQGPRLQQENN	S	215	-0.35966	0.564548
Q8VD58	Protein EVI2B	Evi2b	KSTLLADDLEVKLFESSEHINDTSNLKTDNV	S	295	0.55391	0.0288263
P70429	Ena/VASP-like protein	Evl	PNSSEAGRKPWERSNSVEKPVSSLLSRTPSV	S	329	-0.387715	0.327251
P70429	Ena/VASP-like protein	Evl	KPVSSLLSRTPSVAKSPEAKSPLQSQPHSRV	S	347	-0.191645	0.588824
P70429	Ena/VASP-like protein	Evl	SPLQSQPHSRVKPAGSVNDVGLDALDLDRMK	S	367	-0.0789916	0.708391
Q8R3S6	Exocyst complex component 1	Exoc1	QETESLHGSSGKLTGSTSSLNKLSVQSSGSR	S	470	0.0109406	0.733966
Q6PGF7	Exocyst complex component 8	Exoc8	_MSDSGASRLRRQLESGGFEARLYVKQLSQQ	S	15	0.0768557	0.565108
Q8VBV3	Exosome complex component RRP4	Exosc2	LLSSMNLPGGELRRRSAEDELAMRGFLQEGD	S	124	-0.416031	0.299971
Q61188	Histone-lysine N-methyltransferase EZH2	Ezh2	YEFRVKESSIIAPVPTEDVDTPPRKKKRKHR	T	482	-0.626997	0.47834
Q61188	Histone-lysine N-methyltransferase EZH2	Ezh2	KESSIIAPVPTEDVDTPPRKKKRKHRLWAAH	T	487	0.0396737	0.297702
P54731	FAS-associated factor 1	Faf1	EENAEPVSKLRIRTPSGEFLERRFLASNKLQ	S	581	-0.0481226	0.922267
Q78T81	Protein FAM102A	Fam102a	QSKLSGYSTEHSRSSSLSDLTHRRNTSTSSS	S	252	-0.300449	0.46046
Q8R184	Protein FAM110A	Fam110a	TTSSPGRPPGLQRSKSDLSERFSRAAADLER	S	190	-0.340168	0.105552
Q7TNF9	Protein FAM117A	Fam117a	LQQPHQRRDGGGRAASVPCSVAPEKSVCRPQ	S	67	-0.549853	0.0153911
Q3U3E2	Protein FAM117B	Fam117b	______MSQRVRRNGSPTPAGALAGGAVGPP	S	10	-0.412091	0.257237
Q3U3E2	Protein FAM117B	Fam117b	____MSQRVRRNGSPTPAGALAGGAVGPPGG	T	12	-0.375261	0.0101913
Q3U3E2	Protein FAM117B	Fam117b	RSPEQGRPSAEKRSPSAPVCKAGDKTHPPSS	S	190	-0.430992	0.095704
Q9DB52	Protein FAM122A	Fam122a	SPAEGGGPGGGGLRRSNSAPLIHGLSDSSPV	S	32	0.715759	0.046673
Q9DB52	Protein FAM122A	Fam122a	AEGGGPGGGGLRRSNSAPLIHGLSDSSPVFQ	S	34	0.652917	0.102373
Q9DB52	Protein FAM122A	Fam122a	SSPVFQAEAPSARRNSTTFPSRHGLLLPASP	S	59	-0.202709	0.932923
Q9DB52	Protein FAM122A	Fam122a	VEKSASPKRIDFIPVSPAPSPTRGIGKQCFS	S	140	-0.444612	0.219416
Q9DB52	Protein FAM122A	Fam122a	ASPKRIDFIPVSPAPSPTRGIGKQCFSPSLQ	S	144	-0.155445	0.685659
Q9DB52	Protein FAM122A	Fam122a	CNSPAKVSTTTDSPVSPAQAASPFIPVDELS	S	267	-0.790422	0.75326
Q6NZE7	Protein FAM122B	Fam122b	PEKLYSPKRIDFTPVSPAPSPTRGFGKQCLS	S	115	-0.427418	0.036601
Q6NZE7	Protein FAM122B	Fam122b	YSPKRIDFTPVSPAPSPTRGFGKQCLSPSLQ	S	119	-0.564457	0.0575369
Q6NZE7	Protein FAM122B	Fam122b	PKRIDFTPVSPAPSPTRGFGKQCLSPSLQMF	T	121	-0.607973	0.00515751
Q6P9N1	Hyccin	Fam126a	SSQGLAKTAATVFSKSFEQVSGAPVPRSPSP	S	453	-0.399432	0.23907
Q6P9N1	Hyccin	Fam126a	KSFEQVSGAPVPRSPSPAIGCVAGADANRFS	S	467	-0.04341	0.957649
Q3UW53	Protein Niban	Fam129a	SSLTDLKTAMGSNQASPARRVSAILPGAPDN	S	595	0.449191	0.179137
Q3UW53	Protein Niban	Fam129a	KTAMGSNQASPARRVSAILPGAPDNELPSNE	S	601	0.970331	0.0148086
Q8R1F1	Niban-like protein 1	Fam129b	APVQESSQPVAVPEASPPASPLRHLPPGKAV	S	695	0.971034	0.0170964
Q9CVI2	Protein FAM133B	Fam133b	ENWKKELEKHREKLLSGNESSSKKRQKKKKE	S	82	0.0182743	0.64337
Q6NS82	Protein FAM134A	Fam134a	KSAPPAGDEPLAETESESEAELAGFSPVVDV	S	276	-0.0158149	0.813246
Q9CQV4	Protein FAM134C	Fam134c	GQTPLTEGSEDLDGHSDPEESFARDLPDFPS	S	320	-0.31512	0.468197
Q3U2I3	FTS and Hook-interacting protein	Fam160a2	LQPGRDGTGLGLGGGSPGASTPVLLPRGGAS	S	900	0.501087	0.00680517
Q8BR63	Protein FAM177A1	Fam177a1	EAAAATAFRDATRQISNERGFENVELGVMGK	S	29	0.644724	0.10402
Q8CGI1	Protein FAM193A	Fam193a	ITIQQHPRLILTDNGSAPTFCSDDEDVAPLS	S	287	-0.587934	0.477985
Q8CGI1	Protein FAM193A	Fam193a	PRLILTDNGSAPTFCSDDEDVAPLSAKFADI	S	293	0.0775376	0.471191
P58468	Protein FAM207A	Fam207a	APGPVPRAVEPALPQSPAGGAGAKDWTFVHN	S	38	-0.0790062	0.409847
Q69ZR9	Protein FAM208A	Fam208a	EIHWKLIPITGGNAGSPEDQHGKHGEKQTPD	S	921	0.366638	0.00245015
Q5DTT3	Protein FAM208B	Fam208b	SPNMVHETKADAETLSRNTEISVNASMFCGP	S	1772	-0.646947	0.0238799
Q6PGL7	WASH complex subunit FAM21	Fam21	RARPAQAPVSEELPPSPKPGKKIPAGAVSVL	S	388	0.118964	0.0354985
Q6PGL7	WASH complex subunit FAM21	Fam21	NLKLVSETKTQKGLFSDEEDSEDLFSSQSSS	S	533	-0.209872	0.695705
Q6PGL7	WASH complex subunit FAM21	Fam21	ATTKKESVPKVPLLFSDEEDSEVPSGVKPED	S	723	-0.363964	0.233582
Q6PGL7	WASH complex subunit FAM21	Fam21	SGVKPEDLKVDNARVSPEVGSADVASIAQKE	S	747	-0.195044	0.922844
Q6PGL7	WASH complex subunit FAM21	Fam21	VDLFAGTKKIRSSVPSGGSLFGDDEDDDLFS	S	870	-0.984473	0.406608
Q6PGL7	WASH complex subunit FAM21	Fam21	FAGTKKIRSSVPSGGSLFGDDEDDDLFSSAK	S	873	-0.113346	0.880355
Q8BR27	Protein FAM214B	Fam214b	TKRRLLPAGETLDVSSEDEGPAPRRRRGTLG	S	255	-0.458658	0.0254143
Q8BGR5	Protein FAM53B	Fam53b	GNPSAPPSKRQCRSLSFSDEMSSCRTSWRPL	S	119	-0.2845	0.593054
Q8BGR5	Protein FAM53B	Fam53b	VQRYSNGVSPMQRSSSFSLPARANGLSSPCH	S	168	-1.56231	0.142134
Q8BGR5	Protein FAM53B	Fam53b	TPELARRSSGLARSRSQPCVLNDKKIGVKRR	S	269	0.534789	0.0464194
Q8BXQ8	Protein FAM53C	Fam53c	LPWRPRGLRNLPRSRSQPCDLDARKTGVKRR	S	273	0.546163	0.00806482
Q76LS9	Protein FAM63A	Fam63a	YQQQQAVQPVRTRAPSPQGRGATSGRPAGER	S	440	0.377203	0.0338074
Q6PDI6	Protein FAM63B	Fam63b	AASEVPSRGQHKVTASPELAEAAAGRGSGPV	S	99	-0.195241	0.493194
Q8BFY7	Protein FAM64A	Fam64a	VSLNLGNGPSWKRLESPEPEQQGLQAAARSA	S	72	0.587443	0.0776805
Q8BFY7	Protein FAM64A	Fam64a	QVKVRRKRGAQKDRGSPPPSLSQKNTRLCRA	S	128	0.236642	0.42239
Q80U16	Protein FAM65B	Fam65b	QSFSPGGPNGIIRSQSFAGFSGLQERRSRCN	S	46	0.324425	0.171712
Q80U16	Protein FAM65B	Fam65b	TFEGNITKQLVKRLTSAEGPVTTDKLFFEGS	S	582	-0.403019	0.160616
Q80U16	Protein FAM65B	Fam65b	KQLVKRLTSAEGPVTTDKLFFEGSVGSESEA	T	589	0.26737	0.163519
F8VPU2	FERM, RhoGEF and pleckstrin domain-containing protein 1	Farp1	PTPASRLGAPENSGISTLERGQKPPPTPSGK	S	23	-0.0911374	0.938236
P25446	Tumor necrosis factor receptor superfamily member 6	Fas	SSRETIPMNASNLSLSKYIPRIAEDMTIQEA	S	222	0.243974	0.181433
Q6PDJ6	F-box only protein 42	Fbxo42	LGHHPPQSLNVGKPLYQSMNCKPMQMYVLDI	Y	636	0.317116	0.243155
Q6PDJ6	F-box only protein 42	Fbxo42	GKPLYQSMNCKPMQMYVLDIKDTKEKGRVKW	Y	647	0.317116	0.243155
Q3UQN2	F-BAR domain only protein 2	Fcho2	PAVSRHSPVQMNRNSSNEELTKSKPSSLPTE	S	403	0.176635	0.00136377
Q3UQN2	F-BAR domain only protein 2	Fcho2	TLVPPPRPASRPKLASGKLSGINEIPRPFSP	S	473	-0.13019	0.826197
Q3UQN2	F-BAR domain only protein 2	Fcho2	PPRPASRPKLASGKLSGINEIPRPFSPPVTS	S	477	-0.13019	0.826197
Q3UQN2	F-BAR domain only protein 2	Fcho2	ASGKLSGINEIPRPFSPPVTSNTSPPPTAPL	S	487	0.320435	< 0.0001
Q3UQN2	F-BAR domain only protein 2	Fcho2	NEIPRPFSPPVTSNTSPPPTAPLARAESSSS	S	495	0.108609	0.314531
P46656	Adrenodoxin, mitochondrial	Fdx1	GPGRPLSVSARARSSSEDKITVHFKNRDGET	S	67	-0.480244	0.0337872
O88842	FYVE, RhoGEF and PH domain-containing protein 3	Fgd3	DKEKPGCKSCGETFNSITKRRYRCKLCGEVI	S	543	-0.378678	0.767776
O88842	FYVE, RhoGEF and PH domain-containing protein 3	Fgd3	EKPGCKSCGETFNSITKRRYRCKLCGEVICR	T	545	-0.0040299	0.769934
Q69ZL1	FYVE, RhoGEF and PH domain-containing protein 6	Fgd6	QRHSLPAAGVLKKAASEELVEKSSSGKETNV	S	494	-0.805614	0.0549153
Q66JX5	FGFR1 oncogene partner	Fgfr1op	ASVEGALDLSDGHPPSKSPEGKSSANSTPSK	S	158	-1.09494	0.340003
Q66JX5	FGFR1 oncogene partner	Fgfr1op	VEGALDLSDGHPPSKSPEGKSSANSTPSKIP	S	160	-0.591686	0.00024769
Q6P9Q4	FH1/FH2 domain-containing protein 1	Fhod1	TPQSPVSRILLRTQRSLEPEPKKPVSPPSPK	S	514	-0.242688	0.51105
Q9D824	Pre-mRNA 3'-end-processing factor FIP1	Fip1l1	SSSVGKWQDRYGRAESPDLRRLPGAIDVIGQ	S	280	-0.870685	0.0737049
Q9D824	Pre-mRNA 3'-end-processing factor FIP1	Fip1l1	RERERTRERERERDHSPTPSVFNSDEERYRY	S	479	-0.223982	0.726355
Q6P9Q6	FK506-binding protein 15	Fkbp15	GSDGHSVSSRDSAAPSPIPASDSLSADPVVT	S	310	0.0929922	0.479057
Q6P9Q6	FK506-binding protein 15	Fkbp15	EVATDGLLQGNSRRLSLTPDPEKGEPPALDP	S	1091	0.618189	0.107162
Q6P9Q6	FK506-binding protein 15	Fkbp15	GTSLRHNQDSQHCSLSGDEEDELFKGATLKV	S	1159	0.892666	0.0377906
P26883	Peptidyl-prolyl cis-trans isomerase FKBP1A	Fkbp1a	_______MGVQVETISPGDGRTFPKRGQTCV	S	9	0.222532	0.0388263
Q9JJ28	Protein flightless-1 homolog	Flii	KDPLARKMRLRRRKDSAQDVQAKQVLKGMSD	S	436	0.724005	0.0604777
Q8BTM8	Filamin-A	Flna	DVTDASKVKCSGPGLSPGMVRANLPQSFQVD	S	1459	-0.155428	0.733578
Q8BTM8	Filamin-A	Flna	NEEHIPDSPFVVPVASPSGDARRLTVSSLQE	S	2327	-0.11143	0.721104
O08917	Flotillin-1	Flot1	GPLTSANKITLVSSGSGTMGAAKVTGEVLDI	S	385	-0.297504	0.083364
Q9JL26	Formin-like protein 1	Fmnl1	DSVASGAEKSKPLDQSVEDLSKAPPSSVPKS	S	184	-0.165298	0.0154441
Q9JL26	Formin-like protein 1	Fmnl1	GAEKSKPLDQSVEDLSKAPPSSVPKSRLTIK	S	189	-0.186693	0.625284
Q9JL26	Formin-like protein 1	Fmnl1	EKGLIRILRGPGDVVSIEILPGAAATPSGDD	S	499	0.18744	0.0399599
Q9JL26	Formin-like protein 1	Fmnl1	PGDVVSIEILPGAAATPSGDDAQAPRVSTDS	T	509	0.421835	0.0375229
Q9JL26	Formin-like protein 1	Fmnl1	DVVSIEILPGAAATPSGDDAQAPRVSTDSPS	S	511	-1.74058e-05	0.748733
Q9JL26	Formin-like protein 1	Fmnl1	AAADTSGREEPPTPKSPPKARRQQMDLISEL	S	1021	-0.506372	0.00459882
Q80TY0	Formin-binding protein 1	Fnbp1	DIEFEDYTQPMKRTVSDNSLSSSKEGKPELR	S	296	-0.178669	0.415739
Q80TY0	Formin-binding protein 1	Fnbp1	FEDYTQPMKRTVSDNSLSSSKEGKPELRFGG	S	299	-0.118805	0.703586
Q8K012	Formin-binding protein 1-like	Fnbp1l	DFPFEDYSQHIYRTISDGTISAAKQESGKMD	S	295	-0.501034	0.120545
Q6ZQ03	Formin-binding protein 4	Fnbp4	VKATGGLCLLGAYADSDDDESDVSEKTAQSK	S	120	0.116478	0.279115
Q6ZQ03	Formin-binding protein 4	Fnbp4	ELRALEEGDGSVSGSSPRSDISQPASQDGVR	S	440	-1.1559	0.536523
Q6ZQ03	Formin-binding protein 4	Fnbp4	IMSKRGKWKMFVRATSPESTSRSSSKTGRDS	S	472	-1.61246	0.100608
P47930	Fos-related antigen 2	Fosl2	VAHGPVCKISPEERRSPPTSGLQSLRGTGSA	S	200	-0.326406	0.84527
P42128	Forkhead box protein K1	Foxk1	PDLRSLVSPIPSPTGTISVPNSCPASPRGAG	T	233	0.49593	0.0591221
P42128	Forkhead box protein K1	Foxk1	PSPTGTISVPNSCPASPRGAGSSSYRFVQNV	S	243	0.383416	0.000513833
P42128	Forkhead box protein K1	Foxk1	GVSCFRTPFGPLSSRSAPASPTHPGLMSPRS	S	402	-0.449228	0.281001
P42128	Forkhead box protein K1	Foxk1	FRTPFGPLSSRSAPASPTHPGLMSPRSSGLQ	S	406	-0.1794	0.492329
P42128	Forkhead box protein K1	Foxk1	SSRSAPASPTHPGLMSPRSSGLQTPECLSRE	S	414	-0.461563	0.190187
P42128	Forkhead box protein K1	Foxk1	PTHPGLMSPRSSGLQTPECLSREGSPIPHDP	T	422	0.737062	0.000406451
P42128	Forkhead box protein K1	Foxk1	LMSPRSSGLQTPECLSREGSPIPHDPDLGSK	S	427	0.443193	0.0111221
P42128	Forkhead box protein K1	Foxk1	RSSGLQTPECLSREGSPIPHDPDLGSKLASV	S	431	-0.340209	0.322397
Q3UCQ1	Forkhead box protein K2	Foxk2	LAVIQEARFAQSAPGSPLSSQPVLITVQRQL	S	419	0.138647	0.538842
Q9R1E0	Forkhead box protein O1	Foxo1	KKKASLQSGQEGPGDSPGSQFSKWPASPGSH	S	284	1.213	0.0523462
Q9R1E0	Forkhead box protein O1	Foxo1	YNCAPGLLKELLTSDSPPHNDIMSPVDPGVA	S	467	0.680552	0.00134553
Q8BP78	Protein FRA10AC1 homolog	Fra10ac1	KTTPECDESPRKKSRSPPSEEASKGKDEGHS	S	250	-0.30582	0.0127306
Q920B0	FERM domain-containing protein 4B	Frmd4b	PPKSLGIERIHFRKSSINEQFMDTRHSREML	S	629	1.00263	0.0272434
Q8C0V9	FERM domain-containing protein 6	Frmd6	STSSSSETVVRLRGQSTDSLPQTICRKPKTS	S	522	0.798628	0.0398978
Q8C0V9	FERM domain-containing protein 6	Frmd6	SSSETVVRLRGQSTDSLPQTICRKPKTSTDR	S	525	0.666471	0.0501219
Q8C0V9	FERM domain-containing protein 6	Frmd6	TICRKPKTSTDRHSLSLDDIRLYQKDFLRIA	S	544	0.061766	0.419839
Q3UFK8	FERM domain-containing protein 8	Frmd8	GNAGQPGPAERSHRSSVSSVGARAADVLVYL	S	21	0.436496	0.117259
Q3UFK8	FERM domain-containing protein 8	Frmd8	GQPGPAERSHRSSVSSVGARAADVLVYLADD	S	24	-2.87622	0.0384564
Q3UFK8	FERM domain-containing protein 8	Frmd8	PSPPPTQRPKLRRQGSVVCSRIQHLSTIDYV	S	409	-0.219022	0.0567748
Q61584	Fragile X mental retardation syndrome-related protein 1	Fxr1	EHGPSEKAINGPTSASGDEIPKLPRTLGEEK	S	643	-0.674767	0.0864607
O35601	FYN-binding protein	Fyb	EEAATSSRPFKVAGQSSPSGIQSRKNLFDNQ	S	27	0.881766	0.0156245
O35601	FYN-binding protein	Fyb	EAATSSRPFKVAGQSSPSGIQSRKNLFDNQG	S	28	-0.875966	0.317589
O35601	FYN-binding protein	Fyb	GIQSRKNLFDNQGNASPPAGPSSMPKFGTTK	S	46	0.804658	0.022934
O35601	FYN-binding protein	Fyb	KPRFPRHTFGQKPSLSTEDSQEENTSKNVPV	S	203	0.585158	0.121988
O35601	FYN-binding protein	Fyb	SQEENTSKNVPVQKGSPVQLGAKSKGAPFKP	S	222	0.181286	0.199338
O35601	FYN-binding protein	Fyb	RGSYGYIKTTAVEIDYDSLKRKKNSLNAVPP	Y	559	0.251085	0.188919
O35601	FYN-binding protein	Fyb	SYGYIKTTAVEIDYDSLKRKKNSLNAVPPRL	S	561	-0.810485	0.220267
P39688	Tyrosine-protein kinase Fyn;Tyrosine-protein kinase Yes;Neuronal proto-oncogene tyrosine-protein kinase Src	Fyn;Yes1;Src	IADFGLARLIEDNEYTARQGAKFPIKWTAPE	T	421	0.495169	0.208426
P97855	Ras GTPase-activating protein-binding protein 1	G3bp1	QDEVFGGFVTEPQEESEEEVEEPEERQQTPE	S	149	0.618926	0.144123
P97855	Ras GTPase-activating protein-binding protein 1	G3bp1	AALEEAAPDDVQKSTSPAPADVAPAQEDLRT	S	231	-0.423002	0.00401392
Q9Z1S8	GRB2-associated-binding protein 2	Gab2	LHQCISRRTENARSASFSQGTRQKSDTAVQK	S	211	0.372168	0.0352851
Q00422	GA-binding protein alpha chain	Gabpa	AKVQRSPRISGEDRSSPGNRTGNNGQIQLWQ	S	309	0.445663	0.000927089
P16858	Glyceraldehyde-3-phosphate dehydrogenase	Gapdh	WRDGRGAAQNIIPASTGAAKAVGKVIPELNG	T	209	0.00933068	0.597282
Q6PAR5	GTPase-activating protein and VPS9 domain-containing protein 1	Gapvd1	FKQRHSYPERLVRSRSSDIVSSVRRPMSDPS	S	902	-1.30857	0.0582844
Q8CHY6	Transcriptional repressor p66 alpha	Gatad2a	MRTSHSDMKSEKRPPSPDVIVLSDSEQPSSP	S	96	0.331769	0.10636
Q8CHY6	Transcriptional repressor p66 alpha	Gatad2a	MKSEKRPPSPDVIVLSDSEQPSSPRVNGLTT	S	103	0.121104	0.566187
Q8CHY6	Transcriptional repressor p66 alpha	Gatad2a	PSPDVIVLSDSEQPSSPRVNGLTTVALKDTS	S	110	0.185819	0.265713
Q8VHR5	Transcriptional repressor p66-beta	Gatad2b	VDMSARRSEPDRGRLTPSPDIIVLSDNEASS	T	121	0.267345	0.219117
Q8VHR5	Transcriptional repressor p66-beta	Gatad2b	MSARRSEPDRGRLTPSPDIIVLSDNEASSPR	S	123	0.0826883	0.400924
Q8VHR5	Transcriptional repressor p66-beta	Gatad2b	PDRGRLTPSPDIIVLSDNEASSPRSSSRMEE	S	130	-0.562451	0.696812
Q8VHR5	Transcriptional repressor p66-beta	Gatad2b	TPSPDIIVLSDNEASSPRSSSRMEERLKAAN	S	136	-0.264385	0.00712958
Q8VHR5	Transcriptional repressor p66-beta	Gatad2b	QEQEIEQRLQQQAALSPTTAPAVSSVSKQET	S	487	0.880359	0.0234239
Q05915	GTP cyclohydrolase 1	Gch1	CTNGFSERELPRPGASPPAEKSRPPEAKGAQ	S	24	-0.429485	0.0716498
P47856	Glutamine--fructose-6-phosphate aminotransferase [isomerizing] 1	Gfpt1	RGKDKKGSCGLSRVDSTTCLFPVEEKAVEYY	S	259	-0.612292	0.118656
P23336	N-acetyllactosaminide alpha-1,3-galactosyltransferase	Ggta1	LQDLHVNKISMSRSKSETSLPSSRSGSQEKI	S	20	-0.339697	0.151661
Q99MR1	PERQ amino acid-rich with GYF domain-containing protein 1	Gigyf1	LGAGPRRDGDRWRSTSPDGGPRSAGWREHGE	S	228	-1.01075	0.0937853
Q99MR1	PERQ amino acid-rich with GYF domain-containing protein 1	Gigyf1	AEGDELRGLSLSPRISSPPGPPGDLEDEEGL	S	412	0.607637	0.00385407
Q6Y7W8	PERQ amino acid-rich with GYF domain-containing protein 2	Gigyf2	GPEWLRALSSGGSITSPPLSPALPKYKLADY	S	26	-0.0469027	0.991555
Q9D600	DNA replication complex GINS protein PSF2	Gins2	MYKLRTNLQPSESTQSQDF____________	S	182	0.964787	0.0187386
Q68FF6	ARF GTPase-activating protein GIT1	Git1	ILSEAKRRQQGKSLSSPTDNLELSARSQSEL	S	371	0.465841	0.0824461
Q68FF6	ARF GTPase-activating protein GIT1	Git1	EPLPSAGATRNNRARSMDSSDLSDGAVTLQE	S	419	0.358777	0.0573495
Q68FF6	ARF GTPase-activating protein GIT1	Git1	SVHVPAGLYRIRKGVSASSVPFTPSSPLLSC	S	570	0.841641	0.00766899
Q68FF6	ARF GTPase-activating protein GIT1	Git1	SRHASKLSRHGSGADSDYENTQSGDPLLGLE	S	605	0.282474	0.366386
Q8K3I9	Glucocorticoid-induced transcript 1 protein	Glcci1	PKSSVSRVPCNVEGISPELEKVFIKENNGKE	S	293	0.103604	0.386261
Q9CPV4	Glyoxalase domain-containing protein 4	Glod4	EAPGGYKFYLQDRSPSQSDPVLKVTLAVSDL	S	133	0.311147	0.01412
Q6PGG2	GEM-interacting protein	Gmip	VVTEENSEASSWRDLSPEGPAPLTEEELDLR	S	75	-0.19575	0.196288
Q6PGG2	GEM-interacting protein	Gmip	DVDSVGGGSESRSLDSPTSSPGAGARRLVKA	S	436	-1.17156	0.0729577
Q6PGG2	GEM-interacting protein	Gmip	VGGGSESRSLDSPTSSPGAGARRLVKASSTG	S	440	-0.584267	0.0342158
Q99L27	GMP reductase 2	Gmpr2	TFIRVTQQVNPIFSNSQ______________	S	347	1.01592	0.0416752
Q3THK7	GMP synthase [glutamine-hydrolyzing]	Gmps	EDRTPRKRISKTLNMTTSPEEKRKIIGDTFV	T	330	-1.13478	0.0150191
Q3THK7	GMP synthase [glutamine-hydrolyzing]	Gmps	DRTPRKRISKTLNMTTSPEEKRKIIGDTFVK	T	331	-0.20386	0.711226
Q3THK7	GMP synthase [glutamine-hydrolyzing]	Gmps	RTPRKRISKTLNMTTSPEEKRKIIGDTFVKI	S	332	-0.248687	0.54686
Q6R0H6	Protein ALEX	Gnas	PRPSLPPGQPLSPRWSPQPRQSLPPWRSLPP	S	448	1.00512	0.0097723
Q80SZ7	Guanine nucleotide-binding protein G(I)/G(S)/G(O) subunit gamma-5	Gng5	______________MSGSSSVAAMKKVVQQL	S	2	-0.373625	0.0362956
Q80SZ7	Guanine nucleotide-binding protein G(I)/G(S)/G(O) subunit gamma-5	Gng5	__________MSGSSSVAAMKKVVQQLRLEA	S	6	-1.7813	0.0722976
Q8CI11	Guanine nucleotide-binding protein-like 3	Gnl3	FTKLAQRRGLHQKGGSPNVESAAKLVWSEWT	S	375	-0.196984	0.00576675
Q8CI11	Guanine nucleotide-binding protein-like 3	Gnl3	AEISDVAPVEETRELSPEQSTAGKPSDGSSA	S	505	0.587413	0.162084
P55937	Golgin subfamily A member 3	Golga3	QDASVEVNRGFKEEGSPDRSSQVAICQNGQI	S	60	-0.281338	0.000516429
Q9DB00	GON-4-like protein	Gon4l	SKQTVLQREDMQAAKSPSVPQDAAAEGRTSS	S	1412	0.76797	0.0113234
Q69ZC8	GPALPP motifs-containing protein 1	Gpalpp1	FFGPALPPGFKKQDDSPPRPIIGPALPPGFI	S	104	0.128289	0.0294337
Q6PE65	G patch domain-containing protein 2-like	Gpatch2l	EATKDCREVAPLTNFSDSDDTVVAKRHPALS	S	86	0.120696	0.343054
A2A6A1	G patch domain-containing protein 8	Gpatch8	KSSSPKPQGCSKTAASPGAERTVSEASELQK	S	451	-0.69597	0.161115
A2A6A1	G patch domain-containing protein 8	Gpatch8	AAADSERGPKSEPPGSGSPAPPRRRRRAQDD	S	733	-0.340884	0.188852
A2A6A1	G patch domain-containing protein 8	Gpatch8	ADSERGPKSEPPGSGSPAPPRRRRRAQDDSQ	S	735	-0.576877	0.0969246
A2A6A1	G patch domain-containing protein 8	Gpatch8	SGRRDFIRSKIYRSQSPHYFQSGRGEGPGKK	S	1039	1.26127	< 0.0001
Q6NXH3	Vasculin	Gpbp1	QIIRSSTFPQTDVLSSSLEAEHRLLKEMGWQ	S	380	0.859903	< 0.0001
Q6NZP2	Vasculin-like protein 1	Gpbp1l1	TTGDSWHQPSLFRHDSVDSGVSKGAYAGTTG	S	76	-0.461722	0.0126491
Q8BUV3	Gephyrin;Molybdopterin adenylyltransferase;Molybdopterin molybdenumtransferase	Gphn	IVKVKEVHDELEDLPSPPPPLSPPPTTSPHK	S	188	-0.784533	0.00181567
Q8BUV3	Gephyrin;Molybdopterin adenylyltransferase;Molybdopterin molybdenumtransferase	Gphn	VHDELEDLPSPPPPLSPPPTTSPHKQTEDKG	S	194	-0.784533	0.00181567
Q8VCE2	GPN-loop GTPase 1	Gpn1	MGSVALDPEAGKGNASPVLDPSDLILTRGTL	S	314	0.326359	< 0.0001
Q8VCE2	GPN-loop GTPase 1	Gpn1	ILTRGTLDEEDEEADSDTDDIDHRVTEESRE	S	338	-0.312599	0.101551
Q3U6B2	G-protein coupled receptor 183	Gpr183	KGYKRKVMKMLKRQVSVSISSAVRSAPEENS	S	324	-0.100996	0.680591
Q8BWS5	G protein-regulated inducer of neurite outgrowth 3	Gprin3	KTVMSLSLPSDGTGDSSPGSGKRTPSLSVKA	S	604	-1.03482	0.143271
Q8BWS5	G protein-regulated inducer of neurite outgrowth 3	Gprin3	TVMSLSLPSDGTGDSSPGSGKRTPSLSVKAS	S	605	-1.07058	0.389456
Q3U1Z5	G-protein-signaling modulator 3	Gpsm3	PPVNATARPWRSAPPSPPPPGTRHTALGPRS	S	38	-0.48296	0.114081
Q3U1Z5	G-protein-signaling modulator 3	Gpsm3	LVAEAQSRRLEEQRATFHTPEAPPNLAPAPP	T	82	0.214588	0.269438
Q8VEF1	GRAM domain-containing protein 1A	Gramd1a	PKEVGDVIALSDISPSGAADHSQEPSPVGSR	S	259	-0.716812	0.564131
Q8VEF1	GRAM domain-containing protein 1A	Gramd1a	VIALSDISPSGAADHSQEPSPVGSRRGRVTP	S	265	0.152417	0.098901
Q8VEF1	GRAM domain-containing protein 1A	Gramd1a	SDISPSGAADHSQEPSPVGSRRGRVTPNLSR	S	269	0.278269	0.000761156
Q8VEF1	GRAM domain-containing protein 1A	Gramd1a	PSGAADHSQEPSPVGSRRGRVTPNLSRASSD	S	273	0.365766	0.00720464
Q80TI0	GRAM domain-containing protein 1B	Gramd1b	NDSSSKSSIETKPDASPQLPKKSITNSTLTS	S	274	-1.16307	0.0999261
Q6PEM6	GRAM domain-containing protein 3	Gramd3	ADRPSSLPLDFNDEFSDLDGVVRQRRQDLEG	S	265	0.405275	0.284007
O89100	GRB2-related adaptor protein 2	Grap2	QQRYLQHFHQDRRGGSLDINDGHCGLGSEVN	S	230	0.112385	0.0743467
O89100	GRB2-related adaptor protein 2	Grap2	GLGSEVNATLMHRRHTDPVQLQAAGRVRWAR	T	254	0.42897	0.346905
Q2NL51	Glycogen synthase kinase-3 alpha;Glycogen synthase kinase-3 beta	Gsk3a;Gsk3b	DFGSAKQLVRGEPNVSYICSRYYRAPELIFG	S	278	-0.272736	0.938051
Q2NL51	Glycogen synthase kinase-3 alpha;Glycogen synthase kinase-3 beta	Gsk3a;Gsk3b	FGSAKQLVRGEPNVSYICSRYYRAPELIFGA	Y	279	-1.15479	0.0599514
Q9D902	General transcription factor IIE subunit 2	Gtf2e2	KRALSTPVVEKRAVPSESPSSSSSKKKKAKV	S	29	-0.244497	0.114958
Q8R0A0	General transcription factor IIF subunit 2	Gtf2f2	WELKPEYRHYQTEEKSD______________	S	248	-0.292351	0.000523659
Q8BL74	General transcription factor 3C polypeptide 2	Gtf3c2	DLLLLKLSKGLDQPESPHPKRPPEDFETPSG	S	163	0.278774	0.00314042
Q8BMQ2	General transcription factor 3C polypeptide 4	Gtf3c4	LWKPTHEDSKILLVDSPGMGDGEDEQQEEGT	S	607	0.633888	0.0533392
O08582	GTP-binding protein 1	Gtpbp1	__________MAAERSRSPVDSPVPASMFAP	S	6	-1.40507	0.076926
O08582	GTP-binding protein 1	Gtpbp1	________MAAERSRSPVDSPVPASMFAPEP	S	8	-0.155292	0.72662
O08582	GTP-binding protein 1	Gtpbp1	____MAAERSRSPVDSPVPASMFAPEPSSPG	S	12	-0.574614	0.0777014
O08582	GTP-binding protein 1	Gtpbp1	PVDSPVPASMFAPEPSSPGAARAAAAAARLH	S	24	-0.213081	0.139702
O08582	GTP-binding protein 1	Gtpbp1	VDSPVPASMFAPEPSSPGAARAAAAAARLHG	S	25	-0.211561	0.174204
O08582	GTP-binding protein 1	Gtpbp1	ARAAAAAARLHGGFDSDCSEDGEALNGEPEL	S	44	-0.155017	0.415764
O08582	GTP-binding protein 1	Gtpbp1	AAAAARLHGGFDSDCSEDGEALNGEPELDLT	S	47	0.453663	0.0675935
Q80SU7	Interferon-induced very large GTPase 1	Gvin1	LQSLCHGKKQTYKQKSNENITKGMIENGPFL	S	851	0.20169	0.166081
P01899	H-2 class I histocompatibility antigen, D-B alpha chain;H-2 class I histocompatibility antigen, L-D alpha chain;H-2 class I histocompatibility antigen, alpha chain	H2-D1;H2-L	GGKGGDYALAPGSQSSEMSLRDCKA______	S	353	0.0248347	0.71764
P01901	H-2 class I histocompatibility antigen, K-B alpha chain;H-2 class I histocompatibility antigen, K-Q alpha chain;H-2 class I histocompatibility antigen, K-W28 alpha chain;H-2 class I histocompatibility antigen, K-K alpha chain	H2-K1	RNTGGKGGDYALAPGSQTSDLSLPDCKVMVH	S	348	-0.598427	0.203502
P27661	Histone H2AX	H2afx	SATVGPKAPAVGKKASQASQEY_________	S	137	0.839367	0.0471944
P27661	Histone H2AX	H2afx	VGPKAPAVGKKASQASQEY____________	S	140	0.623587	0.0470308
Q9QZQ8	Core histone macro-H2A.1	H2afy	SKKKQGEVSKAASADSTTEGTPTDGFTVLST	S	173	-0.24504	0.260879
Q9QZQ8	Core histone macro-H2A.1	H2afy	GEVSKAASADSTTEGTPTDGFTVLSTKSLFL	T	178	-0.522522	0.0221604
Q61425	Hydroxyacyl-coenzyme A dehydrogenase, mitochondrial	Hadh	___MAFVTRQFLRSMSSSSSASAAAKKILIK	S	13	0.130936	0.164406
Q61191	Host cell factor 1;HCF N-terminal chain 1;HCF N-terminal chain 2;HCF N-terminal chain 3;HCF N-terminal chain 4;HCF N-terminal chain 5;HCF N-terminal chain 6;HCF C-terminal chain 1;HCF C-terminal chain 2;HCF C-terminal chain 3;HCF C-terminal chain 4;HCF C-terminal chain 5;HCF C-terminal chain 6	Hcfc1	VTPGTTTLPATVKVASSPVMVSNPATRMLKT	S	597	0.225586	0.00156036
Q61191	Host cell factor 1;HCF N-terminal chain 1;HCF N-terminal chain 2;HCF N-terminal chain 3;HCF N-terminal chain 4;HCF N-terminal chain 5;HCF N-terminal chain 6;HCF C-terminal chain 1;HCF C-terminal chain 2;HCF C-terminal chain 3;HCF C-terminal chain 4;HCF C-terminal chain 5;HCF C-terminal chain 6	Hcfc1	TPGTTTLPATVKVASSPVMVSNPATRMLKTA	S	598	-0.338364	0.794705
Q61191	Host cell factor 1;HCF N-terminal chain 1;HCF N-terminal chain 2;HCF N-terminal chain 3;HCF N-terminal chain 4;HCF N-terminal chain 5;HCF N-terminal chain 6;HCF C-terminal chain 1;HCF C-terminal chain 2;HCF C-terminal chain 3;HCF C-terminal chain 4;HCF C-terminal chain 5;HCF C-terminal chain 6	Hcfc1	PVPGPSVPPPEELQVSPGPRQQLPPRQLLQS	S	1516	0.888564	0.0235858
P49710	Hematopoietic lineage cell-specific protein	Hcls1	APTTAYKKTTPIEAASSGARGLKAKFESLAE	S	232	-0.989644	0.0980747
P49710	Hematopoietic lineage cell-specific protein	Hcls1	PTTAYKKTTPIEAASSGARGLKAKFESLAEE	S	233	-0.92441	0.0547776
O09106	Histone deacetylase 1	Hdac1	GVQMQAIPEDAIPEESGDEDEEDPDKRISIC	S	393	0.503201	0.0606571
O09106	Histone deacetylase 1	Hdac1	SICSSDKRIACEEEFSDSDEEGEGGRKNSSN	S	421	-0.198253	0.664756
P70288	Histone deacetylase 2	Hdac2	GVQMQAIPEDAVHEDSGDEDGEDPDKRISIR	S	394	0.512122	0.0562029
P70288	Histone deacetylase 2	Hdac2	SIRASDKRIACDEEFSDSEDEGEGGRRNVAD	S	422	-0.201931	0.220673
Q6NZM9	Histone deacetylase 4	Hdac4	SIHKLRQHRPLGRTQSAPLPQNAQALQHLVI	S	465	1.32895	0.0654644
Q6NZM9	Histone deacetylase 4	Hdac4	IPVSFGSHRPLSRAQSSPASATFPMSVQEPP	S	629	0.795253	0.19132
Q6NZM9	Histone deacetylase 4;Histone deacetylase 9	Hdac4;Hdac9	GMYDAKDDFPLRKTASEPNLKLRSRLKQKVA	S	245	-0.394209	0.149517
Q9Z2V6	Histone deacetylase 5	Hdac5	GPYDSRDDFPLRKTASEPNLKVRSRLKQKVA	S	250	-0.370619	0.092659
Q9Z2V5	Histone deacetylase 6	Hdac6	SATLKRGGKKCAVPHSSPNLAEVKKKGKMKK	S	42	-0.216237	0.104092
Q9Z2V5	Histone deacetylase 6	Hdac6	ATLKRGGKKCAVPHSSPNLAEVKKKGKMKKL	S	43	-0.00722998	0.681441
Q8C2B3	Histone deacetylase 7	Hdac7	LPTEPPEHFPLRKTVSEPNLKLRYKPKKSLE	S	178	-0.49666	0.191027
Q8C2B3	Histone deacetylase 7	Hdac7	KKSLERRKNPLLRKESAPPSLRRRPAETLGD	S	204	-1.09967	0.178158
Q8C2B3	Histone deacetylase 7	Hdac7	RPAKPSEKPRLRQIPSAEDLETDGGGVGPMA	S	398	0.343961	0.017774
P51859	Hepatoma-derived growth factor	Hdgf	EKGTLKRRAGDVLEDSPKRPKESGDHEEEDK	S	165	-0.58058	0.0335157
Q8VDJ3	Vigilin	Hdlbp	DEAGEGREAKETDPGSPRRCDIIIISGRKEK	S	944	-0.505845	0.000243755
Q6P1G0	HEAT repeat-containing protein 6	Heatr6	KTFPAGSSLEEASLSSPKGSSEPCWLIRLCI	S	646	0.0584147	0.0280556
Q6NVF4	DNA helicase B	Helb	QKKLSGSCAPSTGFASQPSSPRVGGRPDTQP	S	942	-1.1259	0.0507906
Q6NVF4	DNA helicase B	Helb	LSGSCAPSTGFASQPSSPRVGGRPDTQPPAS	S	945	0.424001	0.188909
Q6NVF4	DNA helicase B	Helb	SGSCAPSTGFASQPSSPRVGGRPDTQPPASH	S	946	-0.764047	0.776459
Q9ERZ0	Hemogen	Hemgn	EHPGNSATEALPLVPSPTKAVPADQCSEAHQ	S	124	0.779597	0.0298069
Q9ERZ0	Hemogen	Hemgn	YPPKALEEMAAAEPLSPKMCQETTVSPNHSS	S	213	-0.52228	0.220474
Q3TVI4	Protein HEXIM2	Hexim2	AGDGSSCNIRGSRTQSPGGCSVEAVLARKKH	S	75	0.110332	0.449085
Q9R1Y5	Hypermethylated in cancer 1 protein	Hic1	SPGERLEERGGDPAASPGGPPLGLVPPPRYP	S	366	-0.243459	0.463176
O88904	Homeodomain-interacting protein kinase 1;Homeodomain-interacting protein kinase 2	Hipk1;Hipk2	DFGSASHVSKAVCSTYLQSRYYRAPEIILGL	Y	352	-0.995257	0.864632
Q61666	Protein HIRA	Hira	QQQQLDQKNATTRETSSASSVTGVVNGESLE	S	424	-0.135642	0.780044
Q8BLH7	HIRA-interacting protein 3	Hirip3	TKKTCLRRALKKAVESTDEDHQTDLDAKMGL	S	134	0.355156	0.00821995
Q8BLH7	HIRA-interacting protein 3	Hirip3	KKTCLRRALKKAVESTDEDHQTDLDAKMGLE	T	135	0.325523	0.0201401
Q8BLH7	HIRA-interacting protein 3	Hirip3	RALKKAVESTDEDHQTDLDAKMGLEESSEGE	T	141	0.576773	0.000385758
Q8BLH7	HIRA-interacting protein 3	Hirip3	DHQTDLDAKMGLEESSEGEAEGSVRSGKVTE	S	153	0.0824603	0.40319
Q8BLH7	HIRA-interacting protein 3	Hirip3	GEGTSPGETYRRTLDSEEEQPRQAPPDWSHM	S	575	-0.0460061	0.995956
P43275	Histone H1.1	Hist1h1a	______________MSETAPVAQAASTATEK	S	2	-0.538866	0.256326
P43276	Histone H1.5	Hist1h1b	____________MSETAPAETAAPAPVEKSP	T	4	-2.02104	0.0174897
P43276	Histone H1.5	Hist1h1b	ETAPAETAAPAPVEKSPAKKKTTKKAGAAKR	S	18	-0.971901	0.000482306
P15864	Histone H1.2	Hist1h1c	______________MSEAAPAAPAAAPPAEK	S	2	-1.10588	0.00103609
P43277	Histone H1.2;Histone H1.3	Hist1h1c;Hist1h1d	KKAKKTGAAAGKRKASGPPVSELITKAVAAS;KKKAAKKPAGVRRKASGPPVSELITKAVAAS	S	37	-0.765871	0.000627723
P43277	Histone H1.2;Histone H1.4;Histone H1t;Histone H1.5;Histone H1.3	Hist1h1c;Hist1h1e;Hist1h1t;Hist1h1b;Hist1h1d	LVSKGILVQTKGTGASGSFKLNKKAASGEAK;LVSKGTLVQTKGTGASGSFKLNKKAASGEAK	S	103	-0.69637	0.0131339
P43277	Histone H1.2;Histone H1.4;Histone H1t;Histone H1.5;Histone H1.3	Hist1h1c;Hist1h1e;Hist1h1t;Hist1h1b;Hist1h1d	SKGILVQTKGTGASGSFKLNKKAASGEAKPQ;SKGTLVQTKGTGASGSFKLNKKAASGEAKPK	S	105	-0.756985	0.003874
P43277	Histone H1.3	Hist1h1d	______________MSETAPAAPAAPAPVEK	S	2	-1.77377	0.0144578
P43277	Histone H1.3	Hist1h1d	____________MSETAPAAPAAPAPVEKTP	T	4	-1.00161	0.00505022
P43274	Histone H1.4	Hist1h1e	______________MSETAPAAPAAPAPAEK	S	2	-1.13213	0.00295951
P43274	Histone H1.4	Hist1h1e	____________MSETAPAAPAAPAPAEKTP	T	4	-0.904945	< 0.0001
P43274	Histone H1.4	Hist1h1e	VKKKARKAAGGAKRKTSGPPVSELITKAVAA	T	35	-0.647416	0.0266265
P43274	Histone H1.4	Hist1h1e	KKKARKAAGGAKRKTSGPPVSELITKAVAAS	S	36	-0.614501	0.017626
Q8CGP2	Histone H2B type 1-P;Histone H2B type 1-B;Histone H2B type 1-F/J/L;Histone H2B type 1-K;Histone H2B type 3-A;Histone H2B type 3-B;Histone H2B type 1-A;Histone H2B type 2-E;Histone H2B type 1-C/E/G;Histone H2B type 2-B;Histone H2B type 1-H;Histone H2B type 1-M	Hist1h2bp;Hist1h2bb;Hist1h2bf;Hist1h2bk;Hist3h2ba;Hist3h2bb;Hist1h2ba;Hist2h2be;Hist1h2bc;Hist2h2bb;Hist1h2bh;Hist1h2bm	YVYKVLKQVHPDTGISSKAMGIMNSFVNDIF	S	56	0.241161	0.157715
Q8CGP2	Histone H2B type 1-P;Histone H2B type 1-B;Histone H2B type 1-F/J/L;Histone H2B type 1-K;Histone H2B type 3-A;Histone H2B type 3-B;Histone H2B type 1-A;Histone H2B type 2-E;Histone H2B type 1-C/E/G;Histone H2B type 2-B;Histone H2B type 1-H;Histone H2B type 1-M	Hist1h2bp;Hist1h2bb;Hist1h2bf;Hist1h2bk;Hist3h2ba;Hist3h2bb;Hist1h2ba;Hist2h2be;Hist1h2bc;Hist2h2bb;Hist1h2bh;Hist1h2bm	VYKVLKQVHPDTGISSKAMGIMNSFVNDIFE	S	57	-1.29942	0.344397
Q03172	Zinc finger protein 40	Hivep1	DSGYFSRSESADQAVSPPTPFARTFPTMDPD	S	682	0.103067	0.448298
Q03172	Zinc finger protein 40	Hivep1	VKPRRTSLSRRGSIDSPKSYIFKDSFQFDLK	S	777	-0.708047	0.0772274
A2A884	Transcription factor HIVEP3	Hivep3	AAPPERRKCFLVRQASLNRPPEAELEAVPKG	S	1032	-0.0960081	0.818896
A2A884	Transcription factor HIVEP3	Hivep3	PRSRNLSGEPRTRQGSPELLGRGELRTPLFL	S	2324	0.21905	0.0104772
Q6PG16	Holliday junction recognition protein	Hjurp	ALPCQSEHLKRLNPDSPQQSSQKRSISPGCH	S	602	1.71818	0.0209531
Q8JZK9	Hydroxymethylglutaryl-CoA synthase, cytoplasmic	Hmgcs1	PRLPATSAESESAVISNGEH___________	S	516	-0.221008	0.26997
Q3TBD2	Minor histocompatibility protein HA-1	Hmha1	ELMKTPSISKKNRAGSPNPQSSSGELPRKDW	S	23	-1.33129	0.0740367
P97825	Hematological and neurological expressed 1 protein;Hematological and neurological expressed 1 protein, N-terminally processed	Hn1	GGREDSESPGTQRSNSSEASSGDFLDLKGEG	S	87	0.377999	< 0.0001
P49312	Heterogeneous nuclear ribonucleoprotein A1;Heterogeneous nuclear ribonucleoprotein A1, N-terminally processed	Hnrnpa1	______________MSKSESPKEPEQLRKLF	S	2	0.033141	0.568402
P49312	Heterogeneous nuclear ribonucleoprotein A1;Heterogeneous nuclear ribonucleoprotein A1, N-terminally processed	Hnrnpa1	__________MSKSESPKEPEQLRKLFIGGL	S	6	-0.426967	0.0643172
P49312	Heterogeneous nuclear ribonucleoprotein A1;Heterogeneous nuclear ribonucleoprotein A1, N-terminally processed	Hnrnpa1	QEMASASSSQRGRSGSGNFGGGRGGGFGGND	S	199	-0.0235121	0.833957
O88569	Heterogeneous nuclear ribonucleoproteins A2/B1	Hnrnpa2b1	QSSRSGRGGNFGFGDSRGGGGNFGPGPGSNF	S	212	-0.148269	0.540583
O88569	Heterogeneous nuclear ribonucleoproteins A2/B1	Hnrnpa2b1	YNGYGGGPGGGNFGGSPGYGGGRGGYGGGGP	S	259	0.215583	0.0902321
Q8BG05	Heterogeneous nuclear ribonucleoprotein A3	Hnrnpa3	YGPMKGGSFGGRSSGSPYGGGYGSGGGSGGY	S	359	-1.88991	0.0812155
Q9Z204	Heterogeneous nuclear ribonucleoproteins C1/C2	Hnrnpc	ADLSFSSPVEMKNEKSEEEQSSASVKKDETN	S	241	0.488348	0.16299
O35737	Heterogeneous nuclear ribonucleoprotein H;Heterogeneous nuclear ribonucleoprotein H, N-terminally processed;Heterogeneous nuclear ribonucleoprotein H2	Hnrnph1;Hnrnph2	VFKSNNVEMDWVLKHTGPNSPDTANDGFVRL	T	100	0.647958	0.0298061
O35737	Heterogeneous nuclear ribonucleoprotein H;Heterogeneous nuclear ribonucleoprotein H, N-terminally processed;Heterogeneous nuclear ribonucleoprotein H2	Hnrnph1;Hnrnph2	NNVEMDWVLKHTGPNSPDTANDGFVRLRGLP	S	104	-0.0120031	0.785033
P61979	Heterogeneous nuclear ribonucleoprotein K	Hnrnpk	GGRPMPPSRRDYDDMSPRRGPPPPPPGRGGR	S	284	-0.490741	0.141922
Q8R081	Heterogeneous nuclear ribonucleoprotein L	Hnrnpl	FVNYSTSQKISRPGDSDDSRSVNSVLLFTIL	S	182	0.167577	0.060771
Q9D0E1	Heterogeneous nuclear ribonucleoprotein M	Hnrnpm	GLVMDRMGSVERMGSSIERMGPLGLDHMASS	S	452	-1.17151	0.00814529
Q9D0E1	Heterogeneous nuclear ribonucleoprotein M	Hnrnpm	ANNLERMGLERMGANSLERMGLERMGANSLE	S	574	-0.535169	0.651921
Q9D0E1	Heterogeneous nuclear ribonucleoprotein M	Hnrnpm	SFDRAIEMERGNFGGSFAGSFGGAGGHAPGV	S	632	-0.663991	0.0521227
Q9D0E1	Heterogeneous nuclear ribonucleoprotein M	Hnrnpm	AIEMERGNFGGSFAGSFGGAGGHAPGVARKA	S	636	-0.922459	0.0117683
Q8VEK3	Heterogeneous nuclear ribonucleoprotein U	Hnrnpu	_____________MSSSPVNVKKLKVSELKE	S	3	-1.51422	0.188353
Q8VEK3	Heterogeneous nuclear ribonucleoprotein U	Hnrnpu	____________MSSSPVNVKKLKVSELKEE	S	4	-1.23339	0.0136349
Q8VEK3	Heterogeneous nuclear ribonucleoprotein U	Hnrnpu	DNEAGGRPAMEPGNGSLDLGGDAAGRSGAGL	S	58	0.892543	0.170249
Q8VEK3	Heterogeneous nuclear ribonucleoprotein U	Hnrnpu	GYFEYIEENKYSRAKSPQPPVEEEDEHFDDT	S	247	0.924993	0.310534
Q8VDM6	Heterogeneous nuclear ribonucleoprotein U-like protein 1	Hnrnpul1	RGRGYFEHREDRRGRSPQPPAEEDEDDFDDT	S	195	0.59793	0.00336363
Q3TEA8	Heterochromatin protein 1-binding protein 3	Hp1bp3	__________MATDMSQGELIHPKALPLIVG	S	6	-0.208261	0.596433
P38532	Heat shock factor protein 1	Hsf1	PLSSSTLVRVKQEPPSPPHSPRVLEASPGRP	S	303	-0.0731671	0.657183
P11499	Heat shock protein HSP 90-beta	Hsp90ab1	EDKEDEEKPKIEDVGSDEEDDSGKDKKKKTK	S	255	-1.21276	0.000633254
P11499	Heat shock protein HSP 90-beta	Hsp90ab1	YEAFSKNLKLGIHEDSTNRRRLSELLRYHTS	S	445	-0.294346	0.0238986
P42859	Huntingtin	Htt	GQLTLVQEEARGRGRSGSIVELLAGGGSSCS	S	396	-0.806526	0.508154
P42859	Huntingtin	Htt	LTLVQEEARGRGRSGSIVELLAGGGSSCSPV	S	398	0.484554	0.0833696
P42859	Huntingtin	Htt	RGRSGSIVELLAGGGSSCSPVLSRKQKGKVL	S	408	0.0618514	0.539592
P42859	Huntingtin	Htt	GRSGSIVELLAGGGSSCSPVLSRKQKGKVLL	S	409	-0.379482	0.834193
P42859	Huntingtin	Htt	SGSIVELLAGGGSSCSPVLSRKQKGKVLLGE	S	411	0.719495	0.00426805
P42859	Huntingtin	Htt	VELLAGGGSSCSPVLSRKQKGKVLLGEEEAL	S	415	0.0441463	0.669669
P42859	Huntingtin	Htt	KRHSLSCTKSLNPQKSGEEEDSGSAAQLGMC	S	1853	0.669469	0.00926315
Q7TMY8	E3 ubiquitin-protein ligase HUWE1	Huwe1	CIRIALPAPRGSGTASDDEFENLRIKGPNAV	S	1907	-0.216271	0.115135
Q7TMY8	E3 ubiquitin-protein ligase HUWE1	Huwe1	TATTTVSTSTTKGSKSPAKVGEGGSGIDFKM	S	3557	-0.609102	0.002207
Q7TMY8	E3 ubiquitin-protein ligase HUWE1	Huwe1	TRRANKKAKQTGRLGSSGLGSASSIQAAVRQ	S	3753	0.531102	0.0617251
Q6ZPR6	Inhibitor of Bruton tyrosine kinase	Ibtk	SEGSYAGVASPRDLQSPDFTAGFHSDKVEGK	S	1046	0.351789	< 0.0001
Q9D8C4	Interferon-induced 35 kDa protein homolog	Ifi35	LKRERTGSPGAKIPFSVPEVPLVFQGQTKQG	S	44	-0.287656	0.818379
P15261	Interferon gamma receptor 1	Ifngr1	EAGGSTSAMTPDSPPTPTQRRSFSLLSSNQS	T	373	0.373395	0.156665
Q9CPN8	Insulin-like growth factor 2 mRNA-binding protein 3	Igf2bp3	RGRRGPGQRGSSRQASPGSVSKQKPCDLPLR	S	184	0.350354	0.0810009
Q07113	Cation-independent mannose-6-phosphate receptor	Igf2r	VKAEALSSLHGDDQDSEDEVLTVPEVKVHSG	S	2401	0.194399	0.205439
O88351	Inhibitor of nuclear factor kappa-B kinase subunit beta	Ikbkb	LLKIACSKVRGPVSGSPDSMNVSRLSHPGQL	S	672	0.0264997	0.139953
Q03267	DNA-binding protein Ikaros	Ikzf1	ALKEEQRAYEVLRAASENSQDAFRVVSTSGE	S	437	0.759025	0.174591
Q03267	DNA-binding protein Ikaros	Ikzf1	EEQRAYEVLRAASENSQDAFRVVSTSGEQLK	S	440	0.896052	0.119251
O08900	Zinc finger protein Aiolos	Ikzf3	QPTVELKSTEEQPLPTESPDALNDYSLPKPH	T	20	0.807793	0.14622
O54824	Pro-interleukin-16;Interleukin-16	Il16	PGPQPQASSSIRQRISSFENFGSSQLPDRGV	S	838	0.922183	0.0923157
O54824	Pro-interleukin-16;Interleukin-16	Il16	TFPNSSEVRDPGLPESPPPGQRPSTKALSPD	S	917	0.619381	0.222641
O54824	Pro-interleukin-16;Interleukin-16	Il16	MPSQRARSFPLTRTQSCETKLLDEKASKLYS	S	967	-0.351756	0.136323
P01590	Interleukin-2 receptor subunit alpha	Il2ra	QLTCVDEREHHRFLASEESQGSRNSSPESET	S	192	1.06114	0.337204
P16872	Interleukin-7 receptor subunit alpha	Il7r	TVRRESPLRCLARNLSTCNAPPLLSSRSPDY	S	375	0.212168	0.258204
P16872	Interleukin-7 receptor subunit alpha	Il7r	VRRESPLRCLARNLSTCNAPPLLSSRSPDYR	T	376	0.212168	0.258204
Q8BU33	Acetolactate synthase-like protein	Ilvbl	VVVNILIGRTDFRDGSISV____________	S	629	-0.319393	0.00119271
O55091	Protein IMPACT	Impact	PDPDVKKKTEEVEVESEEDPILEHPPENPVK	S	137	-0.520579	0.168721
Q63ZW7	InaD-like protein	Inadl	PFTLVCCRRLFDDEASVDEPRTMEPALLEAE	S	647	-0.259872	0.0338833
Q9WU62	Inner centromere protein	Incenp	KLDSVTVNSLKATPQSPKNRGVGEGRSVSKL	S	218	0.13463	0.388641
Q9D8Y8	Inhibitor of growth protein 5	Ing5	DLARFEADLKDRMDGSDFESTGARSLKKGRS	S	118	-0.16816	0.0706106
Q6P1Y8	Type II inositol 3,4-bisphosphate 4-phosphatase	Inpp4b	ALYTARPGGILKKPPSPNVSTEEKSTQHDTP	S	470	-0.137405	0.589311
Q9ES52	Phosphatidylinositol 3,4,5-trisphosphate 5-phosphatase 1	Inpp5d	PKDSSLGPGRGEGPPTPPSQPPLSPKKFSSS	T	964	0.180699	0.291928
Q9ES52	Phosphatidylinositol 3,4,5-trisphosphate 5-phosphatase 1	Inpp5d	GRGEGPPTPPSQPPLSPKKFSSSTANRGPCP	S	972	-0.0215962	0.841008
Q8CDA1	Phosphatidylinositide phosphatase SAC2	Inpp5f	SELGKGLESPLKKSPSADSIHTRTGFTKPMD	S	943	-0.166793	0.281919
Q9D168	Integrator complex subunit 12	Ints12	DVPKKPRLEKPETRSSPITVQTSKDLSMADL	S	127	-1.33274	0.0772947
Q9D168	Integrator complex subunit 12	Ints12	LPPLTLGKTGLSRSVSCDNVSKVGLPSPSSL	S	377	-0.394953	0.140698
Q7TPD0	Integrator complex subunit 3	Ints3	RSMLREKFPEFCSSPSPPVEVKIEEPVSMEM	S	500	-0.15665	0.444122
Q7TPD0	Integrator complex subunit 3	Ints3	DSSTKPPKSRRKAALSSPRSRKNATQPPNAE	S	992	-0.436925	0.115848
Q7TPD0	Integrator complex subunit 3	Ints3	SSTKPPKSRRKAALSSPRSRKNATQPPNAEE	S	993	-0.436925	0.115848
Q6PCQ0	IQ domain-containing protein E	Iqce	SPSNISVQKQPKGDQSPEDLPKVAPCEEQEH	S	387	-0.101439	0.94898
Q8R3Y8	Interferon regulatory factor 2-binding protein 1	Irf2bp1	APSRNLAPTPRRRKASPEPEGETAGKMTTEE	S	384	-0.729338	0.0140151
Q8R3Y8	Interferon regulatory factor 2-binding protein 1	Irf2bp1	SPIAALKNVAEALGHSPKDPGGGGGSVRAGG	S	436	-0.400791	0.323134
E9Q1P8	Interferon regulatory factor 2-binding protein 2	Irf2bp2	NGFSKLEEPPELNRQSPNPRRAHAVPPTLVP	S	169	1.12036	0.0197169
E9Q1P8	Interferon regulatory factor 2-binding protein 2	Irf2bp2	NGSKAVARTARKRKPSPEPEGEVGPPKINGE	S	343	-0.41858	0.0212051
Q8K3X4	Interferon regulatory factor 2-binding protein-like	Irf2bpl	ARQLKRAHGCFQDGRSPGPPPPVGVKTVALS	S	69	-0.0439577	0.882194
Q8K3X4	Interferon regulatory factor 2-binding protein-like	Irf2bpl	PTGRGAASSLRKRKASPEPPDSAESALKLGE	S	526	-0.214965	0.245942
P70671	Interferon regulatory factor 3	Irf3	EFVTPGARDFVHLGASPDTNGKSSLPHSQEN	S	123	-0.00751649	0.79575
P70671	Interferon regulatory factor 3	Irf3	LGASPDTNGKSSLPHSQENLPKLFDGLILGP	S	135	0.691003	0.34008
P81122	Insulin receptor substrate 2	Irs2	LPPSQTGLVRRSRTDSLAATPPAAKCTSCRV	S	343	-0.177617	0.956027
P81122	Insulin receptor substrate 2	Irs2	MDRPLSHCGRPYRRVSGDGAQDLDRGLRKRT	S	556	0.26733	0.0951543
P81122	Insulin receptor substrate 2	Irs2	VSPSFAHNSKRHNSASVENVSLRKSSEGSST	S	1165	0.376723	0.00851781
Q62470	Integrin alpha-3;Integrin alpha-3 heavy chain;Integrin alpha-3 light chain	Itga3	LYEAKRQKAEMKSQPSETERLTDDY______	S	1044	0.303863	0.0153534
O35671	Integrin beta-1-binding protein 1	Itgb1bp1	ISTKSKSVDSSLGGLSRSSTVASLDTDSTKS	S	34	0.0178481	0.248559
O35671	Integrin beta-1-binding protein 1	Itgb1bp1	VDSSLGGLSRSSTVASLDTDSTKSSGQSNSN	S	41	0.0410028	0.623407
P11835	Integrin beta-2	Itgb2	LKSQWNNDNPLFKSATTTVMNPKFAES____	T	760	-0.00843407	0.772567
P26011	Integrin beta-7	Itgb7	TTVNPRFQGTNGRSPSLSLTREAD_______	S	798	-0.147402	0.563647
P26011	Integrin beta-7	Itgb7	VNPRFQGTNGRSPSLSLTREAD_________	S	800	0.893741	0.00165723
P11881	Inositol 1,4,5-trisphosphate receptor type 1	Itpr1	ALNWRLSARNAARRDSVLAASRDYRNIIERL	S	1588	-0.319937	0.723642
P70227	Inositol 1,4,5-trisphosphate receptor type 3	Itpr3	EDREPADPATKGRVSSFSMPSSSRYLLGLGL	S	1832	-0.990443	0.525795
P70227	Inositol 1,4,5-trisphosphate receptor type 3	Itpr3	KRRQRLGFVDVQNCMSR______________	S	2669	0.898345	0.0196802
Q9Z0R6	Intersectin-2	Itsn2	LMMGGFGGASIQKAQSLIDLGSSSSTSSTAS	S	211	-0.0591569	0.733577
Q9Z0R6	Intersectin-2	Itsn2	VNTTWQQKSAFTRTVSPGSVSPIHGQGQAVE	S	838	1.01616	0.0194802
Q9Z0R6	Intersectin-2	Itsn2	TWQQKSAFTRTVSPGSVSPIHGQGQAVENLK	S	841	0.691732	0.266688
Q9Z0R6	Intersectin-2	Itsn2	QQKSAFTRTVSPGSVSPIHGQGQAVENLKAQ	S	843	0.826031	0.157631
Q920Q8	Influenza virus NS1A-binding protein homolog	Ivns1abp	LLDGNPLDGQAEVFGSDDDHIQFVQKKPPRE	S	246	1.35891	0.00729084
Q8C1D8	Protein IWS1 homolog	Iws1	SSDSEEEEPKRQKIDSDDDEEKEGDEEKVAK	S	321	-1.17739	0.00572567
Q8C1D8	Protein IWS1 homolog	Iws1	EGDEEKVAKRKAAVLSDSEDDAGNASAKKSR	S	343	-0.0361826	0.917301
Q8C1D8	Protein IWS1 homolog	Iws1	DEEKVAKRKAAVLSDSEDDAGNASAKKSRVV	S	345	-0.0122839	0.80305
Q8C1D8	Protein IWS1 homolog	Iws1	NASAKKSRVVCDADDSDSDVVSDKSGKRETT	S	366	-0.184171	0.0146505
Q8C1D8	Protein IWS1 homolog	Iws1	EQRDLEQMPQRRRLSSTGGQTPRRDLEKVLT	S	667	0.399338	0.00179288
Q62120	Tyrosine-protein kinase JAK2	Jak2	NLLVFRTNGISDVQISPTLQRHNNVNQMVFH	S	523	1.12572	0.213054
Q62137	Tyrosine-protein kinase JAK3	Jak3	APPSEETPLIPQRSCSLSSSEAGALHVLLPP	S	17	0.429021	0.00202993
Q5DTX6	Junctional protein associated with coronary artery disease	Jcad	NSLSQMRCLSSKSADSVEEPDPLKVIKSSAW	S	1248	-0.765519	0.0130141
Q69ZK6	Probable JmjC domain-containing histone demethylation protein 2C	Jmjd1c	AKLTTSVDTQKAKSSSSPEVVKPKITHSPDS	S	459	-0.641515	0.131071
Q69ZK6	Probable JmjC domain-containing histone demethylation protein 2C	Jmjd1c	KSSSSPEVVKPKITHSPDSVKSKAAYGNSQA	S	471	-0.5676	0.0223429
Q69ZK6	Probable JmjC domain-containing histone demethylation protein 2C	Jmjd1c	EVERENYSRVVPSSSSPKSHAIKQDKDVDRS	S	871	-0.833151	0.2866
P09450	Transcription factor jun-B	Junb	TPTPPGQYFYPRGGGSGGGTGGGVTEEQEGF	S	117	0.0455118	0.621311
P09450	Transcription factor jun-B	Junb	ASAFKEEPQTVPEARSRDATPPVSPINMEDQ	S	248	0.30101	0.261128
P09450	Transcription factor jun-B	Junb	KEEPQTVPEARSRDATPPVSPINMEDQERIK	T	252	0.061458	0.572365
P09450	Transcription factor jun-B	Junb	QTVPEARSRDATPPVSPINMEDQERIKVERK	S	256	0.365776	0.193103
P15066	Transcription factor jun-D	Jund	LAALKDEPQTVPDVPSFGDSPPLSPIDMDTQ	S	245	0.184581	0.44052
P15066	Transcription factor jun-D	Jund	KDEPQTVPDVPSFGDSPPLSPIDMDTQERIK	S	249	0.611768	0.0134121
P15066	Transcription factor jun-D	Jund	QTVPDVPSFGDSPPLSPIDMDTQERIKAERK	S	253	0.11503	0.436981
A2RSY1	KAT8 regulatory NSL complex subunit 3	Kansl3	DLTRRDLAFEIPERGSRPASPAARLPTSPSG	S	511	-0.430954	0.237047
A2RSY1	KAT8 regulatory NSL complex subunit 3	Kansl3	RDLAFEIPERGSRPASPAARLPTSPSGSEDL	S	515	-0.430954	0.237047
Q99MN1	Lysine--tRNA ligase	Kars	TAATTETPESTEASPSV______________	S	594	-0.217311	0.531088
Q5SVQ0	Histone acetyltransferase KAT7	Kat7	VTRSSARLSQSSQDSSPVRNLPSFGTEEPAY	S	59	-2.28709	0.298303
Q8BNW9	Kelch repeat and BTB domain-containing protein 11	Kbtbd11	SPPQSRASAAEGSEASPPSLRSDLRVVETQW	S	70	-0.931412	0.0679434
Q80UY2	E3 ubiquitin-protein ligase KCMF1	Kcmf1	______________MSRHEGVSCDACLKGNF	S	2	-0.337749	0.0201307
P62482	Voltage-gated potassium channel subunit beta-2	Kcnab2	_______MYPESTTGSPARLSLRQTGSPGMI	S	9	-1.36089	0.359189
P62482	Voltage-gated potassium channel subunit beta-2;Voltage-gated potassium channel subunit beta-1	Kcnab2;Kcnab1	VVLGNIIKKKGWRRSSLVITTKIFWGGKAET	S	112	-0.408044	0.257129
Q8BNL5	BTB/POZ domain-containing protein KCTD6	Kctd6	SLRVHLMEYITKQGFTIRNTRVHHMSERANE	T	204	1.36832	0.0766273
Q8BNL5	BTB/POZ domain-containing protein KCTD6	Kctd6	HLMEYITKQGFTIRNTRVHHMSERANENTVE	T	208	1.36832	0.0766273
Q8BNL5	BTB/POZ domain-containing protein KCTD6	Kctd6	TKQGFTIRNTRVHHMSERANENTVEHNWTFC	S	214	1.36832	0.0766273
Q6ZQ88	Lysine-specific histone demethylase 1A	Kdm1a	LPPPPPQAPPEEENESEPEEPSGVEGAAFQS	S	167	0.835572	0.0177484
Q6ZQ88	Lysine-specific histone demethylase 1A	Kdm1a	YTLPRQATPGVPAQQSPSM____________	S	850	0.898495	0.0575054
Q8CIG3	Lysine-specific histone demethylase 1B	Kdm1b	HRATVTAATTTTGSASPGEMEPSKAAPSSLV	S	253	-0.267398	0.0096354
P59997	Lysine-specific demethylase 2A	Kdm2a	RLRGTMRRRYEDDGISDDEIEGKRTFDLEEK	S	28	-0.207106	0.288989
P59997	Lysine-specific demethylase 2A	Kdm2a	QEDSSDKAQKRKIEESDEEAVQAKVLRPLRS	S	692	-0.238729	0.161368
P59997	Lysine-specific demethylase 2A	Kdm2a	SDEEAVQAKVLRPLRSCEEPLTPPPHSPTSM	S	707	-0.0407124	0.78496
P59997	Lysine-specific demethylase 2A	Kdm2a	RPLRSCEEPLTPPPHSPTSMLQLIHDPVSPR	S	718	0.504834	0.00780331
Q6P1G2	Lysine-specific demethylase 2B	Kdm2b	KKPKAPAIRFLKRTLSNESEESVKSTSMPTD	S	447	-0.00991178	0.704485
Q8VCD7	Lysine-specific demethylase 4C	Kdm4c	CKRPKPEEDEEFAEFSGEEGANPAMGPRHLK	S	395	-0.472973	0.010459
Q80Y84	Lysine-specific demethylase 5B	Kdm5b	SEKNDCLRGKRDAINSPERKLKRRPEREGLP	S	1405	0.0280947	0.681193
Q3U0V1	Far upstream element-binding protein 2	Khsrp	QINKIQQDSGCKVQISPDSGGLPERSVSLTG	S	182	-0.416629	0.152629
Q7TSH8	Uncharacterized protein KIAA0195	Kiaa0195	DEHIVLEPGDLFPPFSPPPSPRGEVKRGPQN	S	221	-0.49396	0.087699
Q7TSH8	Uncharacterized protein KIAA0195	Kiaa0195	VLEPGDLFPPFSPPPSPRGEVKRGPQNPQQH	S	225	-0.49396	0.087699
Q80U62	Run domain Beclin-1 interacting and cysteine-rich containing protein	Kiaa0226	APVASGTKKSHIRSHSDTNIASRGAAGGPRN	S	412	0.404765	0.0403651
Q5SZV5	Dyslexia-associated protein KIAA0319 homolog	Kiaa0319	SLNGCARNGVSFGYYSKDR____________	S	1078	1.87099	0.0711683
A2AAE1	Uncharacterized protein KIAA1109	Kiaa1109	EPTCRVVFENEQDNNSLTKTQRKRSLVTSEP	S	2755	0.805831	0.0349096
A2AAE1	Uncharacterized protein KIAA1109	Kiaa1109	TSASKAGMPGSSGLGSPLGRSRHSSSQSDLT	S	4124	-0.0346122	0.927105
A2AIV2	Protein virilizer homolog	Kiaa1429	FDLHSELERSFLSEPSSPGRSKTTKGFKLGK	S	1577	-2.07069	0.0446735
A2AIV2	Protein virilizer homolog	Kiaa1429	DLHSELERSFLSEPSSPGRSKTTKGFKLGKH	S	1578	-0.854164	0.233179
Q6P9L6	Kinesin-like protein KIF15	Kif15	EVSSTETNDKGLQGFSPKALKESSFFTNTEK	S	568	0.508095	0.089692
P33173	Kinesin-like protein KIF1A	Kif1a	PSSSLSALSSRAASVSSLHERILFAPGSEEA	S	418	-0.366245	0.265966
P33173	Kinesin-like protein KIF1A	Kif1a	QSESCPVVGMSRSGTSQEELRIVEGQGQGAD	S	937	0.299522	0.379885
P33173	Kinesin-like protein KIF1A	Kif1a	EGRYGATDVRTPQPCSRPASPEPELLPELDS	S	1533	0.399938	0.0446562
P33173	Kinesin-like protein KIF1A	Kif1a	GATDVRTPQPCSRPASPEPELLPELDSKKTP	S	1537	0.12952	0.307994
Q60575	Kinesin-like protein KIF1B	Kif1b	TGIYELSLCKMADTGSPGMQRRRRKVLDTSV	S	1454	0.307287	0.0475101
O35071	Kinesin-like protein KIF1C	Kif1c	RYPPYTTPPRMRRQRSAPDLKESGAAV____	S	1089	-0.50057	0.236009
Q9QXL1	Kinesin-like protein KIF21B	Kif21b	KFKGEPKLSAQMKAVSAECLGPPLDSSTKNI	S	1150	-0.33286	0.114225
Q9QXL1	Kinesin-like protein KIF21B	Kif21b	RGSTFPRQSRGATDTSPLTRRKSYDRGQPIR	S	1217	-0.66704	0.0818623
Q9QXL1	Kinesin-like protein KIF21B	Kif21b	LTRRKSYDRGQPIRSTDMGFTPPSSPPTRPR	T	1234	-0.576591	0.144725
Q9QXL1	Kinesin-like protein KIF21B	Kif21b	RGQPIRSTDMGFTPPSSPPTRPRNDRNVFSR	S	1242	-0.14357	0.0481885
P28741	Kinesin-like protein KIF3A	Kif3a	TSKGKARPKMGRRKRSAKPETVIDSLLQ___	S	689	0.00905059	0.738485
P33174	Chromosome-associated kinesin KIF4	Kif4	KKRALASNTSFFSGCSPIQEESH________	S	1224	0.723844	0.128741
Q61768	Kinesin-1 heavy chain	Kif5b	PAASPTHPGTVRGGGSFVQNNQPVGLRGGGG	S	945	0.194148	0.329818
P70188	Kinesin-associated protein 3	Kifap3	MLGERKECQKIIRLKSLTDITSLARKVV	S	60	0.639835	0.0519022
Q9QWT9	Kinesin-like protein KIFC1	Kifc1	GPRKGQGGECEIRRASPGSEELTVTNARYVP	S	492	-0.159338	0.264147
O88447	Kinesin light chain 1	Klc1	AFGEYGGWYKACKVDSPTVTTTLKNLGALYR	S	459	-0.230364	0.593217
Q91W40	Kinesin light chain 3	Klc3	RGEGMAGAAGMKRAMSLNMLNVDGPRAARTQ	S	467	0.450288	0.000261934
Q91W40	Kinesin light chain 3	Klc3	LSTRHLSEAPRTLSISTQDLSPR________	S	501	-1.116	0.0806473
Q91W40	Kinesin light chain 3	Klc3	LSEAPRTLSISTQDLSPR_____________	S	506	0.855155	0.0519745
Q9DBS5	Kinesin light chain 4	Klc4	RSGSLGKIRDVLRRSSELLVRKLQGTEPRPS	S	566	-0.916331	0.326723
Q9DBS5	Kinesin light chain 4	Klc4	GTEPRPSSSSMKRAASLNYLNQPNAAPLQVS	S	590	1.38862	0.0042848
Q9DBS5	Kinesin light chain 4	Klc4	QPNAAPLQVSRGLSASTVDLSSSS_______	S	611	-0.246202	0.00854274
Q9JJZ6	Krueppel-like factor 13	Klf13	LRQRGRRGRSRADLESPQRKHKCHYAGCEKV	S	163	0.341218	0.0128153
P55200	Histone-lysine N-methyltransferase 2A;MLL cleavage product N320;MLL cleavage product C180	Kmt2a	RRFRAVFGESGGGGGSGEDEQFLGFGSDEEV	S	140	0.221528	0.0946918
P55200	Histone-lysine N-methyltransferase 2A;MLL cleavage product N320;MLL cleavage product C180	Kmt2a	GGGGSGEDEQFLGFGSDEEVRVRSPTRSPSV	S	151	0.291016	0.11724
P55200	Histone-lysine N-methyltransferase 2A;MLL cleavage product N320;MLL cleavage product C180	Kmt2a	KIIPAPKPKGPGEPDSPTPLHPPTPPILSTD	S	1839	-1.11402	0.0119991
P55200	Histone-lysine N-methyltransferase 2A;MLL cleavage product N320;MLL cleavage product C180	Kmt2a	KGPGEPDSPTPLHPPTPPILSTDRSREDSPE	T	1847	-0.489855	0.000940886
P55200	Histone-lysine N-methyltransferase 2A;MLL cleavage product N320;MLL cleavage product C180	Kmt2a	DLTRNSGTPGLQVPVSPTVPVQNQKYVPSST	S	3032	1.08261	0.0053501
O08550	Histone-lysine N-methyltransferase 2B	Kmt2b	IDQQQQQKVAASMPLSPAVQTEEAVGTVKQT	S	826	0.333608	0.0963499
O08550	Histone-lysine N-methyltransferase 2B	Kmt2b	DESMEAKRDRASGPESPLQGPRIKHVCRHAA	S	866	-0.273498	0.92409
Q8BRH4	Histone-lysine N-methyltransferase 2C	Kmt2c	VDSSKQPVSALQRSVSEESANSLVSVGVEAK	S	113	0.0668703	0.0761365
Q6PDK2	Histone-lysine N-methyltransferase 2D	Kmt2d	PEELRLCPQPEEPYLSPQPEEPRLCPQPEEL	S	727	0.819666	0.00249068
Q6PDK2	Histone-lysine N-methyltransferase 2D	Kmt2d	ESPGVAGGKASEPLLSPPPFGESRKSLEVKK	S	2231	-0.124167	0.535395
Q6PDK2	Histone-lysine N-methyltransferase 2D	Kmt2d	FKAPLTPRASQVEPQSPGLGLRAQEPPPAQA	S	2299	0.976053	0.0555109
Q6PDK2	Histone-lysine N-methyltransferase 2D	Kmt2d	GLRAQEPPPAQALAPSPPSHPDVFRSGPYPD	S	2318	0.693868	0.117263
O35344	Importin subunit alpha-4	Kpna3	LLKKRNVPQEESLEDSDVDADFKAQNVTLEA	S	60	0.353102	0.167547
Q8VDQ9	Protein KRI1 homolog	Kri1	KVILEKGGKYVDEDNSDGETVDHRLQETSTK	S	142	0.314194	0.301474
Q6S5J6	Krev interaction trapped protein 1	Krit1	SKIQIPKQEKWQRSMSSVVEDKERQWVDDFP	S	276	-0.424032	0.150307
Q8VCW2	Keratin, type I cytoskeletal 25	Krt25	ITEDVGATTSARNELTEMKRTLQTLEIELQS	T	296	-1.95389	0.0610488
Q61097	Kinase suppressor of Ras 1	Ksr1	PACRITFLPLARLRRTESVPSDINNPVDRAA	T	390	0.496101	0.038927
Q61097	Kinase suppressor of Ras 1	Ksr1	CRITFLPLARLRRTESVPSDINNPVDRAAEP	S	392	0.239213	0.0735566
Q9D1R2	Protein KTI12 homolog	Kti12	GGKSQAAGAVEEQRATSPVANGGVLAAVSKE	T	156	-0.353656	0.388674
Q9D1R2	Protein KTI12 homolog	Kti12	GKSQAAGAVEEQRATSPVANGGVLAAVSKEL	S	157	0.365507	0.0172422
Q61595	Kinectin	Ktn1	KKNKKKEIQNGTLRESDSEHVPRDFKLSDAS	S	75	0.361361	0.370627
Q8BLB7	Lethal(3)maligt brain tumor-like protein 3	L3mbtl3	NLSKERIFPDRLSGDTSPPTTPSFPRSKRMD	T	604	0.163119	0.00214835
Q8BLB7	Lethal(3)maligt brain tumor-like protein 3	L3mbtl3	LSKERIFPDRLSGDTSPPTTPSFPRSKRMDT	S	605	-1.20718	0.052037
P57016	Ladinin-1	Lad1	SPRKDNSETPLTRSASVRLPASTVKLGEKLE	S	405	-1.02101	0.00345484
Q6ZQ58	La-related protein 1	Larp1	CPEFVPRQHYQKETESAPGSPRAVTPVPTKT	S	494	-0.726399	0.040644
Q6ZQ58	La-related protein 1	Larp1	VPRQHYQKETESAPGSPRAVTPVPTKTEEVS	S	498	-0.52835	0.00362704
Q6ZQ58	La-related protein 1	Larp1	ANKLFGAPEPSTIARSLPTTVPESPNYRNAR	S	743	0.230748	< 0.0001
Q6ZQ58	La-related protein 1	Larp1	EPSTIARSLPTTVPESPNYRNARTPRTPRTP	S	751	-0.229893	0.652943
Q6A0A2	La-related protein 4B	Larp4b	VPAPCAVSAAFERSPSPVHLPEDPKVAEKQR	S	603	-0.521331	0.145751
Q6A0A2	La-related protein 4B	Larp4b	AAGKRLSKEQNTPPKSPQ_____________	S	739	0.889287	0.0101498
Q05CL8	La-related protein 7	Larp7	SSSGVCKATKRPRTASEGSEAETPEAPKQPA	S	253	-0.648615	0.00908416
Q05CL8	La-related protein 7	Larp7	GVCKATKRPRTASEGSEAETPEAPKQPAKKK	S	256	-0.483154	0.069763
O54957	Linker for activation of T-cells family member 1	Lat	SFPPLRQPDLLPIPRSPQPLGGSHRMPSSQQ	S	87	0.263447	0.0687434
O54957	Linker for activation of T-cells family member 1	Lat	SAEASLDGSREYVNVSPEQQPVTRAELASVN	S	199	1.05366	< 0.0001
Q8BYR2	Serine/threonine-protein kinase LATS1	Lats1	HEIPTWQPNIPVRSNSFNNPLGSRASHSANS	S	463	0.69983	0.00697194
Q3U9G9	Lamin-B receptor	Lbr	SDIKPLKSFKQRKSGSISSSPSRRRGSRSRS	S	67	-0.393563	0.258918
Q3U9G9	Lamin-B receptor	Lbr	PLKSFKQRKSGSISSSPSRRRGSRSRSRSRS	S	71	-0.0898407	0.107138
Q3U9G9	Lamin-B receptor	Lbr	SRSPGRAPKGSRRSVSASHEGDVKEKKEKEM	S	103	-1.04435	0.0276783
Q3U9G9	Lamin-B receptor	Lbr	SPGRAPKGSRRSVSASHEGDVKEKKEKEMRR	S	105	-0.522011	0.10083
P06240	Proto-oncogene tyrosine-protein kinase LCK	Lck	VVKHYKIRNLDNGGFYISPRITFPGLHDLVR	Y	192	0.0121478	0.621327
Q8BYR1	tRNA wybutosine-synthesizing protein 4	Lcmt2	EGQWDGRLYHTMTRLSDTRVLVLGGRLSPVS	S	426	1.16792	0.131021
Q61233	Plastin-2	Lcp1	___________MARGSVSDEEMMELREAFAK	S	5	0.0124273	0.48245
Q61233	Plastin-2	Lcp1	_________MARGSVSDEEMMELREAFAKVD	S	7	-0.36174	0.288424
Q61233	Plastin-2	Lcp1	LSRNEALIALLREGESLEDLMKLSPEELLLR	S	257	-0.232543	0.0117295
Q61233	Plastin-2	Lcp1	AGCTKITNFSTDIKDSKAYYHLLEQVAPKGD	S	296	0.211816	0.327947
Q9WU40	Inner nuclear membrane protein Man1	Lemd3	__MAAATAAAAPQQLSDEELFSQLRRYGLSP	S	14	0.825562	0.022102
Q9WU40	Inner nuclear membrane protein Man1	Lemd3	PAAGSKVLLGFSSDESDVEASPREQAGGGGG	S	140	-0.253073	0.0133862
Q5XJE5	RNA polymerase-associated protein LEO1	Leo1	EEDKAQRLLKAKKLNSDEEGESSGKRKAEDD	S	631	-0.135318	0.585659
Q5XJE5	RNA polymerase-associated protein LEO1	Leo1	EDDDKANKKHKKYVISDEEEEEDD_______	S	659	-0.561085	0.197512
P16045	Galectin-1	Lgals1	________MACGLVASNLNLKPGECLKVRGE	S	8	0.0417227	0.624581
P37913	DNA ligase 1	Lig1	PPKVALKERNQVVPESDSPVKRTGRKVAQVL	S	49	0.225551	0.450155
P37913	DNA ligase 1	Lig1	KVALKERNQVVPESDSPVKRTGRKVAQVLSC	S	51	-0.0524381	0.640076
P37913	DNA ligase 1	Lig1	QVLSCEGEDEDEAPGTPKVQKPVSDSEQSSP	T	77	0.017362	0.512715
Q8BGB5	LIM domain-containing protein 2	Limd2	EAKGSSGSSTVQRSKSFSLRAQVKETCAACQ	S	30	-1.56888	0.0493636
Q9EQR5	Lck-interacting transmembrane adapter 1	Lime1	LVPVEMPLLRQTHLCSLSKSDTRLHELHRGP	S	62	-1.09711	0.0196837
Q9EQR5	Lck-interacting transmembrane adapter 1	Lime1	EMPLLRQTHLCSLSKSDTRLHELHRGPRSSI	S	66	-0.360516	0.646707
Q9EQR5	Lck-interacting transmembrane adapter 1	Lime1	KSDTRLHELHRGPRSSIAPRPASMDLLHPRW	S	80	-0.515866	0.181704
Q9EQR5	Lck-interacting transmembrane adapter 1	Lime1	ELHRGPRSSIAPRPASMDLLHPRWLEMSRGS	S	87	-0.614819	0.296833
Q9EQR5	Lck-interacting transmembrane adapter 1	Lime1	TQLTISCARLGPGAEYACIQKHKGTEQGCQE	Y	175	0.905346	0.000775555
Q9D8N6	Protein lin-37 homolog	Lin37	KSHMDRERLDEEAGKTPLDTHNKDCSIAATG	T	47	-3.96201	< 0.0001
Q9D8N6	Protein lin-37 homolog	Lin37	RAWMRNSPTVRERERSPGSPLPPLPEDGEGS	S	135	-0.148293	0.900552
Q9D8N6	Protein lin-37 homolog	Lin37	MRNSPTVRERERSPGSPLPPLPEDGEGSEVI	S	138	0.0336035	0.569401
Q9D8N6	Protein lin-37 homolog	Lin37	TAPGPLGDACRSRIPSPLQPETEGTPDDEPS	S	182	0.553383	0.00138911
P54310	Hormone-sensitive lipase	Lipe	SPTAESVRPTESMRRSVSEAALAQPEGLLGT	S	557	-0.0228421	0.82868
P54310	Hormone-sensitive lipase	Lipe	TAESVRPTESMRRSVSEAALAQPEGLLGTDT	S	559	-0.295932	0.602605
Q80Y17	Lethal(2) giant larvae protein homolog 1	Llgl1	DISWPQNATQPRLQESPKLSQANGTRDIILA	S	964	0.547737	0.255401
Q3TJ91	Lethal(2) giant larvae protein homolog 2	Llgl2	YGNWHPHRVAVGCRLSNGEAE__________	S	1022	-0.0979844	0.888413
P48678	Prelamin-A/C;Lamin-A/C	Lmna	ETPSQRRATRSGAQASSTPLSPTRITRLQEK	S	17	-0.0539438	0.965767
P48678	Prelamin-A/C;Lamin-A/C	Lmna	TPSQRRATRSGAQASSTPLSPTRITRLQEKE	S	18	0.486902	0.0255325
P48678	Prelamin-A/C;Lamin-A/C	Lmna	RRATRSGAQASSTPLSPTRITRLQEKEDLQE	S	22	-0.311055	0.481015
P48678	Prelamin-A/C;Lamin-A/C	Lmna	AYRKLLEGEEERLRLSPSPTSQRSRGRASSH	S	390	0.361288	0.36461
P48678	Prelamin-A/C;Lamin-A/C	Lmna	RKLLEGEEERLRLSPSPTSQRSRGRASSHSS	S	392	-0.292175	0.994444
P14733	Lamin-B1	Lmnb1	__MATATPVQQQRAGSRASAPATPLSPTRLS	S	14	-0.334919	< 0.0001
P14733	Lamin-B1	Lmnb1	ATATPVQQQRAGSRASAPATPLSPTRLSRLQ	S	17	-0.595402	0.280363
P14733	Lamin-B1	Lmnb1	PVQQQRAGSRASAPATPLSPTRLSRLQEKEE	T	21	-0.162695	0.573456
P14733	Lamin-B1	Lmnb1	QQRAGSRASAPATPLSPTRLSRLQEKEELRE	S	24	-1.52314	0.0806421
P14733	Lamin-B1	Lmnb1	KLSPSPSSRVTVSRASSSRSVRTTRGKRKRV	S	405	-1.43861	0.179707
P14733	Lamin-B1;Lamin-B2	Lmnb1;Lmnb2	AYRKLLEGEEERLKLSPSPSSRITISRATSS;AYRKLLEGEEERLKLSPSPSSRVTVSRASSS	S	392	-0.034745	0.93106
P14733	Lamin-B1;Lamin-B2	Lmnb1;Lmnb2	RKLLEGEEERLKLSPSPSSRITISRATSSSS;RKLLEGEEERLKLSPSPSSRVTVSRASSSRS	S	394	-0.604895	0.0140883
Q3UHZ5	Leiomodin-2	Lmod2	LGYHFELPGPRMSMTSILTRNMDKQRQKRMQ	S	353	0.574885	< 0.0001
Q7TQ95	Protein lunapark	Lnp	ETSTNEAKSPVLRADSVPNLEPSEESLVTK_	S	411	-0.310643	0.363627
Q99N69	Leupaxin	Lpxn	SKIPQTPKTLSSQGNTSPLKVQLVYATNIQE	T	53	0.600693	0.146975
Q921G6	Leucine-rich repeat and calponin homology domain-containing protein 4	Lrch4	GAALGDLVPSRPPSFSPCPAEDLFPGRRYDG	S	281	0.115289	0.524887
Q8K1C9	Leucine-rich repeat-containing protein 41	Lrrc41	RAVPPTRVTRRSTQESLAIGGTDSKLYLPAT	S	330	0.0856413	0.582284
Q8R502	Volume-regulated anion channel subunit LRRC8C	Lrrc8c	SEEKDNRKNNMNRSGTIQSGPEGNLVRSQSL	T	198	-0.474369	0.0124785
Q8R502	Volume-regulated anion channel subunit LRRC8C	Lrrc8c	GTIQSGPEGNLVRSQSLKSIPEKFVVDKSAA	S	212	-0.0140525	0.755672
Q8R502	Volume-regulated anion channel subunit LRRC8C	Lrrc8c	QSGPEGNLVRSQSLKSIPEKFVVDKSAAGAL	S	215	-0.141913	0.688459
Q8C0R9	Leucine-rich repeat and death domain-containing protein 1	Lrrd1	PKELCSLKNLRVLDISENKLQKIPLEISKLK	S	581	-2.80247	0.0707041
Q3UZ39	Leucine-rich repeat flightless-interacting protein 1	Lrrfip1	_____________MTSPEGAQNKEIDCLSPE	S	3	1.94739	0.0763274
Q3UZ39	Leucine-rich repeat flightless-interacting protein 1	Lrrfip1	MTSPEGAQNKEIDCLSPEAQRLAEARLAAKR	S	16	1.10598	0.0649154
Q3UZ39	Leucine-rich repeat flightless-interacting protein 1	Lrrfip1	AATLASLGGTSSRRGSGDTSISMDTEASIRE	S	88	-0.464401	0.0518436
Q3UZ39	Leucine-rich repeat flightless-interacting protein 1	Lrrfip1	LASLGGTSSRRGSGDTSISMDTEASIREIKD	T	91	-1.2612	0.595682
Q3UZ39	Leucine-rich repeat flightless-interacting protein 1	Lrrfip1	GEKAENQRPAEDSALSPGPLAGAKCEQQVQS	S	302	-0.0178583	0.756473
Q3UZ39	Leucine-rich repeat flightless-interacting protein 1	Lrrfip1	RKKQGKSEQQAEALDSPQKKTKNKKKKNKKK	S	547	0.997377	0.00145245
Q3UZ39	Leucine-rich repeat flightless-interacting protein 1	Lrrfip1	EEERLQVTDKKQASGSPEQKIRAGSREPVED	S	605	0.257437	0.320975
Q91WK0	Leucine-rich repeat flightless-interacting protein 2	Lrrfip2	ASATTPLSGQSSRRGSGDTSSLIDPDTSLSE	S	111	-0.119684	0.91838
Q8BUV6	U7 snRNA-associated Sm-like protein LSm11	Lsm11	_MEEREWGARSARAGSPASPPSPRLDVSSYS	S	15	-0.290941	0.225348
Q9D0R8	Protein LSM12 homolog	Lsm12	EKHFRDVESQKILQRSQAQQPQKEAALSS__	S	182	0.157978	0.189806
Q9D0R8	Protein LSM12 homolog	Lsm12	LQRSQAQQPQKEAALSS______________	S	194	1.27658	0.0854609
Q9D0R8	Protein LSM12 homolog	Lsm12	QRSQAQQPQKEAALSS_______________	S	195	0.746214	0.109398
Q8K2F8	Protein LSM14 homolog A	Lsm14a	QDTRSVKPQLAQGRSSPQLDPLRKSPTMEQA	S	183	0.420423	0.070693
Q8K2F8	Protein LSM14 homolog A	Lsm14a	TASAHLPAPAPVGRRSPVPARPLPPTSQKAI	S	216	0.24839	0.0971241
P19973	Lymphocyte-specific protein 1	Lsp1	QLQDQDKDKEDDGGHSLEQPGQQTLISLKSS	S	63	1.23274	0.00885877
P19973	Lymphocyte-specific protein 1	Lsp1	GSGEAEEHLIRHQVRTPSPLALEDTVELSSP	T	166	1.02616	0.0497799
P19973	Lymphocyte-specific protein 1	Lsp1	GEAEEHLIRHQVRTPSPLALEDTVELSSPPL	S	168	0.497655	0.279279
P19973	Lymphocyte-specific protein 1	Lsp1	VRTPSPLALEDTVELSSPPLSPTTKLADRTE	S	179	-0.466777	0.216436
P19973	Lymphocyte-specific protein 1	Lsp1	RTPSPLALEDTVELSSPPLSPTTKLADRTES	S	180	-0.929518	0.202175
P19973	Lymphocyte-specific protein 1	Lsp1	PLALEDTVELSSPPLSPTTKLADRTESLNRS	S	184	-0.301991	0.264471
P19973	Lymphocyte-specific protein 1	Lsp1	ALEDTVELSSPPLSPTTKLADRTESLNRSIK	T	186	-0.33821	0.378915
P19973	Lymphocyte-specific protein 1	Lsp1	SPPLSPTTKLADRTESLNRSIKKSNSVKKSQ	S	195	-0.955417	0.141157
P19973	Lymphocyte-specific protein 1	Lsp1	QYTQATESSGRTPKLSRQPSIELPSMAVAST	S	239	-1.2689	0.176819
P19973	Lymphocyte-specific protein 1	Lsp1	ATESSGRTPKLSRQPSIELPSMAVASTKTLW	S	243	-0.0474477	0.969361
O88855	Leukotriene B4 receptor 1	Ltb4r	SAGVGFVVKLLEGTGSEVSSTRRGGTLVQTP	S	310	-0.858847	0.159548
O88855	Leukotriene B4 receptor 1	Ltb4r	VGFVVKLLEGTGSEVSSTRRGGTLVQTPKDT	S	313	-2.82363	0.0090505
O88855	Leukotriene B4 receptor 1	Ltb4r	GFVVKLLEGTGSEVSSTRRGGTLVQTPKDTP	S	314	-1.84048	0.0132399
O88855	Leukotriene B4 receptor 1	Ltb4r	LEGTGSEVSSTRRGGTLVQTPKDTPACPEPG	T	320	-1.10514	0.000418414
Q8R4U7	Leucine zipper protein 1	Luzp1	LRCRVIKSSGREKPDSDDDLDIESFVTAKLV	S	660	-0.405342	0.375824
Q01965	T-lymphocyte surface antigen Ly-9	Ly9	GETPLPQKKEDSNTIYCSVQKPKKTAQTPQQ	Y	625	0.388823	0.0262774
Q9D0E3	LysM and putative peptidoglycan-binding domain-containing protein 1	Lysmd1	KGESGVPEEDTGLYPSSPRMQQRAVLGPVPL	S	192	-0.0915616	0.789587
Q9D7V2	LysM and putative peptidoglycan-binding domain-containing protein 2	Lysmd2	ALREGGPRAHRPSAPSPPPRSRSTSEPEEAE	S	24	-0.266705	0.134732
P60853	Leucine zipper putative tumor suppressor 1	Lzts1	ILQDSNMMSLKALSFSDGGSKLAHPGKADKG	S	233	-0.238047	0.344897
P24668	Cation-dependent mannose-6-phosphate receptor	M6pr	PAAYRGVGDDQLGEESEERDDHLLPM_____	S	268	0.298023	0.0253077
Q9QXZ0	Microtubule-actin cross-linking factor 1	Macf1	LGVTRLLDAEDVDVPSPDEKSVITYVSSIYD	S	280	-0.619861	0.000726109
Q9QXZ0	Microtubule-actin cross-linking factor 1	Macf1	GSSPEALNSLLKRQGSFSEDVISHKGDLRFV	S	3889	-0.127383	0.561029
Q9QXZ0	Microtubule-actin cross-linking factor 1	Macf1	LESKEEVLKAMDATLSPTKTETVKAQAESNK	S	4458	-0.365444	0.0849334
Q80U28	MAP kinase-activating death domain protein	Madd	QHVSGSRAQKLLRPNSLKLASDSDAESDSRA	S	812	0.164459	0.407005
Q80U28	MAP kinase-activating death domain protein	Madd	SRAQKLLRPNSLKLASDSDAESDSRASSPNS	S	817	0.344901	0.0317438
Q80U28	MAP kinase-activating death domain protein	Madd	AQKLLRPNSLKLASDSDAESDSRASSPNSTV	S	819	-0.279178	0.248211
Q80U28	MAP kinase-activating death domain protein	Madd	KSSVIKHSPTVKREPSSPQGRSSNSSENQQF	S	928	0.58974	0.0477369
Q80U28	MAP kinase-activating death domain protein	Madd	GPGGEGSAHLASSRATLSDSEIETNSATSAI	T	1235	-0.458483	0.658023
Q80U28	MAP kinase-activating death domain protein	Madd	GGEGSAHLASSRATLSDSEIETNSATSAIFG	S	1237	-0.0747552	0.395802
Q80U28	MAP kinase-activating death domain protein	Madd	EGSAHLASSRATLSDSEIETNSATSAIFGKA	S	1239	-0.347348	0.418822
Q61827	Transcription factor MafK	Mafk	ALKVKKEAGENAPVLSDDELVSMSVRELNQH	S	25	-0.160303	0.536652
Q8C052	Microtubule-associated protein 1S;MAP1S heavy chain;MAP1S light chain	Map1s	PVVTTHDLEAPSRANSQDSLASRDSARKEPV	S	462	0.503922	0.255845
Q8C052	Microtubule-associated protein 1S;MAP1S heavy chain;MAP1S light chain	Map1s	AGDPGLSLPLRLARRSTSPHDVDLCLVSPCE	S	658	-0.101812	0.723167
Q8C052	Microtubule-associated protein 1S;MAP1S heavy chain;MAP1S light chain	Map1s	VSPCEFSHRKPPPPASPGSSDSSARSQERPP	S	684	-0.64638	0.025656
Q63932	Dual specificity mitogen-activated protein kinase kinase 2	Map2k2	FAGWLCRTLRLKQPSTPTRTAV_________	T	395	0.375689	0.185731
P53349	Mitogen-activated protein kinase kinase kinase 1	Map3k1	PSPGSSPSGRSVKPESPGVRRKRVSPVPFQS	S	261	-0.696716	0.093146
Q80XI6	Mitogen-activated protein kinase kinase kinase 11	Map3k11	ISMPLDFKHRITVQASPGLDRRRNVFEVGAG	S	508	0.464908	0.168136
Q80XI6	Mitogen-activated protein kinase kinase kinase 11	Map3k11	SAKSPRREETRGRTVSPPPGISRSAPGTPGT	S	743	-0.0708571	0.781788
Q61083	Mitogen-activated protein kinase kinase kinase 2	Map3k2	LDGESYPKSRMPRAQSYPDNHQEFTDYDNPI	S	239	1.02115	0.0116441
Q61083	Mitogen-activated protein kinase kinase kinase 2	Map3k2	VFTPEYDDSRIRRRGSDIDNPTLTVTDISPP	S	331	-0.169249	0.554448
Q61083	Mitogen-activated protein kinase kinase kinase 2	Map3k2	DDSRIRRRGSDIDNPTLTVTDISPPSRSPRA	T	337	0.0121472	0.632332
Q61084	Mitogen-activated protein kinase kinase kinase 3	Map3k3	NSLSGSCQSLDRSADSPSFRKSQMSRARSFP	S	237	-0.0975372	0.548123
Q61084	Mitogen-activated protein kinase kinase kinase 3	Map3k3	AVQYLDPRGRLRSADSENALTVQERNVPTKS	S	340	0.508926	0.000818316
O35099	Mitogen-activated protein kinase kinase kinase 5	Map3k5	LGIPDENFEDHSAPPSPEEKDSGFFMLRKDS	S	1040	0.264299	0.00109488
Q62073	Mitogen-activated protein kinase kinase kinase 7	Map3k7	SSVESLPPTSEGKRMSADMSEIEARIVATAG	S	389	-0.0976539	0.602374
Q62073	Mitogen-activated protein kinase kinase kinase 7	Map3k7	ARIVATAGNGQPRRRSIQDLTVTGTEPGQVS	S	412	0.303109	0.399042
P27546	Microtubule-associated protein 4	Map4	TAPPTETNLGMAKDMSPLPESEVTLGKDVVI	S	475	-0.559609	0.0309828
P27546	Microtubule-associated protein 4	Map4	LPETKVAEFNNVTPLSEEEVTSVKDMSPSAE	S	506	0.195775	0.258967
P27546	Microtubule-associated protein 4	Map4	VTPLSEEEVTSVKDMSPSAETEAPLAKNADL	S	517	-0.0708331	0.40599
P27546	Microtubule-associated protein 4	Map4	PLSEEEVTSVKDMSPSAETEAPLAKNADLHS	S	519	-0.586197	0.056572
P27546	Microtubule-associated protein 4	Map4	TGNDITTPPNKEPPPSPEKKAKPLATTQPAK	S	667	-0.182497	0.271404
P27546	Microtubule-associated protein 4	Map4	LKPGPKTTPTVSKATSPSTLVSTGPSSRSPA	S	785	-0.764958	0.939498
P27546	Microtubule-associated protein 4	Map4	LSRSKTTSASSVKRNTTPTGAAPPAGMTSTR	T	846	0.139806	0.337867
P27546	Microtubule-associated protein 4	Map4	SRSKTTSASSVKRNTTPTGAAPPAGMTSTRV	T	847	-0.117161	0.575984
P27546	Microtubule-associated protein 4	Map4	TVSAPDLKSVRSKVGSTENIKHQPGGGRAKV	S	914	-0.341617	0.000255803
P27546	Microtubule-associated protein 4	Map4	SQKLNFKEKAQAKVGSLDNVGHLPAGGAVKT	S	1046	-0.385466	0.138844
P70218	Mitogen-activated protein kinase kinase kinase kinase 1	Map4k1	PSDDGSGGIRDDGQLSPGVLVRCASGPPPRT	S	419	0.399092	0.00956623
P97820	Mitogen-activated protein kinase kinase kinase kinase 4	Map4k4	LASLKNNVSPVSRSHSFSDPSPKFAHHHLRS	S	556	-0.441797	0.122508
P97820	Mitogen-activated protein kinase kinase kinase kinase 4	Map4k4	GSQSGSGERFRVRSSSKSEGSPSPRQESAAK	S	701	-1.84125	0.064373
P97820	Mitogen-activated protein kinase kinase kinase kinase 4	Map4k4	ADDSTSGPEDTRAASSPNLSNGETESVKTMI	S	795	0.264818	0.130557
P97820	Mitogen-activated protein kinase kinase kinase kinase 4	Map4k4	MTPSKEGTLIVRQTQSASSTLQKHKSSSSFT	S	836	1.42399	0.00217741
P97820	Mitogen-activated protein kinase kinase kinase kinase 4	Map4k4	TQSASSTLQKHKSSSSFTPFIDPRLLQISPS	S	849	-0.33721	0.572379
O88735	Ensconsin	Map7	LSKHVDPVISKRLSSSSATLLNSPDRARRLQ	S	202	0.188041	0.0113692
A2AJI0	MAP7 domain-containing protein 1	Map7d1	RTHPSAAVPVCPRSASASPLTPCSAPRSAHR	S	368	-1.17263	0.0923972
A2AJI0	MAP7 domain-containing protein 1	Map7d1	PSGERPERRKPGAGGSPALARRRLEATPVQK	S	401	-0.42637	0.22318
A2AJI0	MAP7 domain-containing protein 1	Map7d1	LKKRQSLPASIRPRLSTGSELSPKSKARPSS	S	454	-0.432031	0.0820792
Q9WUI1	Mitogen-activated protein kinase 11	Mapk11	RILDFGLARQADEEMTGYVATRWYRAPEIML	T	180	0.640413	0.0700315
P47811	Mitogen-activated protein kinase 14	Mapk14	_________MSQERPTFYRQELNKTIWEVPE	T	7	1.10119	0.0115331
P47811	Mitogen-activated protein kinase 14	Mapk14	KILDFGLARHTDDEMTGYVATRWYRAPEIML	T	180	-0.0108395	0.753242
P47811	Mitogen-activated protein kinase 14	Mapk14	LDFGLARHTDDEMTGYVATRWYRAPEIMLNW	Y	182	0.192819	0.00027428
Q9ESN9	C-Jun-amino-terminal kinase-interacting protein 3	Mapk8ip3	ELDVCPETRLERTGSSPTQGIVNKAFGINTD	S	366	0.294141	0.195844
Q9ESN9	C-Jun-amino-terminal kinase-interacting protein 3	Mapk8ip3	KSTIWQFFSRLFSSSSSPPPAKRSYPSVNIH	S	585	-0.171577	0.0446723
Q6NS57	Mitogen-activated protein kinase-binding protein 1	Mapkbp1	SYQNHTTSSMAKLARSISVGENPGLATEPQA	S	1250	0.069027	0.530537
Q6PER3	Microtubule-associated protein RP/EB family member 3	Mapre3	SKKLIGTAVPQRTSPTGPKNMQTSGRLSNVA	T	164	0.0248139	0.679786
P26645	Myristoylated alanine-rich C-kinase substrate	Marcks	ASSTSSPKAEDGAAPSPSSETPKKKKKRFSF	S	138	-0.445103	0.0490625
P26645	Myristoylated alanine-rich C-kinase substrate	Marcks	SPKAEDGAAPSPSSETPKKKKKRFSFKKSFK	T	143	-0.0262543	0.8626
P28667	MARCKS-related protein	Marcksl1	KAPRGDVTAEEAAGASPAKANGQENGHVRSN	S	22	0.414013	0.0334093
P28667	MARCKS-related protein	Marcksl1	ACSDEGTAQEGKAAATPESQEPQAKGAEASA	T	148	0.82047	0.00946654
Q05512	Serine/threonine-protein kinase MARK2	Mark2	EETGRKASSTAKVPASPLPGLDRKKTTPAPS	S	453	0.055794	0.653685
Q05512	Serine/threonine-protein kinase MARK2	Mark2	STNSVLSTSTNRSRNSPLLDRASLGQASIQN	S	483	-0.651728	0.125202
Q03141	MAP/microtubule affinity-regulating kinase 3	Mark3	KSSSSAVGGKGIAPASPMLGNAGNPNKADIP	S	469	0.236307	0.252944
Q68FL6	Methionine--tRNA ligase, cytoplasmic	Mars	IENLRQRFGGGQAKGSPKPAAVEAVTAAGSQ	S	827	0.826738	0.000294004
Q60592	Microtubule-associated serine/threonine-protein kinase 2	Mast2	EASNLVRMRNQSLGQSAPSLTAGLKELSLPR	S	88	0.850769	0.0761302
Q60592	Microtubule-associated serine/threonine-protein kinase 2	Mast2	LLEERRTPPPTKRSLSEEKEDHSDGLAGLKG	S	817	-0.763066	0.0882438
Q3U214	Microtubule-associated serine/threonine-protein kinase 3	Mast3	SCRSGNRKSLVVGTPSPTLSRPLSPLSVPTA	S	61	0.329693	0.0622486
Q3U214	Microtubule-associated serine/threonine-protein kinase 3	Mast3	QPLNDLDESQPPAPGSPESRGLGGPSRRKPC	S	370	1.15992	0.0508879
Q3U214	Microtubule-associated serine/threonine-protein kinase 3	Mast3	RSPSPLPGHIPIPARSPRLRRGQSADKLGLG	S	1229	0.526264	0.40361
Q3U214	Microtubule-associated serine/threonine-protein kinase 3	Mast3	HIPIPARSPRLRRGQSADKLGLGTSERLDGD	S	1237	0.352513	0.115155
Q811L6	Microtubule-associated serine/threonine-protein kinase 4	Mast4	DPQVPIASGHRGRALSVTAATGEPKGRELAQ	S	2549	-0.384928	0.351139
Q8K310	Matrin-3	Matr3	VPRDDWEEKRHFRRDSFDDRGPSLNPVLDYD	S	188	-0.257985	0.915865
Q8K310	Matrin-3	Matr3	EKRHFRRDSFDDRGPSLNPVLDYDHGSRSQE	S	195	0.156022	0.197532
Q8K310	Matrin-3	Matr3	GIDLLKKDKSRKRSYSPDGKESPSDKKSKTD	S	598	-0.554275	0.0227793
Q8K310	Matrin-3	Matr3	KDKSRKRSYSPDGKESPSDKKSKTDAQKTES	S	604	-0.703128	0.00930188
Q9Z2E1	Methyl-CpG-binding domain protein 2	Mbd2	LSRAADTEEVDIDMDSGDEA___________	S	410	-0.548102	0.0811653
Q9Z2D8	Methyl-CpG-binding domain protein 3	Mbd3	MNKMNKSRQRVRYDSSNQVKGKPDLNTALPV	S	86	0.595213	0.0823453
Q99LQ1	MAP3K12-binding inhibitory protein 1	Mbip	ELSSSSGSERSLEQCSSPLLTREVLCEVFRS	S	21	0.697819	0.0111334
Q0VBD2	Protein MCM10 homolog	Mcm10	QEERLATLFGDVEDLTDDEVATSKVGNSGPP	T	85	-0.10451	0.98887
Q0VBD2	Protein MCM10 homolog	Mcm10	GRGISEGDDVLFFDDSPPPRPKLSAAAEAKK	S	656	-0.47139	0.268084
P97310	DNA replication licensing factor MCM2	Mcm2	ESLSASSPARQRRRISDPLTSSPGRSSRRAD	S	21	0.13694	0.449513
P97310	DNA replication licensing factor MCM2	Mcm2	ASSPARQRRRISDPLTSSPGRSSRRADALTS	T	25	-0.454998	0.485962
P97310	DNA replication licensing factor MCM2	Mcm2	SSPARQRRRISDPLTSSPGRSSRRADALTSS	S	26	-1.15351	0.0609912
P97310	DNA replication licensing factor MCM2	Mcm2	SPARQRRRISDPLTSSPGRSSRRADALTSSP	S	27	-1.41355	0.214814
P97310	DNA replication licensing factor MCM2	Mcm2	TSSPGRSSRRADALTSSPGRDLPPFEDESEG	S	40	-0.474425	0.491627
P97310	DNA replication licensing factor MCM2	Mcm2	AGRGLGRMRRGLLYDSSEEDEERPARKRRHV	S	139	-0.218342	0.677059
P97310	DNA replication licensing factor MCM2	Mcm2	GRGLGRMRRGLLYDSSEEDEERPARKRRHVE	S	140	-0.491227	0.377778
Q9WUU9	Germinal-center associated nuclear protein	Mcm3ap	FPDSIKTQTMVKTSTSPQNSGTGKQLRFSEA	S	1917	-0.0625098	0.731544
P97311	DNA replication licensing factor MCM6	Mcm6	METDEGQGGVNGHADSPAPVNRFNGSSEDAS	S	689	1.10137	0.00202022
P97311	DNA replication licensing factor MCM6	Mcm6	ELVNWYLKEIESEIDSEEELINKKTIIEKVV	S	762	-0.108001	0.631387
Q8R3C0	Mini-chromosome maintece complex-binding protein	Mcmbp	SWVKEAYVQARVSPSTSYTPSRHKRSYE	S	154	0.0478755	0.474367
Q7TT79	Microcephalin	Mcph1	KLGRSANEMTTVTCPSSPVLRASSFYGSASP	S	259	0.540109	0.106162
Q7TT79	Microcephalin	Mcph1	PKNSSAKRKRAADLGSSPKGKLKKRYKRKSA	S	357	-0.843202	0.0198381
Q5PSV9	Mediator of DNA damage checkpoint protein 1	Mdc1	IRIESQNSRVLLAADSEEEGDFPSGRCVANG	S	168	-0.77456	0.040105
P14152	Malate dehydrogenase, cytoplasmic	Mdh1	TVQQRGAAVIKARKLSSAMSAAKAIADHIRD	S	241	-0.501442	0.0442977
Q925J9	Mediator of RNA polymerase II transcription subunit 1	Med1	STGGSKSPGSSGRSQTPPGVATPPIPKITIQ	T	1051	0.149095	0.199824
A2AGH6	Mediator of RNA polymerase II transcription subunit 12	Med12	SRGDLAFGAPGPRPPSPFDDPTDDPERKEAE	S	636	-0.42752	0.000154828
Q99K74	Mediator of RNA polymerase II transcription subunit 24	Med24	FPVEDMQPSKLMRLLSSSDDDANILSSPTDR	S	860	0.324406	0.313098
Q99K74	Mediator of RNA polymerase II transcription subunit 24	Med24	MRLLSSSDDDANILSSPTDRSMNSSLSASQL	S	871	-0.134597	0.434495
Q60929	Myocyte-specific enhancer factor 2A	Mef2a	AGNSPVGNGFVNSRASPNLIGNTGANSLGKV	S	233	0.458846	0.000106832
Q60929	Myocyte-specific enhancer factor 2A	Mef2a	GNTGANSLGKVMPTKSPPPPGGGSLGMNSRK	S	253	0.0537733	0.329245
Q60929	Myocyte-specific enhancer factor 2A	Mef2a	SINTNQNINIKSEPISPPRDRMTPSGFQQQQ	S	406	-0.313209	0.356227
Q63943	Myocyte-specific enhancer factor 2D	Mef2d	TPSLVTSSLTDPRLLSPQQPALQRNSVSPGL	S	180	1.15952	0.178706
Q63943	Myocyte-specific enhancer factor 2D	Mef2d	ACPSPVGNGYVSARASPGLLPVANGNSLNKV	S	231	0.607984	0.139628
Q63943	Myocyte-specific enhancer factor 2D	Mef2d	TVTTHPHISIKSEPVSPSRERSPAPPPPAVF	S	437	-0.0828876	0.765707
Q61846	Maternal embryonic leucine zipper kinase	Melk	HMEDTPKKKGTNVFGSLERGLDKVLTALTRN	S	521	-0.532006	0.228638
O88559	Menin	Men1	GQEVGNAAQAPAPAASPPPEGPVLTFQSEKM	S	544	1.14321	0.0356756
Q8K3A9	7SK snRNA methylphosphate capping enzyme	Mepce	NSLLDEEVSRALNAETPKSSPLPAKGRDPVE	T	188	-0.800821	0.0633865
Q8K3A9	7SK snRNA methylphosphate capping enzyme	Mepce	LDEEVSRALNAETPKSSPLPAKGRDPVEILI	S	191	-0.366762	0.0167042
Q8K3A9	7SK snRNA methylphosphate capping enzyme	Mepce	DEEVSRALNAETPKSSPLPAKGRDPVEILIP	S	192	-0.530516	0.175901
Q8R1C6	Methyltransferase-like protein 22	Mettl22	DEDGDLDVVRRPRAASDPNPAEPARDKVHPT	S	120	-0.294355	0.209127
Q05A36	RNA-binding E3 ubiquitin-protein ligase MEX3C	Mex3c	FGSDPSGNMKTQRRGSQPSTPRLSPTFPESI	S	530	-0.00502293	0.651693
Q05A36	RNA-binding E3 ubiquitin-protein ligase MEX3C	Mex3c	DPSGNMKTQRRGSQPSTPRLSPTFPESIEHP	S	533	-0.00502293	0.651693
Q05A36	RNA-binding E3 ubiquitin-protein ligase MEX3C	Mex3c	MKTQRRGSQPSTPRLSPTFPESIEHPLARRV	S	538	0.808833	0.00596138
Q6PCP5	Mitochondrial fission factor	Mff	QSEESRAVGRLKRERSMSENAVRQNGQLVRN	S	129	0.206017	0.379847
Q6PCP5	Mitochondrial fission factor	Mff	EESRAVGRLKRERSMSENAVRQNGQLVRNDS	S	131	0.0627501	0.341975
Q9DC37	Major facilitator superfamily domain-containing protein 1	Mfsd1	DGEDRALLGGRREADSAVHGAPRALSALCDP	S	20	-0.673406	0.00618737
Q9EQQ9	Protein O-GlcNAcase	Mgea5	EDSTVSIQIKLENEGSDEDIETDVLYSPQMA	S	364	0.551133	0.0958668
Q8BI84	Melanoma inhibitory activity protein 3	Mia3	DPGPAPVVNSSSRSSSPAKAVDEGKVNMAPK	S	1770	-0.222791	0.448736
Q8BI84	Melanoma inhibitory activity protein 3	Mia3	RDSLPSGPREEAKPASPSSVQDRSQASKPTP	S	1915	0.342686	0.206663
Q8VDP3	Protein-methionine sulfoxide oxidase MICAL1	Mical1	PDSGAEPPPKPPRSCSDLARESLKSSFVGWG	S	822	-0.75982	0.0573602
Q8BGV8	Mitochondrial dynamics protein MID51	Mief1	SPRLLNKDMKAGLSRSLQTLPTDSSAFDTDT	S	94	0.505544	0.0279542
Q9JM52	Misshapen-like kinase 1	Mink1	RVPLKPYAAPVPRSQSLQDQPTRNLAAFPAS	S	603	1.434	0.000322372
Q9JM52	Misshapen-like kinase 1	Mink1	DSVLPASHGHLPQAGSLERNRNRVGASTKLD	S	729	0.0946373	0.0146334
Q9JM52	Misshapen-like kinase 1	Mink1	ERNRNRVGASTKLDSSPVLSPGNKAKPEDHR	S	746	-0.454043	0.139425
E9PVX6		Mki67	EFPGKSLGKEPSRRASRDSFCADPDGEGQDT	S	125	0.569458	0.0953806
E9PVX6		Mki67	ASRRSFVYAKGLSADSPASDGSKNSVSQDSS	S	162	-0.202687	0.044608
E9PVX6		Mki67	RARAKSSGSTPVTAASSPKVGKIWTERWRGG	S	286	-1.26002	0.18631
E9PVX6		Mki67	QQLKDEDSRVTGRRHSVNLDEGESAQAVHKT	S	337	0.270601	0.00690815
E9PVX6		Mki67	RSQHGILQMICSKRRSGASEANLIVAKSWAD	S	588	-0.19205	< 0.0001
E9PVX6		Mki67	LSKTGLNKMDVREGHSPLSKSSCASQKVMQT	S	2333	-1.25275	0.0142112
E9PVX6		Mki67	YVTRGKRQQRSCKKRSQSPEDLSGVQEVFQT	S	2390	1.09077	0.117272
E9PVX6		Mki67	LEELTSFQEETAKRISSKSPQPEEKETLAGL	S	2646	0.701029	0.0286944
E9PVX6		Mki67	EELTSFQEETAKRISSKSPQPEEKETLAGLK	S	2647	0.342973	0.00629303
E9PVX6		Mki67	LTSFQEETAKRISSKSPQPEEKETLAGLKRQ	S	2649	0.537439	0.0017439
E9PVX6		Mki67	PVPEKKRAASSKRHVSPEPVKMKHLKIVSNK	S	2980	-0.983215	< 0.0001
Q8K4J6	MKL/myocardin-like protein 1	Mkl1	TVTSNGMVKFGSTGSTPPVSPTPSERSLLST	T	488	-0.140439	0.845014
Q8K4J6	MKL/myocardin-like protein 1	Mkl1	NGMVKFGSTGSTPPVSPTPSERSLLSTGDEN	S	492	-0.153013	0.826262
Q8K4J6	MKL/myocardin-like protein 1	Mkl1	QIVKEEGARAASCCLSPGARAELEGLDKDQM	S	548	0.0136695	0.696313
Q99KX1	Myeloid leukemia factor 2	Mlf2	RAEGPPRLAIQGPEDSPSRQSRRYDW_____	S	237	-0.053628	0.97582
Q9JK91	DNA mismatch repair protein Mlh1	Mlh1	TSDAAQKAAPTSSPGSSRKRHREDSDVEMVE	S	472	-0.239638	0.888637
O08609	Max-like protein X	Mlx	ARARRGSGRRGAPQLSPESPLLSGARGCRED	S	45	0.418207	0.00983421
Q99LX5	Multiple myeloma tumor-associated protein 2 homolog	Mmtag2	SPSPPRPRHQRHSDFSPCSKRKREHSQDSGR	S	232	-0.152908	0.306137
P51949	CDK-activating kinase assembly factor MAT1	Mnat1	ELLGRLGYLNHVRAASPQDLAGGYTSSLACH	S	279	0.242697	0.177991
Q921Y0	MOB kinase activator 1A;MOB kinase activator 1B	Mob1a;Mob1b	PEGSHQYELLKHAEATLGSGNLRQAVMLPEG	T	35	-0.337558	0.666027
Q8BSU7	MOB kinase activator 3A	Mob3a	EPGTQRFELHKRAQASLNAGLDLRLAVQLPP	S	38	0.0855436	0.135609
Q80TL7	Protein MON2 homolog	Mon2	NLSGPGLSRPFVRTDSIGEKLGRCGSETPVV	S	1213	-1.25004	0.0406953
Q69ZX6	MORC family CW-type zinc finger protein 2A	Morc2a	KQSVATSGRKRSLAVSDEEEAEEEAEKRRER	S	741	-0.464988	0.0221067
Q810V0	U3 small nucleolar ribonucleoprotein protein MPP10	Mphosph10	LKRVTFALPDDEAEDTSPLAVKQESDEVKSS	T	345	-0.0599726	0.952679
Q810V0	U3 small nucleolar ribonucleoprotein protein MPP10	Mphosph10	KRVTFALPDDEAEDTSPLAVKQESDEVKSSF	S	346	-0.238429	0.645799
Q9D1Q1	M-phase phosphoprotein 6	Mphosph6	RAEAAEEDETVEVDVSDEEMARRYETLVGTI	S	111	-0.062931	0.960858
Q3TYA6	M-phase phosphoprotein 8	Mphosph8	EEKDAATKGTVAVGDSEEDGEDVFEVERILD	S	51	-0.411784	0.00423024
P70290	55 kDa erythrocyte membrane protein	Mpp1	TVARILHGGMIHRQGSLHVGDEILEINGTNV	S	110	0.651099	0.00344619
P97434	Myosin phosphatase Rho-interacting protein	Mprip	DLRAEEQLPPLLSPPSPSTPHSRRSQVIEKF	S	292	0.544316	0.0567069
Q61216	Double-strand break repair protein MRE11A	Mre11a	NVAPKNYSETIEVDDSDEDDIFPTNSRADQR	S	648	0.442557	0.127219
Q9DAT2	MRG/MORF4L-binding protein	Mrgbp	RSRVTDKVLTANSNPSSPSAAKRRRT_____	S	194	0.24069	0.017388
Q9DAT2	MRG/MORF4L-binding protein	Mrgbp	SRVTDKVLTANSNPSSPSAAKRRRT______	S	195	0.21862	0.172341
Q9D0Q7	39S ribosomal protein L45, mitochondrial	Mrpl45	ILVTQSTTVVQVKTKSRFRPPTPEPKYKTEK	S	39	-0.838534	0.0395959
Q6NZR2	Myb/SANT-like DNA-binding domain-containing protein 2	Msantd2	DGNPSLSDPSTPRGASPLGPGSAAGSGAAAS	S	48	-0.190485	0.293267
P54276	DNA mismatch repair protein Msh6	Msh6	SEAEPGSRSAAVSASSPEAKDLNGGLRRASS	S	63	-0.84813	0.0474445
Q6PDM1	Male-specific lethal 1 homolog	Msl1	QAGIGGEPVAAGAGCSPRPKYQAVLPIQTGS	S	127	-0.0402166	0.940511
Q9WVG9	Male-specific lethal 3 homolog	Msl3	FLHLEKKTPVHSRSSSPIPLTPSKDGSAVFA	S	404	-0.25639	0.00257879
Q9WVG9	Male-specific lethal 3 homolog	Msl3	KKTPVHSRSSSPIPLTPSKDGSAVFAGFEGR	T	409	-0.248041	0.0089219
P26041	Moesin	Msn	QIRQGNTKQRIDEFESM______________	S	576	-0.332525	0.455711
P02798	Metallothionein-2	Mt2	KCSQGCICKEASDKCSCCA____________	S	58	-0.08498	0.919054
Q8K4B0	Metastasis-associated protein MTA1	Mta1	TRLDGERPGPNRNNMSPHGIPARSSGSPKFA	S	449	-0.0663459	0.804309
Q8K4B0	Metastasis-associated protein MTA1	Mta1	SSLTPAKSAPVINNGSPTILGKRSYEQHNGV	S	576	0.0806968	0.309134
Q9R190	Metastasis-associated protein MTA2	Mta2	PHSRGHLSRPEAQSLSPYTTSANRAKLLAKN	S	435	-0.279473	0.647205
Q924K8	Metastasis-associated protein MTA3	Mta3	AIRAEYADRHAELSGSPLKSRSTRKPLSCII	S	516	-0.616353	0.0315826
Q07243	Metal regulatory transcription factor 1	Mtf1	___________MGEHSPDDNIIFFKGEEDDL	S	5	-0.44132	0.321745
Q9CWE0	Mitochondrial fission regulator 1-like	Mtfr1l	HTWKPSPLIVMQRNASVPNLRGSEERLLALK	S	100	0.0631639	0.0145044
Q9D110	5-formyltetrahydrofolate cyclo-ligase	Mthfs	________MAAVTVNSAKRGLRAELKQRLRA	S	8	-0.474525	0.353896
Q9Z2C4	Myotubularin-related protein 1	Mtmr1	EMATRTISSSSERGSSPTHSATPVHTSV___	S	657	-0.100239	0.827387
Q80TA6	Myotubularin-related protein 12	Mtmr12	RGQQKGSRFKHQRQLSLPLTQSKSSPKRGFF	S	564	0.124545	0.25063
Q9Z2D1	Myotubularin-related protein 2	Mtmr2	__________MEKSSSCESLGAQLPAARLPS	S	6	0.536475	0.0457983
Q9Z2D1	Myotubularin-related protein 2	Mtmr2	SAISSDSISTSADNFSPDLRVLREANKLAEM	S	58	0.265098	0.0857158
Q9Z2D1	Myotubularin-related protein 2	Mtmr2	QREISNRSTSSSERASSPAQCVTPVQTVV__	S	630	0.775112	0.00990605
Q8K296	Myotubularin-related protein 3	Mtmr3	TTTCENMVPLASRRSSDPSLNEKWQEHGRSL	S	633	-0.0419652	0.948059
Q78HU3	Multivesicular body subunit 12A	Mvb12a	KKSKAPRPVPKPRTLSQDMRGLSLDPPKEPS	S	161	0.085999	0.54038
Q78HU3	Multivesicular body subunit 12A	Mvb12a	PVPKPRTLSQDMRGLSLDPPKEPSKGSHPER	S	168	-0.775714	0.00337713
P06876	Transcriptional activator Myb	Myb	ESGPPLLKKIKQEVESPTEKSGNFFCSNHWA	S	528	-0.187709	0.00114865
Q7TPV4	Myb-binding protein 1A	Mybbp1a	__________MAEMKSPTKAEPATPAEAAQS	S	6	0.108542	0.56979
Q7TPV4	Myb-binding protein 1A	Mybbp1a	GITGAKSPAPSNPTLSPSTPAKTPKLQKKKE	S	1253	-0.446966	0.311092
Q7TPV4	Myb-binding protein 1A	Mybbp1a	KKKEKLSQVNGATPVSPIEPESKKHHQEALS	S	1280	-0.24209	0.749444
Q7TPH6	E3 ubiquitin-protein ligase MYCBP2	Mycbp2	SDAAKLRSDSHSRSLSPNHNTLQTLKSDGRT	S	2823	0.504	0.000992408
Q7TPH6	E3 ubiquitin-protein ligase MYCBP2	Mycbp2	TPRSSPSGASSPRSSSPQDKNLPQKSTAPAK	S	2878	1.07397	0.150755
Q5SUV2	MYCBP-associated protein	Mycbpap	YSQLSPHQEMDTARKTRDFFLSLKSSIGKKS	T	655	0.134929	0.00593395
Q5SUV2	MYCBP-associated protein	Mycbpap	HQEMDTARKTRDFFLSLKSSIGKKSVARKSI	S	661	0.134929	0.00593395
Q5SUV2	MYCBP-associated protein	Mycbpap	MDTARKTRDFFLSLKSSIGKKSVARKSIMEE	S	664	0.134929	0.00593395
Q8VDD5	Myosin-9	Myh9	GDLPFVVTRRIVRKGTGDCSDEEVDGKADGA	T	1939	-0.727278	0.0868398
Q8VDD5	Myosin-9	Myh9	FVVTRRIVRKGTGDCSDEEVDGKADGADAKA	S	1943	-0.821845	0.0642339
Q9CQ19	Myosin regulatory light polypeptide 9;Myosin regulatory light chain 12B	Myl9;Myl12b	KRAKAKTTKKRPQRATSNVFAMFDQSQIQEF	T	19	1.6242	0.19328
Q9CQ19	Myosin regulatory light polypeptide 9;Myosin regulatory light chain 12B	Myl9;Myl12b	RAKAKTTKKRPQRATSNVFAMFDQSQIQEFK	S	20	2.12236	0.00144322
Q9JMH9	Unconventional myosin-XVIIIa	Myo18a	IFKHQLKGGTLQRSTSFRQGPEESGLGEGTK	S	728	-0.114875	0.924766
Q9QY06	Unconventional myosin-IXb	Myo9b	IIRLQSLCRGHLQRRSFSQMVSEKQKAEQAR	S	1043	0.151002	0.0385095
Q9QY06	Unconventional myosin-IXb	Myo9b	MNKSPDGMSPKKETPSPEMETAAQKTVPAES	S	1113	0.321466	0.0178006
Q9QY06	Unconventional myosin-IXb	Myo9b	CREESSTHREPSRRASLEIGESFPEGTKGPR	S	1175	-0.164603	0.247337
Q9QY06	Unconventional myosin-IXb	Myo9b	PSSSKQAQVVGDPPGSPSPVQRPTTLALDSR	S	1218	1.18114	0.00468706
Q9QY06	Unconventional myosin-IXb	Myo9b	KDKDESSTKAQDKPESPSGSTQIQRYQHPDT	S	1264	1.24998	0.0474824
Q9QY06	Unconventional myosin-IXb	Myo9b	EIWRGKKLASAVLSQSLDLSEKHRATGAALT	S	1302	0.0965138	0.432491
Q9QY06	Unconventional myosin-IXb	Myo9b	SLDLSEKHRATGAALTPTEERRISFSTSDIS	T	1317	-0.547235	0.316692
Q9QY06	Unconventional myosin-IXb	Myo9b	DLSEKHRATGAALTPTEERRISFSTSDISKL	T	1319	-0.0831013	0.604564
Q9QY06	Unconventional myosin-IXb	Myo9b	DGDFSSKKPSIHKKKSGDPSAGPDAGLSPGS	S	1359	-1.07313	0.00645967
Q69ZN7	Myoferlin	Myof	GIVRGPGPKGPSGTVSEAQLARRITKGKSSR	S	174	-0.371562	0.30287
Q9CQ25	Mitotic-spindle organizing protein 2	Mzt2	RGSRERPIQRMPRQPSATRLPKVGGSGKSNS	S	140	-0.422848	0.13013
Q6A037	NEDD4-binding protein 1	N4bp1	RRSSDTEERHTKKQFSLENVPEGELLPDGKG	S	299	0.495865	0.0554754
Q8JZS6	NEDD4-binding protein 2-like 2	N4bp2l2	PGKEQTREPCYKKLKSAADDGVSPLRGGPDI	S	28	0.195759	0.0233347
Q61127	NGFI-A-binding protein 2	Nab2	RSFSPKSPLELGEKLSPLPGGPGAGDPRIWP	S	171	-0.441133	0.431542
P58058	NAD kinase	Nadk	SYNHPIRGRAKSRSLSASPALGSTKEFRRTR	S	48	-0.317741	0.0884017
P58058	NAD kinase	Nadk	NHPIRGRAKSRSLSASPALGSTKEFRRTRSL	S	50	-0.307416	0.086454
Q9QZ08	N-acetyl-D-glucosamine kinase	Nagk	GVDPLVPLRSLGLSLSGGEQEDAVRLLIEEL	S	76	0.17181	0.33482
Q78ZA7	Nucleosome assembly protein 1-like 4	Nap1l4	_________MAENSLSDGGPADSVEAAKNAS	S	7	-0.424974	0.433257
Q9R207	Nibrin	Nbn	RNHAVLTVNFPVTSLSQTDEIPTLTIKDNSK	S	58	0.888296	0.00275444
P13595	Neural cell adhesion molecule 1	Ncam1	PSAPKLEGQMGEDGNSIKVNLIKQDDGGSPI	S	617	-0.366505	0.499687
Q8K2Z4	Condensin complex subunit 1	Ncapd2	KPSAVSRLQPLTSVDSDNDFVTPKPRRTKPG	S	1323	0.418428	0.191948
P97369	Neutrophil cytosol factor 4	Ncf4	ALRRLRPRTRKIKGVSPQGAIMDRMEAPRAE	S	161	0.459237	0.114049
Q99M51	Cytoplasmic protein NCK1	Nck1	NLKDTLGIGKVKRKPSVPDTASPADDSFVDP	S	85	-0.967945	0.296632
P09405	Nucleolin	Ncl	ELKEVFEDAMEIRLVSQDGKSKGIAYIEFKS	S	425	-0.00675379	0.600186
P70365	Nuclear receptor coactivator 1	Ncoa1	SSSDPANPDSHKRKGSPCDTLASSTEKRRRE	S	22	-0.20615	0.152007
P70365	Nuclear receptor coactivator 1	Ncoa1	GMSIPRINPSVNPGISPAHGVTRSSTLPPSN	S	395	-0.346952	0.576165
P70365	Nuclear receptor coactivator 1	Ncoa1	LTERHKILHRLLQEGSPSDITTLSVEPEKKD	S	702	-0.674437	0.0162538
Q61026	Nuclear receptor coactivator 2	Ncoa2	AETRKRKECPDQLGPSPKRSTEKRNREQENK	S	29	0.364845	0.0283892
Q61026	Nuclear receptor coactivator 2	Ncoa2	NPGQASSVLSPRQRMSPGVAGSPRIPPSQFS	S	493	0.113857	0.470428
Q61026	Nuclear receptor coactivator 2	Ncoa2	KEKHKILHRLLQDSSSPVDLAKLTAEATGKE	S	699	0.0763642	0.578631
O09000	Nuclear receptor coactivator 3	Ncoa3	RMLMKTHDILEDVNASPETRQRYETMQCFAL	S	215	0.132458	0.121789
O09000	Nuclear receptor coactivator 3	Ncoa3	QEKHRILHKLLQNGNSPAEVAKITAEATGKD	S	687	0.781241	0.323153
O09000	Nuclear receptor coactivator 3	Ncoa3	PQPVQSVRPPYNRAVSLDSPVSVGSGPPVKN	S	847	-0.463222	0.18936
O09000	Nuclear receptor coactivator 3	Ncoa3	VQSVRPPYNRAVSLDSPVSVGSGPPVKNVSA	S	850	-0.203726	0.240884
O09000	Nuclear receptor coactivator 3	Ncoa3	YGMGQPPEPAFGRGSSPPSAMMSSRMGPSQN	S	1304	0.139178	0.00130012
Q91W39	Nuclear receptor coactivator 5	Ncoa5	IINYLRERKERLLRSSADSLPGPISRQPLGA	S	378	-0.345767	0.544474
Q6DFV7	Nuclear receptor coactivator 7	Ncoa7	ARKALKPIERVLSSTSEEDEPGVVKFLKMNC	S	214	-0.556661	0.032061
Q60974	Nuclear receptor corepressor 1	Ncor1	SVLRSTLHEAPKAQLSPGLYDDSSARRTPVS	S	1481	0.320197	0.230706
Q9WU42	Nuclear receptor corepressor 2	Ncor2	DVLYKGTISRIVGEDSPSRLDRAREDTLPKG	S	1220	-0.378789	0.278413
Q62433	Protein NDRG1	Ndrg1	______________MSRELHDVDLAEVKPLV	S	2	-0.369321	0.277977
Q62433	Protein NDRG1	Ndrg1	GMGYMPSASMTRLMRSRTASGSSVTSLEGTR	S	326	0.371362	0.00762545
Q62433	Protein NDRG1	Ndrg1	MPSASMTRLMRSRTASGSSVTSLEGTRSRSH	S	330	-1.9635	0.183759
Q62433	Protein NDRG1	Ndrg1	ASMTRLMRSRTASGSSVTSLEGTRSRSHTSE	S	333	-0.806777	0.039652
Q62433	Protein NDRG1	Ndrg1	TRLMRSRTASGSSVTSLEGTRSRSHTSEGPR	S	336	-0.00186127	0.768575
Q9QYG0	Protein NDRG2	Ndrg2	GYMASSCMTRLSRSRTASLTSAASIDGSRSR	T	330	-1.03892	0.144237
Q9QYG0	Protein NDRG2	Ndrg2	MASSCMTRLSRSRTASLTSAASIDGSRSRSR	S	332	-2.55646	0.146693
Q9QYG0	Protein NDRG2	Ndrg2	SCMTRLSRSRTASLTSAASIDGSRSRSRTLS	S	335	-2.73789	0.0065461
Q9QYG0	Protein NDRG2	Ndrg2	TRLSRSRTASLTSAASIDGSRSRSRTLSQSS	S	338	-0.0989531	0.951675
Q8CFI0	E3 ubiquitin-protein ligase NEDD4-like	Nedd4l	NNHLVEPQIRRPRSLSSPTVTLSAPLEGAKD	S	477	-0.0598273	0.965866
P51954	Serine/threonine-protein kinase Nek1	Nek1	TGLFDANNPKMLRTCSLPDLSKLFRTLMDVP	S	997	-0.298242	0.325233
P51954	Serine/threonine-protein kinase Nek1	Nek1	ASMEQLLREQPGDEYSEEEESVLKSSDVEQT	S	1071	0.178172	0.179657
Q8K1R7	Serine/threonine-protein kinase Nek9	Nek9	EKVTLLNAPTKRPRSSTVTEAPIAVVTSRTS	S	332	0.162405	0.464127
Q8BG30	Negative elongation factor A	Nelfa	PSREASRPPEEPSAPSPTLPTQFKQRAPMYN	S	363	-1.09007	0.36753
Q8C4Y3	Negative elongation factor B	Nelfb	EQLDHRKPSPTQAAETPALDLPLPSVPAPAT	T	564	0.413922	0.166671
P19426	Negative elongation factor E	Nelfe	KQSSSGPASQGGVKRSLSEQPVVDTATATEQ	S	49	0.768435	0.167381
P19426	Negative elongation factor E	Nelfe	SSSGPASQGGVKRSLSEQPVVDTATATEQAK	S	51	0.500974	0.0832888
P19426	Negative elongation factor E	Nelfe	EKGPVPTFQPFQRSMSADEDLQEPSRRPQRK	S	115	0.779209	0.0762145
P19426	Negative elongation factor E	Nelfe	RDRERDREGPFRRSDSFPERRAPRKGNTLYV	S	255	-0.527781	0.196766
Q8CCP0	Nuclear export mediator factor Nemf	Nemf	QTNHVTMLLRNPYLLSEEEDGDGDASIENSD	S	417	-0.355405	0.210557
Q9WV30	Nuclear factor of activated T-cells 5	Nfat5	DPAAGALNVNVKKEISSPARPCSFEEAMKAM	S	559	-0.239601	0.475938
Q9WV30	Nuclear factor of activated T-cells 5	Nfat5	PAAGALNVNVKKEISSPARPCSFEEAMKAMK	S	560	-0.239601	0.475938
O88942	Nuclear factor of activated T-cells, cytoplasmic 1	Nfatc1	EEGFPRSLGACHLLGSPRHSPSTSPRASITE	S	235	-0.200295	0.147384
O88942	Nuclear factor of activated T-cells, cytoplasmic 1	Nfatc1	LGACHLLGSPRHSPSTSPRASITEESWLGAR	T	242	-0.224395	0.0542771
O88942	Nuclear factor of activated T-cells, cytoplasmic 1	Nfatc1	GACHLLGSPRHSPSTSPRASITEESWLGARG	S	243	-0.224395	0.0542771
Q60591	Nuclear factor of activated T-cells, cytoplasmic 2	Nfatc2	LMQAGGALRGRDAGLSPEQPALALAGVAASP	S	136	-0.451939	0.287354
Q60591	Nuclear factor of activated T-cells, cytoplasmic 2	Nfatc2	LSPEQPALALAGVAASPRFTLPVPGYEGYRE	S	150	0.673629	0.0145184
Q60591	Nuclear factor of activated T-cells, cytoplasmic 2	Nfatc2	CPQFQNIPAHYSPRTSPIMSPRTSLAEDSCL	S	219	-0.634066	0.104139
Q60591	Nuclear factor of activated T-cells, cytoplasmic 2	Nfatc2	QNIPAHYSPRTSPIMSPRTSLAEDSCLGRHS	S	223	-0.361977	0.0748799
Q60591	Nuclear factor of activated T-cells, cytoplasmic 2	Nfatc2	SPRTSLAEDSCLGRHSPVPRPASRSSSPGAK	S	238	0.145778	0.107563
Q60591	Nuclear factor of activated T-cells, cytoplasmic 2	Nfatc2	EDSCLGRHSPVPRPASRSSSPGAKRRHSCAE	S	245	-0.152744	0.118776
Q60591	Nuclear factor of activated T-cells, cytoplasmic 2	Nfatc2	RPASRSSSPGAKRRHSCAEALVAPLPAASPQ	S	257	0.246825	0.24403
Q60591	Nuclear factor of activated T-cells, cytoplasmic 2	Nfatc2	RHSCAEALVAPLPAASPQRSRSPSPQPSPHV	S	270	0.259732	0.271035
Q60591	Nuclear factor of activated T-cells, cytoplasmic 2	Nfatc2	ATDSPCGIPSKIWKTSPDPTPVSTAPSKAGL	S	328	-0.787191	0.179971
Q60591	Nuclear factor of activated T-cells, cytoplasmic 2	Nfatc2	LVATMAPCQQFRSGLSSPDARYQQQSPAAAL	S	738	-0.416348	0.525092
Q60591	Nuclear factor of activated T-cells, cytoplasmic 2	Nfatc2	VATMAPCQQFRSGLSSPDARYQQQSPAAALY	S	739	-2.3096	0.20874
Q60591	Nuclear factor of activated T-cells, cytoplasmic 2	Nfatc2	SARPGPPPINQGQRLSPGAYPTVIQQQTAPS	S	860	1.35055	0.0687545
P25799	Nuclear factor NF-kappa-B p105 subunit;Nuclear factor NF-kappa-B p50 subunit	Nfkb1	VCDSGVETSFRKLSFTESLTGDSPLLSLNKM	T	942	-0.659033	0.0114445
Q9WTK5	Nuclear factor NF-kappa-B p100 subunit;Nuclear factor NF-kappa-B p52 subunit	Nfkb2	SRRDTDAGEGAEEPRTPPEAPQGEPQALDTL	T	425	0.958777	0.0735795
Q6PIJ4	Nuclear factor related to kappa-B-binding protein	Nfrkb	GSSKAVSTVVVTTAPSPKQAPEQQ_______	S	1288	0.0527148	0.665786
O88322	Nidogen-2	Nid2	DTVPEDSISGLKPCEYQQRYAQTQHAYPGSR	Y	970	1.73707	0.0237324
Q6KCD5	Nipped-B-like protein	Nipbl	GDSSTMRNAASFPLRSPQPVCSPAGSDGTPK	S	274	0.212386	0.159679
P30415	NK-tumor recognition protein;Putative peptidyl-prolyl cis-trans isomerase	Nktr	KEMSSSEEPRRKRTVSPEGYSERSDVNEKRS	S	255	0.12159	0.0185826
P30415	NK-tumor recognition protein;Putative peptidyl-prolyl cis-trans isomerase	Nktr	RQTKKRRIVMPDLEPSRSPTHRMKSSCVRER	S	468	-0.192016	0.592481
Q99L48	60S ribosomal export protein NMD3	Nmd3	RKHVNIYRDATIPVESDTDDEGAPRISLAEM	S	468	-0.0777909	0.964015
Q99L48	60S ribosomal export protein NMD3	Nmd3	HVNIYRDATIPVESDTDDEGAPRISLAEMLE	T	470	-0.618941	0.405109
P15532	Nucleoside diphosphate kinase A	Nme1	RGDFCIQVGRNIIHGSDSVKSAEKEISLWFQ	S	120	-0.535804	0.360858
O70310	Glycylpeptide N-tetradecanoyltransferase 1	Nmt1	DCENEEDNSHNRSGLSPANDTGAKKKKKKQK	S	47	-0.29482	0.177133
Q9WV70	Nucleolar complex protein 2 homolog	Noc2l	KDEDRKELKDLFELDSSEGEDSTDFFERGVP	S	673	0.0633895	0.204714
Q9WV70	Nucleolar complex protein 2 homolog	Noc2l	DEDRKELKDLFELDSSEGEDSTDFFERGVPR	S	674	-0.0671489	0.95171
Q3UHX0	Nucleolar protein 8	Nol8	GTAPSTVNPSKQLLVSSSGTQKPKHVVFHNS	S	273	0.202403	0.188686
Q3UHX0	Nucleolar protein 8	Nol8	APSTVNPSKQLLVSSSGTQKPKHVVFHNSDF	S	275	0.202403	0.188686
E9Q5C9		Nolc1	RGGSISVQVNSVKFDSE______________	S	701	0.0416499	0.181693
Q9D6Z1	Nucleolar protein 56	Nop56	KKRLAALALASSENSSTPEECEEVNEKSKKK	S	466	-0.281582	0.623225
Q9D6Z1	Nucleolar protein 56	Nop56	KRLAALALASSENSSTPEECEEVNEKSKKKK	T	467	0.560694	0.00333442
Q9D6Z1	Nucleolar protein 56	Nop56	LPKSKKKKAPKEELASDLEEMATSSAKRKKS	S	513	-0.501586	0.021687
Q9D6Z1	Nucleolar protein 56	Nop56	SSAKRKKSSPKEEVASEPEEAASPTTPKKKR	S	536	-0.928897	0.00211926
Q9D6Z1	Nucleolar protein 56	Nop56	SSPKEEVASEPEEAASPTTPKKKRKFSEEPE	S	543	-1.05893	0.0185913
Q9D6Z1	Nucleolar protein 56	Nop56	EEAASPTTPKKKRKFSEEPEVAANFTKSSTK	S	554	-0.478454	0.131349
Q6DFW4	Nucleolar protein 58	Nop58	KKKKDKKKHIKEEPLSEEEPCTSTAVPSPEK	S	509	-0.580885	0.00811403
Q6DFW4	Nucleolar protein 58	Nop58	KKHIKEEPLSEEEPCTSTAVPSPEKKKKKKK	T	515	-0.761479	0.0189554
Q6DFW4	Nucleolar protein 58	Nop58	EPLSEEEPCTSTAVPSPEKKKKKKKKKDAED	S	521	-0.858219	0.0354575
Q61937	Nucleophosmin	Npm1	HISGQHLVAVEEDAESEDEDEEDVKLLGMSG	S	125	0.0293081	0.139233
Q61937	Nucleophosmin	Npm1	FKKQEKTPKTPKGPSSVEDIKAKMQASIEKG	S	241	-0.53005	0.0329004
P49117	Nuclear receptor subfamily 2 group C member 2	Nr2c2	AFDTLAKALNTTDSASPPSLADGIDASGGGS	S	327	-0.0112863	0.796662
P49117	Nuclear receptor subfamily 2 group C member 2	Nr2c2	ASGGGSIHVISRDQSTPIIEVEGPLLSDTHV	T	352	-0.202533	0.927112
P06537	Glucocorticoid receptor	Nr3c1	FRLLEESIANLNRSTSRPENPKSSTPAAGCA	S	143	0.0803949	0.0216117
P06537	Glucocorticoid receptor	Nr3c1	DTKPKIQDTGDTILSSPSSVALPQVKTEKDD	S	275	0.417966	0.300831
Q80XC6	Protein NRDE2 homolog	Nrde2	LSRQTEEVTALASEGSPPPRYSFIRSPLKSE	S	54	0.0845493	0.565434
O88491	Histone-lysine N-methyltransferase, H3 lysine-36 and H4 lysine-20 specific	Nsd1	MDLIDLTPRQKERAASPQEVTPQADEKTAML	S	2369	0.707662	0.00201809
Q9CZ44	NSFL1 cofactor p47	Nsfl1c	PEEESAYVAGERRRHSGQDVHVVLKLWKTGF	S	176	-0.121152	0.053538
Q9CZ44	NSFL1 cofactor p47	Nsfl1c	GQKLGSTAPQVLNTSSPAQQAENEAKASSSI	S	272	1.43247	0.0576443
Q5NCR9	Nuclear speckle splicing regulatory protein 1	Nsrp1	PLHRVLQKPSVFGSDSDDDETSVSESLQREA	S	33	0.613226	0.00923112
Q1HFZ0	tRNA (cytosine(34)-C(5))-methyltransferase	Nsun2	EKKKEGVILTNENAASPEQPGDEDAKQTAQD	S	723	0.812729	0.066743
Q80XU3	Nuclear ubiquitous casein and cyclin-dependent kinase substrate 1	Nucks1	PVRNRKVVDYSQFQESDDADEDYGRDSGPPA	S	19	0.499701	0.119918
Q80XU3	Nuclear ubiquitous casein and cyclin-dependent kinase substrate 1	Nucks1	EAKNKRRSGKNSQEDSEDSEEKDVKTKKDDS	S	58	-0.336407	0.6158
Q80XU3	Nuclear ubiquitous casein and cyclin-dependent kinase substrate 1	Nucks1	EKKMPKPRLKATVTPSPVKGKAKVGRPTASK	S	181	-0.598586	0.0583024
Q80XU3	Nuclear ubiquitous casein and cyclin-dependent kinase substrate 1	Nucks1	KEKTPSPKEEDEEAESPPEKKSGDEGSEDEA	S	214	-0.635012	0.0420678
Q5F2E7	Nuclear fragile X mental retardation-interacting protein 2	Nufip2	INGNAGEREISLKSLSSDEATNPISRVLNGN	S	113	-0.92093	0.261172
Q5F2E7	Nuclear fragile X mental retardation-interacting protein 2	Nufip2	YITNGYMSKGADNDGSGSESGYTTPKKRKAR	S	213	-0.0915114	0.72678
Q5F2E7	Nuclear fragile X mental retardation-interacting protein 2	Nufip2	ESGYTTPKKRKARRNSAKGCENLNLVQDKIM	S	231	0.846999	0.13808
O08919	Numb-like protein	Numbl	FPALSQKNSPFKRQLSLRLNELPSTLQRRTD	S	324	1.07652	0.0444202
Q9QZS3	Numb-like protein;Protein numb homolog	Numbl;Numb	IPRRHAPIEQLARQGSFRGFPALSQKMSPFK;IPRRHAPLEQLVRQGSFRGFPALSQKNSPFK	S	276	0.145969	0.467202
Q8BH74	Nuclear pore complex protein Nup107	Nup107	______MDRSGFGGMSSPVIRDAEVTRTARK	S	10	-0.00386557	0.759061
Q8BH74	Nuclear pore complex protein Nup107	Nup107	RVLIQANQEDNFGTATPRSQIIPRTPSSFRQ	T	46	1.26746	0.0148622
Q8BH74	Nuclear pore complex protein Nup107	Nup107	LRHPDISYILGTEGRSPRHTQSSGYLGNLSM	S	87	-0.110427	0.414716
Q8R0G9	Nuclear pore complex protein Nup133	Nup133	NVSLLAEDLEESLTSSVGGRGSESMVFETTT	S	492	-0.0444584	0.815507
Q99P88	Nuclear pore complex protein Nup155	Nup155	LQELVNQSKAAPQSPSVPKKPGPPVLSSDPN	S	994	0.055125	0.321691
Q6ZQH8	Nucleoporin NUP188 homolog	Nup188	TLLSSLSRYFRRGAPSSPAAGVLPSPQGKAT	S	1718	-0.193766	0.00669937
Q6ZQH8	Nucleoporin NUP188 homolog	Nup188	LLSSLSRYFRRGAPSSPAAGVLPSPQGKATS	S	1719	-0.561671	0.643878
Q80U93	Nuclear pore complex protein Nup214	Nup214	PLPASSSSMPLKSSVSPSPAAGRSTQTAPSS	S	637	-0.187887	0.273254
Q80U93	Nuclear pore complex protein Nup214	Nup214	TVPQVVNVQELRSNPSPPSAAMGSAVQHSAA	S	1139	0.510075	0.15832
Q8R4R6	Nucleoporin NUP53	Nup35	SVGVMEMRSPLLAGGSPPQPVVPAHKDKSGA	S	73	-0.110229	0.22016
Q8R480	Nuclear pore complex protein Nup85	Nup85	LALARNLARAIIREGSLEGS___________	S	652	-0.310545	0.425408
Q8BJ71	Nuclear pore complex protein Nup93	Nup93	IQQAGERLRSRTLTRTSQETADVKASVLLGS	T	51	0.418495	0.00187359
Q8BJ71	Nuclear pore complex protein Nup93	Nup93	QQAGERLRSRTLTRTSQETADVKASVLLGSR	S	52	0.305393	0.00197826
Q6PFD9	Nuclear pore complex protein Nup98-Nup96;Nuclear pore complex protein Nup98;Nuclear pore complex protein Nup96	Nup98	SNLFSPVNHDSEDLASPSEYPENGERFSFLS	S	623	0.399243	0.0117896
Q6PFD9	Nuclear pore complex protein Nup98-Nup96;Nuclear pore complex protein Nup98;Nuclear pore complex protein Nup96	Nup98	WVFKVSHFSKYGLQDSDEEEEEHPPKTTSKK	S	888	0.447813	0.0712059
Q8R5F3	O-acetyl-ADP-ribose deacetylase 1	Oard1	EAMKSHCLKNGVTDLSMPRIGCGLDRLQWEN	S	116	0.178944	0.0881125
Q80Z25	Oral-facial-digital syndrome 1 protein homolog	Ofd1	PAASPSPCPERTAQASPVPSRHSFSGLPEQN	S	791	0.22651	0.382405
Q99PG2	Opioid growth factor receptor	Ogfr	SEVEKIALNLEGCALSPTSQEPREAEQPCLV	S	403	0.502523	0.178111
Q3B7Z2	Oxysterol-binding protein 1	Osbp	LAKAKAVKMLAESDDSGDEESVSQTDKTELQ	S	191	0.567858	0.0127595
Q3B7Z2	Oxysterol-binding protein 1	Osbp	NDLIAKHGTALQRSLSELESLKLPAESNEKI	S	238	0.161761	< 0.0001
Q8CI95	Oxysterol-binding protein-related protein 11	Osbpl11	___MQGGEPASVMKVSESEGKLEGLATAVTP	S	13	-0.423467	0.0285781
Q8CI95	Oxysterol-binding protein-related protein 11	Osbpl11	EAIGKNNPPLKSRSFSLASSGNSPISQRRPS	S	179	0.475701	0.0258364
Q8CI95	Oxysterol-binding protein-related protein 11	Osbpl11	PPLKSRSFSLASSGNSPISQRRPSQNAMSFF	S	186	0.631706	0.185644
Q8CI95	Oxysterol-binding protein-related protein 11	Osbpl11	SLASSGNSPISQRRPSQNAMSFFNVGHSKLQ	S	194	0.685006	0.0117767
Q9DBS9	Oxysterol-binding protein-related protein 3	Osbpl3	AIQVPKPFSGPVRLHSSNPNLSTLDFGEEKS	S	271	-1.64086	0.328011
Q9DBS9	Oxysterol-binding protein-related protein 3	Osbpl3	IQVPKPFSGPVRLHSSNPNLSTLDFGEEKSY	S	272	0.413681	< 0.0001
Q9DBS9	Oxysterol-binding protein-related protein 3	Osbpl3	EENSRDEGRALVHQLSNESRLSITDSLSEFF	S	405	0.545246	0.0170007
Q9DBS9	Oxysterol-binding protein-related protein 3	Osbpl3	SRDEGRALVHQLSNESRLSITDSLSEFFDAQ	S	408	0.593042	0.0311322
Q62422	Osteoclast-stimulating factor 1	Ostf1	ARTLSNAEDYLDDEDSD______________	S	214	-0.149366	0.64482
B2RRE7	OTU domain-containing protein 4	Otud4	KPEKVKDPKTAADVVSPGANSVDRLQRPKEE	S	1000	-0.329842	0.00135679
B2RRE7	OTU domain-containing protein 4	Otud4	GANSVDRLQRPKEESSEDENEVSNILRSGRS	S	1017	0.573682	0.000672764
Q3U2S4	OTU domain-containing protein 5	Otud5	ERDRDSGVVGARPRASPPPQGPLPGPPGALH	S	64	0.183921	0.0124265
Q9JJS7	P2Y purinoceptor 4	P2ry4	LASANSCLDPVLYLFTGDKYRNQLQQLCRGS	T	305	0.213627	0.194949
Q9JJS7	P2Y purinoceptor 4	P2ry4	NSCLDPVLYLFTGDKYRNQLQQLCRGSTPKR	Y	309	0.213627	0.194949
P50580	Proliferation-associated protein 2G4	Pa2g4	______________MSGEDEQQEQTIAEDLV	S	2	0.723862	0.07726
Q8K212	Phosphofurin acidic cluster sorting protein 1	Pacs1	KTPMKSSKADLQGSASPSKVEGTHTPRQKRS	S	493	0.497118	0.00845373
Q99JB8	Protein kinase C and casein kinase II substrate protein 3	Pacsin3	LDTQRAISRKEKGGRSPDEVTLTSIVPTRDG	S	319	-0.0941644	0.948672
Q3U1F9	Phosphoprotein associated with glycosphingolipid-enriched microdomains 1	Pag1	ELQGAPMEGKADFAEYASVDRNKKCRHSANA	Y	224	-0.159514	0.580638
Q99L02	PAXIP1-associated glutamate-rich protein 1A	Pagr1a	TGRDLFSLDSEGPSPTSPPLRSSGNSLFPRQ	T	235	-0.276613	0.628129
Q99L02	PAXIP1-associated glutamate-rich protein 1A	Pagr1a	GRDLFSLDSEGPSPTSPPLRSSGNSLFPRQR	S	236	-0.127145	0.857662
Q9DCE5	p21-activated protein kinase-interacting protein 1	Pak1ip1	KSDVSGDSKQPTKGNSPVTAKKRKMATMSEK	S	361	-0.15096	0.685284
Q8CIN4	Serine/threonine-protein kinase PAK 2;PAK-2p27;PAK-2p34	Pak2	______________MSDNGELEDKPPAPPVR	S	2	-0.177806	0.631116
Q8CIN4	Serine/threonine-protein kinase PAK 2;PAK-2p27;PAK-2p34	Pak2	VLKFYDSNTVKQKYLSFTPPEKDGFPSGTPA	S	141	-0.241142	0.839111
Q8CIN4	Serine/threonine-protein kinase PAK 2;PAK-2p27;PAK-2p34	Pak2	QKYLSFTPPEKDGFPSGTPALNTKGSETSAV	S	152	-0.113473	0.948335
Q8CIN4	Serine/threonine-protein kinase PAK 2;PAK-2p27;PAK-2p34	Pak2	TPALNTKGSETSAVVTEEDDDDEDAAPPVIA	T	169	-1.08276	0.0644833
Q8CIN4	Serine/threonine-protein kinase PAK 2;PAK-2p27;PAK-2p34	Pak2	VIDPIPAPVGDSNVDSGAKSSDKQKKKAKMT	S	213	0.00906953	0.749687
Q8BTW9	Serine/threonine-protein kinase PAK 4	Pak4	GPGGPQEASRDKRPLSGPDVSTPQPGSLTSG	S	181	0.438537	0.118158
Q8BGF7	PAB-dependent poly(A)-specific ribonuclease subunit PAN2	Pan2	ENCSLCRCGSETVRASSTLLFTLSYPEDKTG	S	675	-1.31956	0.108204
Q8BGF7	PAB-dependent poly(A)-specific ribonuclease subunit PAN2	Pan2	NCSLCRCGSETVRASSTLLFTLSYPEDKTGK	S	676	-1.31956	0.108204
Q8BGF7	PAB-dependent poly(A)-specific ribonuclease subunit PAN2	Pan2	GSETVRASSTLLFTLSYPEDKTGKNYDFAQV	S	683	-1.31956	0.108204
Q68ED3	Non-canonical poly(A) RNA polymerase PAPD5	Papd5	PKQLLCRPPTVTRVGSQDVSLEVSQAVGKMQ	S	545	-0.994479	0.455411
O88622	Poly(ADP-ribose) glycohydrolase	Parg	KVEKLENVPQLNLDKSPTEKSSQYLNQQQTA	S	135	0.813848	0.00876555
Q8CFF0	Poly [ADP-ribose] polymerase 11	Parp11	QIHGVSLQQRHLFRTYKSMFLARVLIGDYIN	Y	267	0.160626	0.328741
Q8CFF0	Poly [ADP-ribose] polymerase 11	Parp11	HGVSLQQRHLFRTYKSMFLARVLIGDYINGD	S	269	0.160626	0.328741
Q2EMV9	Poly [ADP-ribose] polymerase 14	Parp14	VMSKIASFLGFPKQASPKKNTLVLEKKIEHT	S	1428	-0.295211	0.350927
Q3UD82	Poly [ADP-ribose] polymerase 8	Parp8	DDMCAKSHRTFGRSLSSDPRAEQAMSTIKSH	S	344	0.416276	0.00735144
Q8CAS9	Poly [ADP-ribose] polymerase 9	Parp9	GCIEMQTTDVIVNSGYMQDFKSGRVAQSILR	Y	346	0.454603	0.0250573
Q8CEE6	PAS domain-containing serine/threonine-protein kinase	Pask	EDRGPPVFAEDWKCLSESPPVQEGPAAQATF	S	17	0.447374	0.0417256
Q3TC46	Protein PAT1 homolog 1	Patl1	PEDDRDLSERALPRRSTSPIIGSPPVRAVPI	S	177	-0.0386836	0.961661
Q3TC46	Protein PAT1 homolog 1	Patl1	EDDRDLSERALPRRSTSPIIGSPPVRAVPIG	T	178	-0.300676	0.469778
Q3TC46	Protein PAT1 homolog 1	Patl1	DDRDLSERALPRRSTSPIIGSPPVRAVPIGT	S	179	-0.866101	0.22757
P58501	PAX3- and PAX7-binding protein 1	Paxbp1	KSQRQKIAEEIGIEGSDDDALVTGEQDEELS	S	297	0.0839618	0.572453
O35984	Pre-B-cell leukemia transcription factor 2	Pbx2	IYAVKTAVSVAQGGHSRTSSPTPPSSAGSGG	S	330	0.0977852	0.20146
P60335	Poly(rC)-binding protein 1	Pcbp1	TECVKQICLVMLETLSQSPQGRVMTIPYQPM	S	171	0.016015	0.560441
P60335	Poly(rC)-binding protein 1	Pcbp1	CVKQICLVMLETLSQSPQGRVMTIPYQPMPA	S	173	1.65853	0.268536
P60335	Poly(rC)-binding protein 1	Pcbp1	PQGRVMTIPYQPMPASSPVICAGGQDRCSDA	S	189	0.839744	0.0315541
P60335	Poly(rC)-binding protein 1	Pcbp1	QGRVMTIPYQPMPASSPVICAGGQDRCSDAA	S	190	0.652753	0.0074161
Q61990	Poly(rC)-binding protein 2	Pcbp2	YLINVRLSSETGGMGSS______________	S	361	-0.299085	0.15997
P59114	Phosphorylated CTD-interacting factor 1	Pcif1	VETPPVENKSRKRQLSEEQPSGNGVKKPKIE	S	116	0.80201	0.00700073
P59114	Phosphorylated CTD-interacting factor 1	Pcif1	TPTSQSVPSSPSIPGTPTLKIWGSSTEDKQA	T	150	0.166238	0.458694
Q9R0L6	Pericentriolar material 1 protein	Pcm1	KKFGVASDKRVTNAISPESSPGVGRRRTKIP	S	65	0.0319941	0.697422
Q9R0L6	Pericentriolar material 1 protein	Pcm1	EEEGVSGASLSSRRSSLVDEAPEDEEFEQKI	S	645	0.419372	0.0206814
Q6P8I4	PEST proteolytic signal-containing nuclear protein	Pcnp	PKTLSVAAAFNEDEDSEPEEMPPEAKMRMKN	S	119	0.308218	0.416049
P48725	Pericentrin	Pcnt	PTKASRHSPRSAAAGSPGKERSTSTPSSRLE	S	2838	-0.670376	0.0874468
P49586	Choline-phosphate cytidylyltransferase A	Pcyt1a	SPASLSRCRAVTCDISEDEED__________	S	362	-0.391716	0.305988
Q61823	Programmed cell death protein 4	Pdcd4	SDNGSEAVRSGVAVPTSPKGRLLDRRSRSGK	T	93	-0.290189	0.231163
Q61823	Programmed cell death protein 4	Pdcd4	DNGSEAVRSGVAVPTSPKGRLLDRRSRSGKG	S	94	-0.695272	0.109377
Q61823	Programmed cell death protein 4	Pdcd4	QLRDLCPSRGRKRFVSEGDGGRLKPESY___	S	457	-0.639197	0.198613
P56812	Programmed cell death protein 5	Pdcd5	EKKTTVKFNRRKVMDSDEDDADY________	S	119	-0.561477	0.17776
Q9DBX2	Phosducin-like protein	Pdcl	VLTSVRNSATCHSEDSDLEID__________	S	296	0.041639	0.561669
Q61409	cGMP-inhibited 3',5'-cyclic phosphodiesterase B	Pde3b	PFSSNLFTIPKQRSSSVSLTHHAGLRRAGAL	S	474	-0.356343	0.638472
P35486	Pyruvate dehydrogenase E1 component subunit alpha, somatic form, mitochondrial	Pdha1	GPILMELQTYRYHGHSMSDPGVSYRTREEIQ	S	293	-0.979498	0.145625
P35486	Pyruvate dehydrogenase E1 component subunit alpha, somatic form, mitochondrial	Pdha1	ILMELQTYRYHGHSMSDPGVSYRTREEIQEV	S	295	-0.363957	0.402656
P35486	Pyruvate dehydrogenase E1 component subunit alpha, somatic form, mitochondrial	Pdha1	QTYRYHGHSMSDPGVSYRTREEIQEVRSKSD	S	300	-0.103599	0.758668
O70400	PDZ and LIM domain protein 1	Pdlim1	HIGSAHNRSAMPFTASPAPSTRVITNQYNSP	S	130	-0.111459	0.941627
Q8R1G6	PDZ and LIM domain protein 2	Pdlim2	SASPLRLQLDRSQTASPGQTNGEGSLEVLAT	S	87	0.647315	0.0295564
Q8R1G6	PDZ and LIM domain protein 2	Pdlim2	GHSSPSDSAVRVLLHSPGRPSSPRFSSLDLE	S	199	-0.242396	0.356873
Q8R1G6	PDZ and LIM domain protein 2	Pdlim2	SDSAVRVLLHSPGRPSSPRFSSLDLEEDSEV	S	204	-0.671515	0.0813797
Q8R1G6	PDZ and LIM domain protein 2	Pdlim2	DSAVRVLLHSPGRPSSPRFSSLDLEEDSEVF	S	205	-0.196523	0.159613
Q9Z2A0	3-phosphoinositide-dependent protein kinase 1	Pdpk1	TAKVLSPESKQARANSFVGTAQYVSPELLTE	S	244	0.635664	0.103398
Q9Z2A0	3-phosphoinositide-dependent protein kinase 1	Pdpk1	LSPESKQARANSFVGTAQYVSPELLTEKSAC	T	248	0.282222	0.0123019
Q6A026	Sister chromatid cohesion protein PDS5 homolog A	Pds5a	DLNKPVSKGRKRAAGSQESLEAGNAKAPKLQ	S	1300	0.422879	0.179558
Q4VA53	Sister chromatid cohesion protein PDS5 homolog B	Pds5b	RMETVSNASSSSNPSSPGRIKGRLDSSEMDH	S	1166	-0.0858193	0.682031
Q99K01	Pyridoxal-dependent decarboxylase domain-containing protein 1	Pdxdc1	SLESTEYTYVHKVQGTGVTPPPTPLGTRSKQ	T	684	0.51361	0.0803642
Q99K01	Pyridoxal-dependent decarboxylase domain-containing protein 1	Pdxdc1	STEYTYVHKVQGTGVTPPPTPLGTRSKQRLP	T	687	-0.185602	0.817717
Q62048	Astrocytic phosphoprotein PEA-15	Pea15	RIPSAKKYKDIIRQPSEEEIIKLAPPPKKA_	S	116	-0.212609	0.131032
Q69Z38	Pseudopodium-enriched atypical kinase 1	Peak1	GSMKDSQGKHVILSGSAEVISNEGGRFCYPE	S	215	-0.378937	0.000430211
Q69Z38	Pseudopodium-enriched atypical kinase 1	Peak1	PNVPPRKNCHKSAPTSPTATNISSKTIPVKS	S	569	-1.1915	0.120027
Q9DBD5	Proline-, glutamic acid- and leucine-rich protein 1	Pelp1	HRAGSGEDPVLAPSGTPPPSIPPDETFGGRV	T	751	-0.00847584	0.783154
Q9WUA3	ATP-dependent 6-phosphofructokinase, platelet type	Pfkp	______________MSDLDSSSSSAYPKYLE	S	2	-0.319738	0.161796
Q9D0F9	Phosphoglucomutase-1	Pgm1	SCIIRKIKAIGGIILTASHNPGGPNGDFGIK	T	115	-0.198199	0.00859935
Q9D0F9	Phosphoglucomutase-1	Pgm1	IIRKIKAIGGIILTASHNPGGPNGDFGIKFN	S	117	-0.123967	0.0912472
Q8CAA7	Glucose 1,6-bisphosphate synthase	Pgm2l1	AVQELKAVAGVMITASHNRKEDNGYKVYWET	S	175	-0.210704	0.0639988
Q9CYR6	Phosphoacetylglucosamine mutase	Pgm3	VLRSKQTRSTIGVMVTASHNPEEDNGVKLVD	T	62	-0.189488	0.707701
Q9CYR6	Phosphoacetylglucosamine mutase	Pgm3	RSKQTRSTIGVMVTASHNPEEDNGVKLVDPL	S	64	-0.150673	0.330876
O55022	Membrane-associated progesterone receptor component 1	Pgrmc1	HVGKLLKEGEEPTVYSDDEEPKDETARKNE_	S	181	-0.982022	< 0.0001
Q501J7	Phosphatase and actin regulator 4	Phactr4	LKNGHTTPIGSARSSSPVLVEEEPERSLRNL	S	118	-1.2664	0.251832
Q501J7	Phosphatase and actin regulator 4	Phactr4	PLPVTPPLEGTHRAHSLLFENSDSFSEDTGT	S	436	0.314532	0.145768
P67778	Prohibitin	Phb	AGELITQRELVSRQVSDDLTERAATFGLILD	S	151	0.0832638	0.00563634
Q8CHP6	Polyhomeotic-like protein 3	Phc3	LRSQKLGVLSSSQNGSPKSAGQTQSLTICHN	S	231	0.194345	0.476107
Q8CHP6	Polyhomeotic-like protein 3	Phc3	NKTTVTSSKISQRDPSPESKKGGSPGLESRS	S	261	-0.310065	0.327764
Q8CHP6	Polyhomeotic-like protein 3	Phc3	KISQRDPSPESKKGGSPGLESRSTAVTRTSS	S	269	-0.430883	0.0974821
Q8CHP6	Polyhomeotic-like protein 3	Phc3	EEMPEESDECARMDRTPPPPTLSPAAVTVGR	T	607	-0.0870571	0.872426
Q8CHP6	Polyhomeotic-like protein 3	Phc3	DECARMDRTPPPPTLSPAAVTVGRGEDLTSE	S	614	-0.14576	0.604425
Q9Z1B8	PHD finger protein 1	Phf1	GFSRHSPPSPLCRSLSPGTGGGVRGGVSYLS	S	514	-0.470729	0.0358517
Q5SPL2	PHD finger protein 12	Phf12	GHVNGLVDKSSKRTTSPSSDTDLLDRPASKT	S	131	-0.674051	0.295773
Q5SPL2	PHD finger protein 12	Phf12	ESRPLGSPPNATRVLTPPQAAGDSILATGAN	T	670	0.614777	0.000736465
Q9WTU0	Lysine-specific demethylase PHF2	Phf2	KLKDGSKKKGKKCKESASPTIPNLDLLEAHT	S	534	-0.201233	0.294411
Q9WTU0	Lysine-specific demethylase PHF2	Phf2	KDGSKKKGKKCKESASPTIPNLDLLEAHTKE	S	536	-0.213006	0.247296
Q9WTU0	Lysine-specific demethylase PHF2	Phf2	DACFKDSDYVYPSLESDEDNPVFKSRSKKRK	S	876	0.296531	0.0814723
Q9WTU0	Lysine-specific demethylase PHF2	Phf2	KSRSKKRKGSDDAPYSPTARVGPSVPRQDRP	S	899	-0.309953	0.418709
Q8BLG0	PHD finger protein 20	Phf20	VGNARPKETDHKSLSSSPEKREKFKEQRKVT	S	158	-0.00922034	0.79485
Q9D4J7	PHD finger protein 6	Phf6	EADLEESFNEHELEPSSPKTKKKSRKGRPRK	S	154	0.369957	0.250265
Q9D4J7	PHD finger protein 6	Phf6	ADLEESFNEHELEPSSPKTKKKSRKGRPRKT	S	155	-1.15739	0.124863
Q80TJ7	Histone lysine demethylase PHF8	Phf8	RLVAEQVMGDEFDLDSDDELQIDERLGKEKA	S	615	0.395482	0.0812224
Q8VDD9	PH-interacting protein	Phip	TRNQGRRTAFYNEDDSEEEQRQLLFEDTSLT	S	1783	0.59578	0.243413
Q9WV95	Pleckstrin homology-like domain family A member 3	Phlda3	KFKNQQAIQTVRARQSLGTGTLVS_______	S	117	0.780394	0.0754961
Q6PDH0	Pleckstrin homology-like domain family B member 1	Phldb1	FSDGLAATRTLQPPESPRLGRRGLDSMRELP	S	445	0.0193013	0.455817
Q6PDH0	Pleckstrin homology-like domain family B member 1	Phldb1	LTLGARGRRTRSPSPTLGESLAPRKGSFSGR	T	524	-0.398145	0.275733
A6H619	PHD and RING finger domain-containing protein 1	Phrf1	PGLLPSEITRTISINSPKAPAFQTVRCVTSY	S	867	0.460292	0.331885
A6H619	PHD and RING finger domain-containing protein 1	Phrf1	VSGMLELLSKGSAEGTSDLEQEGLGEIEPTE	T	918	0.501035	0.0715014
A6H619	PHD and RING finger domain-containing protein 1	Phrf1	SGMLELLSKGSAEGTSDLEQEGLGEIEPTEI	S	919	0.196157	0.120928
A6H619	PHD and RING finger domain-containing protein 1	Phrf1	RTVTCVTVEEPGVLPSPDAPQITTHRIVEFR	S	982	0.306187	0.142619
A6H619	PHD and RING finger domain-containing protein 1	Phrf1	KRAHSPEKKGPVREVSPAPATQGESRQDGDH	S	1201	0.0285664	0.671133
Q2TBE6	Phosphatidylinositol 4-kinase type 2-alpha	Pi4k2a	PPVIVETARSHQRSASESYTQSFQSRKPFFS	S	462	1.03109	0.00343933
E9Q3L2		Pi4ka	NLLTVCQEGTLKRKTSSVSSISQVSPERGIP	S	259	0.838123	0.00492585
E9Q3L2		Pi4ka	LTASQLVPPDNQDTRSNLDITVGSRQQATQG	S	1439	0.123071	0.403343
Q8BKC8	Phosphatidylinositol 4-kinase beta	Pi4kb	DTGLSPSKRTHQRSKSDATASISLSSNLKRT	S	277	-1.57505	0.2665
Q8BKC8	Phosphatidylinositol 4-kinase beta	Pi4kb	SVPARIPENRIRSTRSVENLPECGITHEQRA	S	428	0.80644	0.0242939
O88907	E3 SUMO-protein ligase PIAS1	Pias1	EEEEEPPAKRTCPSLSPTSPLSNKGILSLPH	S	485	-0.862657	0.632601
Q9R1S3	GPI ethanolamine phosphate transferase 1	Pign	FDKVKDFFDAARNNQSLFTKVNEEKVVFFLH	S	194	0.157501	0.166662
Q5SW28	Phosphoinositide 3-kinase regulatory subunit 5	Pik3r5	LESSVDPTLPLRRAGSLCSPLDCPAQLPSRA	S	451	0.511403	0.0867976
Q9Z1T6	1-phosphatidylinositol 3-phosphate 5-kinase	Pikfyve	VQEDAGKSPARNRSASITNLSLDRSGSPMVP	S	307	-0.307383	0.27994
Q9Z1T6	1-phosphatidylinositol 3-phosphate 5-kinase	Pikfyve	KASGMLSFFRGTAGKSPDLSSQKRETLRGAD	S	1753	0.427288	< 0.0001
Q9CZX5	PIN2/TERF1-interacting telomerase inhibitor 1	Pinx1	GKKKNKEAADTDVENSPQHKAKRHKKKKRVE	S	233	0.457559	0.152159
P70182	Phosphatidylinositol 4-phosphate 5-kinase type-1 alpha	Pip5k1a	IPLKPSPTKKFRSGPSFSRRSGPSGNSCTSQ	S	453	-0.525891	0.0834726
Q8K4R4	Cytoplasmic phosphatidylinositol transfer protein 1	Pitpnc1	AISISSIALLPSSVRSAPSSAPSTPLSTDAP	S	270	0.249307	0.126866
Q8K4R4	Cytoplasmic phosphatidylinositol transfer protein 1	Pitpnc1	SSIALLPSSVRSAPSSAPSTPLSTDAPEFLS	S	274	0.0373848	0.146915
Q8K4R4	Cytoplasmic phosphatidylinositol transfer protein 1	Pitpnc1	APEFLSIPKDRPRKKSAPETLTLPDPEKKAT	S	299	-0.405349	0.110608
O35954	Membrane-associated phosphatidylinositol transfer protein 1	Pitpnm1	VRDPLADGVEVLGRASPEPSALPAQRTFSDM	S	621	0.275417	0.252504
O55176	E3 ubiquitin-protein ligase Praja-1	Pja1	AEVPMHRSTANQSKRSRSPFASTRRRWDDSE	S	30	0.289587	0.00202252
O55176	E3 ubiquitin-protein ligase Praja-1	Pja1	NVATPNCMKPKVFFDTDDDDDVPHSTSRWRD	T	231	-0.222418	0.0821324
P52480	Pyruvate kinase PKM	Pkm	ITARNTGIICTIGPASRSVEMLKEMIKSGMN	S	55	-0.185695	0.665135
P70268	Serine/threonine-protein kinase N1	Pkn1	LLRRLIPSAVATGTFSPNASPGAEIRHTGDI	S	536	0.477688	0.00600933
P70268	Serine/threonine-protein kinase N1	Pkn1	LIPSAVATGTFSPNASPGAEIRHTGDISMEK	S	540	0.153972	0.42715
P70268	Serine/threonine-protein kinase N1	Pkn1	VSNFDEEFTGEAPTLSPPRDARPLTAAEQAA	S	920	0.0963946	0.575244
Q8BWW9	Serine/threonine-protein kinase N2	Pkn2	FDLEPEPPPAPPRASSLGETDESSELRVLDI	S	582	-0.786531	0.470975
Q62077	1-phosphatidylinositol 4,5-bisphosphate phosphodiesterase gamma-1	Plcg1	GDLSPFSGISLRERASDASSQLFHVRAREGS	S	1233	0.818864	0.0298293
Q62077	1-phosphatidylinositol 4,5-bisphosphate phosphodiesterase gamma-1	Plcg1	SDASSQLFHVRAREGSFEARYQQPFEDFRIS	S	1248	-0.670786	0.100001
Q8K394	Inactive phospholipase C-like protein 2	Plcl2	ECGRGAAGGALPTSPSPALGAKGALKAGAGE	S	18	-0.462264	0.286934
Q8K394	Inactive phospholipase C-like protein 2	Plcl2	IKDGTKQKRERKKTVSFSSMPTEKKISSASD	S	124	-0.496523	0.143339
Q8K394	Inactive phospholipase C-like protein 2	Plcl2	RYLISYGKHTLDMLESSQDNMRTSWISQMFS	S	263	-0.444549	0.0390262
Q8K394	Inactive phospholipase C-like protein 2	Plcl2	YLISYGKHTLDMLESSQDNMRTSWISQMFSE	S	264	-0.444549	0.0390262
Q8K394	Inactive phospholipase C-like protein 2	Plcl2	AKKLSSNCSGVEGDVTDEDEGAEMSQRMGKE	T	585	0.0567606	0.601162
Q8K394	Inactive phospholipase C-like protein 2	Plcl2	NKPGTENSEAQKPRRSLEAIPEKASDENGD_	S	1114	-0.0743304	0.954579
Q9QXS1	Plectin	Plec	FRAKIERARNDESQLSPATRGAYRDCLGRLD	S	728	0.824723	0.0103704
Q9QXS1	Plectin	Plec	TEFADMLSGNAGGFRSRSSSVGSSSSYPISS	S	4389	0.419916	0.0154931
Q9QXS1	Plectin	Plec	DMLSGNAGGFRSRSSSVGSSSSYPISSAGPR	S	4393	-2.99615	0.0861205
Q9ERS5	Pleckstrin homology domain-containing family A member 2	Plekha2	EGCEPGTHAFLRRSQSYIPTSGCRPSTGPPL	S	184	-0.148603	0.85824
Q9ERS5	Pleckstrin homology domain-containing family A member 2	Plekha2	ALKCHPREPSFSRSISLTRPGSSTLTSAPNS	S	314	-0.474898	0.892029
Q9ERS5	Pleckstrin homology domain-containing family A member 2	Plekha2	STATGVLASSRVRHRSEPQHPKEKPFVFNLD	S	401	0.126102	0.151709
Q6KAU7	Pleckstrin homology domain-containing family G member 2	Plekhg2	ILEDSDLRGGSTSGKTGMPHSERSASRVREL	T	794	-0.534515	0.0965249
Q6KAU7	Pleckstrin homology domain-containing family G member 2	Plekhg2	DLRGGSTSGKTGMPHSERSASRVRELARLYS	S	799	-0.534515	0.0965249
Q6KAU7	Pleckstrin homology domain-containing family G member 2	Plekhg2	GGSTSGKTGMPHSERSASRVRELARLYSERI	S	802	-0.534515	0.0965249
Q6KAU7	Pleckstrin homology domain-containing family G member 2	Plekhg2	STSGKTGMPHSERSASRVRELARLYSERIQQ	S	804	-0.534515	0.0965249
Q8K124	Pleckstrin homology domain-containing family O member 2	Plekho2	LPFSDLPSQFHPRSSSLGDLLRESPQHPRLP	S	395	-0.890876	0.113187
P20918	Plasminogen;Plasmin heavy chain A;Activation peptide;Angiostatin;Plasmin heavy chain A, short form;Plasmin light chain B	Plg	GENYRGTVSVTVSGKTCQRWSEQTPHRHNRT	T	295	0.212826	0.25303
P70206	Plexin-A1	Plxna1	TKSLSRYESMLRTASSPDSLRSRTPMITPDL	S	1630	-0.139886	0.159777
Q60953	Protein PML	Pml	ETEPVSVQKVPAPPGSPCRQQDSALTPTPTM	S	17	-0.00793746	0.581821
Q60953	Protein PML	Pml	ATSSPEQSWPSTFKATSPPHLDGTSNPESTV	T	527	0.0303249	0.0937324
Q60953	Protein PML	Pml	TSSPEQSWPSTFKATSPPHLDGTSNPESTVP	S	528	-0.0613201	0.845831
Q60953	Protein PML	Pml	PSTFKATSPPHLDGTSNPESTVPEKKILLPN	S	536	-0.884406	0.442858
Q60953	Protein PML	Pml	TVPEKKILLPNNNHVTSDTGETEERVVVISS	T	556	-0.260704	0.609891
Q60953	Protein PML	Pml	VPEKKILLPNNNHVTSDTGETEERVVVISSS	S	557	0.324306	0.439311
Q60953	Protein PML	Pml	SLQLEGPNSLKALDESLAEPHLEDRTLVFFD	S	609	-1.17539	0.0195632
A2AJT4	Arginine/serine-rich protein PNISR	Pnisr	QNRRERPPSFRDRQRSPIALPVKQEPPQIDA	S	211	0.677108	0.128147
A2AJT4	Arginine/serine-rich protein PNISR	Pnisr	TEDAEGGDGPRLPQRSKFDSDEEDEDAENLE	S	286	0.106951	0.274454
O35691	Pinin	Pnn	GGGRGRGSLLLRRGFSDSGGGPPAKQRDLEG	S	66	-0.513205	0.0826531
O35691	Pinin	Pnn	GRGRGSLLLRRGFSDSGGGPPAKQRDLEGAV	S	68	-0.245092	0.253145
O35691	Pinin	Pnn	RLGGERRTRRESRQESDPEDDDVKKPALQSS	S	100	0.709119	0.203392
O35691	Pinin	Pnn	GSKDKSSRPDRKRSISESSRSGKRSSRSERD	S	700	-0.823546	0.464167
A2AJ88	Patatin-like phospholipase domain-containing protein 7	Pnpla7	SSCVTVSGPLLKRSCSVPLPSNHGEVDELRQ	S	379	0.085433	0.560996
Q8BZH4	Pogo transposable element with ZNF domain	Pogz	YQKKGKSLDAEPSVPSAAKPSSPEKTAPVTS	S	416	-0.0898779	0.292014
Q8BZH4	Pogo transposable element with ZNF domain	Pogz	FLVASVLPGPDGNVNSPTRNADMQEELIASL	S	1334	0.715767	0.168017
P11369	LINE-1 retrotransposable element ORF2 protein;Reverse transcriptase;Endonuclease	Pol	IHYINKLKDKNHMIISLDAEKAFDKIQHPFM	S	605	0.188107	0.098595
P33611	DNA polymerase alpha subunit B	Pola2	SSYTTPSKGPLKRVSSTPETPLTKRSVAARS	S	126	-0.324783	0.218709
P33611	DNA polymerase alpha subunit B	Pola2	VAARSPRQLLSPSSFSPSATPSQKYTSRTNR	S	152	0.658199	0.00919389
Q9EQ28	DNA polymerase delta subunit 3	Pold3	IQCAAAVPRAPAESPSSRKYEQSNLQAASEA	S	150	-0.288196	0.458407
Q8BG81	Polymerase delta-interacting protein 3	Poldip3	RQVADAREKISLKRRSPAAFTSPPIGTVTPA	S	127	-0.346667	0.0508284
Q9CQ36	DNA polymerase epsilon subunit 4	Pole4	_______MAAAAAAGSGTPREEEAPGGEAAA	S	9	-2.89689	0.0429107
Q9QXE2	DNA polymerase lambda	Poll	APGTQRDLPRTTLSLSPPHTRAVSPPPTAEK	S	167	-0.0261709	0.855263
Q9QXE2	DNA polymerase lambda	Poll	PRTTLSLSPPHTRAVSPPPTAEKPSRTQAQL	S	175	-0.451406	0.00332886
P08775	DNA-directed RNA polymerase II subunit RPB1	Polr2a	TSPKYSPTSPKYSPTSPTYSPTTPKYSPTSP	S	1878	-0.320173	0.0363479
P08775	DNA-directed RNA polymerase II subunit RPB1	Polr2a	TSPVYTPTSPKYSPTSPTYSPTSPKYSPTSP	S	1913	-1.12537	0.334749
Q8K3Z9	Nuclear envelope pore membrane protein POM 121	Pom121	SQSSDDHLNKRSRTSSVSSLASACTGGIPSS	S	367	0.103665	0.554161
Q8K3Z9	Nuclear envelope pore membrane protein POM 121	Pom121	TRGISQLWKRSGPTSSPFSSPASSRSQTPER	S	409	-0.9704	0.0765988
Q9DB28	Ribonuclease P/MRP protein subunit POP5	Pop5	RSCLLDREPVEELSDSAGEEVAEAME_____	S	159	-0.00620556	0.764003
P25425	POU domain, class 2, transcription factor 1	Pou2f1	TIAAASVQTLPQSQSTPKRIDTPSLEEPSDL	T	271	0.586857	0.0892585
Q00196	POU domain, class 2, transcription factor 2	Pou2f2	INHQNPQNKASPFSVSPTGPSTKIKAEDPSG	S	55	-0.824157	0.257372
P60469	Liprin-alpha-3	Ppfia3	MCEVMPTISEDGRRGSALGPDEAGGELERLM	S	17	-0.0855262	0.793278
Q8C8U0	Liprin-beta-1	Ppfibp1	SLSDGVSTSSLQKSSSLGNLKKEASDGTDKA	S	435	-0.360751	0.169632
Q8C8U0	Liprin-beta-1	Ppfibp1	SKGSQGTSPFPMSPPSPDSRKKSRGIMRLFG	S	538	0.448604	0.0139817
Q8C8U0	Liprin-beta-1	Ppfibp1	KKSRGIMRLFGKLRRSQSTTFNPDDMSEPEF	S	558	0.41394	0.0751341
Q8C8U0	Liprin-beta-1	Ppfibp1	SRGIMRLFGKLRRSQSTTFNPDDMSEPEFKR	S	560	0.380139	0.209598
Q8C8U0	Liprin-beta-1	Ppfibp1	ATAGPRLGWSRDLGQSNSDLDMPFAKWTKEQ	S	595	0.574139	0.000338748
Q8K2H1	Periphilin-1	Pphln1	SPHSRSGSSVSSRSYSPERSRTHSFHQSQHR	S	169	-0.137155	0.880975
Q8K2H1	Periphilin-1	Pphln1	AIRGRGKERSIQSVKTSRDASPSSSSAVASS	T	214	-0.0447639	0.819596
Q8K2H1	Periphilin-1	Pphln1	GKERSIQSVKTSRDASPSSSSAVASSKALDK	S	219	-2.54649	0.0538125
A2AR02	Peptidyl-prolyl cis-trans isomerase G	Ppig	PHWRQEMQRAQRMRVSSGERWIKGDKSELNE	S	373	-0.704684	0.292794
A2AR02	Peptidyl-prolyl cis-trans isomerase G	Ppig	RVKEKKITDHRHMSESPNRKVEKEKKAKDHK	S	413	0.137692	0.276958
Q9CXG3	Peptidyl-prolyl cis-trans isomerase-like 4	Ppil4	DDPFDDPPDLLIPDRSPEPTKEQLDSGRIGA	S	178	0.423151	0.00697812
Q6ZQB6	Inositol hexakisphosphate and diphosphoinositol-pentakisphosphate kinase 2	Ppip5k2	RFFHHAEEEEEEEDESPPERQIVVGICSMAK	S	44	-0.435909	0.0015757
Q3UYC0	Protein phosphatase 1H	Ppm1h	SCEVLTVKKKAGTITSTPNRNSKRRSSLPNG	S	112	-2.4777	0.0892137
Q3UYC0	Protein phosphatase 1H	Ppm1h	CEVLTVKKKAGTITSTPNRNSKRRSSLPNGE	T	113	0.0208753	0.626159
Q3UYC0	Protein phosphatase 1H	Ppm1h	AGTITSTPNRNSKRRSSLPNGEGLQLKENSE	S	122	0.458275	0.0409826
Q3UYC0	Protein phosphatase 1H	Ppm1h	GTITSTPNRNSKRRSSLPNGEGLQLKENSES	S	123	0.711403	0.035002
Q3UYC0	Protein phosphatase 1H	Ppm1h	PESTPAHGRTLTRAASLRGGVGAPGSPSTPP	S	210	-0.323371	0.18131
Q8BVQ5	Protein phosphatase methylesterase 1	Ppme1	ARVSMVGQVKQCEGITSPEGSKSIVEGIIEE	T	242	0.294322	0.135418
Q8BVQ5	Protein phosphatase methylesterase 1	Ppme1	RVSMVGQVKQCEGITSPEGSKSIVEGIIEEE	S	243	0.04353	0.65095
Q9DBR7	Protein phosphatase 1 regulatory subunit 12A	Ppp1r12a	QKKQTLLHSEKRDKKSPLIESTANMENNQPQ	S	299	1.04137	0.0281469
Q9DBR7	Protein phosphatase 1 regulatory subunit 12A	Ppp1r12a	DESPASWRLGLRKTGSYGALAEISASKEAQK	S	445	-0.187409	0.43331
Q9DBR7	Protein phosphatase 1 regulatory subunit 12A	Ppp1r12a	TRLAYVTPTIPRRLASTSDIEEKENRESSSL	S	507	-0.161808	0.280106
Q9DBR7	Protein phosphatase 1 regulatory subunit 12A	Ppp1r12a	KNSSINEGSTYHRSCSFGRRQDDLISCSVPS	S	554	-0.344004	0.645037
Q9DBR7	Protein phosphatase 1 regulatory subunit 12A	Ppp1r12a	QRKARSRQARQSRRSTQGVTLTDLQEAEKTI	T	694	0.17244	0.532443
Q9DBR7	Protein phosphatase 1 regulatory subunit 12A	Ppp1r12a	TSSSDRYDSLLGRSASYSYLEDRKPYSSRLE	S	909	-0.293622	0.24339
Q8BG95	Protein phosphatase 1 regulatory subunit 12B	Ppp1r12b	LRKARSRQARQTRRSTQGVTLTDLQEAEKTF	T	645	0.162828	0.544746
Q3UMT1	Protein phosphatase 1 regulatory subunit 12C	Ppp1r12c	EEAPFSRRFGLQKTGSTGALGPSERRATEGV	S	431	-0.816269	0.231315
Q3UMT1	Protein phosphatase 1 regulatory subunit 12C	Ppp1r12c	ERRATEGVLGLQRSASSSLLEKASTQAREPR	S	454	-0.488425	0.086302
Q3UMT1	Protein phosphatase 1 regulatory subunit 12C	Ppp1r12c	QRKARSRLMRQSRRSTQGVTLTDLKEAEKVA	T	560	-0.520589	0.637671
Q5I1X5	RelA-associated inhibitor	Ppp1r13l	VGSYRRSLGSAGPSGTLPRSWQPVSRIPMPP	T	340	-0.296231	0.461978
Q8BQ30	Phostensin	Ppp1r18	EVLERRSSPGNLRDQSPKGRESREERLSPRE	S	134	-0.0200492	0.835428
Q8BQ30	Phostensin	Ppp1r18	RDLSSRPAEAQKWRLSPGETPEESLRLAGSG	S	194	-0.18669	0.0747019
Q8BQ30	Phostensin	Ppp1r18	LSPGETPEESLRLAGSGDDSPKRKEVLESIL	S	208	-0.662608	0.0181853
Q8BQ30	Phostensin	Ppp1r18	ETPEESLRLAGSGDDSPKRKEVLESILSPGE	S	212	-0.563155	0.00167633
Q8BQ30	Phostensin	Ppp1r18	GDDSPKRKEVLESILSPGEPGDQKASPTDVH	S	224	0.596357	0.00209752
Q8BQ30	Phostensin	Ppp1r18	LGGYLRLSRSCLVKGSPERHHKQLKISFSET	S	510	-1.15392	0.0415454
Q9D8C8	Protein phosphatase 1 regulatory subunit 35	Ppp1r35	EPGLDLSLSPSPLPESPKARKSSPGQRKGRR	S	53	-0.201615	0.612221
Q6R891	Neurabin-2	Ppp1r9b	PRASDRGVRLSLPRASSLNENVDHSALLKLG	S	99	0.239556	0.3787
Q6R891	Neurabin-2	Ppp1r9b	RASDRGVRLSLPRASSLNENVDHSALLKLGT	S	100	0.0765821	0.565767
Q6R891	Neurabin-2	Ppp1r9b	GLQDRKLDVVVRFNGSTEALDKLDADAVSPT	S	192	0.527589	0.127975
Q6PD03	Serine/threonine-protein phosphatase 2A 56 kDa regulatory subunit alpha isoform	Ppp2r5a	RKSVRKAQRQKRSQGSSQFRSQGSQAELHPL	S	41	0.970458	0.0816932
Q61151	Serine/threonine-protein phosphatase 2A 56 kDa regulatory subunit epsilon isoform	Ppp2r5e	SRKSVRKARQKRSQSSSQFRSQGKPIELTPL	S	33	1.06444	0.0388699
Q7TSI3	Serine/threonine-protein phosphatase 6 regulatory subunit 1	Ppp6r1	DMSSIQIPSSPPAHGSPQLRSQDPTHPSAPQ	S	745	0.803771	0.0657534
Q5EG47	5'-AMP-activated protein kinase catalytic subunit alpha-1	Prkaa1	LLDFRSIDDEITEAKSGTATPQRSGSISNYR	S	486	0.413589	0.000672989
Q5EG47	5'-AMP-activated protein kinase catalytic subunit alpha-1	Prkaa1	DFRSIDDEITEAKSGTATPQRSGSISNYRSC	T	488	0.0410698	0.247147
Q5EG47	5'-AMP-activated protein kinase catalytic subunit alpha-1	Prkaa1	ITEAKSGTATPQRSGSISNYRSCQRSDSDAE	S	496	-1.00459	0.185191
Q9DBC7	cAMP-dependent protein kinase type I-alpha regulatory subunit;cAMP-dependent protein kinase type I-alpha regulatory subunit, N-terminally processed	Prkar1a	RLEKEEARQIQCLQKTGIRTDSREDEISPPP	T	71	-0.0360689	0.874894
Q9DBC7	cAMP-dependent protein kinase type I-alpha regulatory subunit;cAMP-dependent protein kinase type I-alpha regulatory subunit, N-terminally processed	Prkar1a	ARQIQCLQKTGIRTDSREDEISPPPPNPVVK	S	77	-1.3101	0.171194
Q9DBC7	cAMP-dependent protein kinase type I-alpha regulatory subunit;cAMP-dependent protein kinase type I-alpha regulatory subunit, N-terminally processed	Prkar1a	LQKTGIRTDSREDEISPPPPNPVVKGRRRRG	S	83	-0.739226	0.0606193
P12367	cAMP-dependent protein kinase type II-alpha regulatory subunit	Prkar2a	ADLEVPVPSKFTRRVSVCAETFNPDEEEEDN	S	96	0.589812	0.0670858
P12367	cAMP-dependent protein kinase type II-alpha regulatory subunit	Prkar2a	PVPSKFTRRVSVCAETFNPDEEEEDNDPRVV	T	101	0.661612	0.0117479
P23298	Protein kinase C eta type	Prkch	LAKTLAGMGLQPGNISPTSKLISRSTLRRQG	S	317	0.115433	0.243746
Q8BZ03	Serine/threonine-protein kinase D2	Prkd2	FSIPNNCSGARKRRLSSTSLASGHSVRLGSS	S	197	0.0589877	0.552574
Q8BZ03	Serine/threonine-protein kinase D2	Prkd2	SIPNNCSGARKRRLSSTSLASGHSVRLGSSE	S	198	-0.318854	0.495749
Q8BZ03	Serine/threonine-protein kinase D2	Prkd2	LSSTSLASGHSVRLGSSESLPCTAEELSRST	S	211	-1.08602	0.0914987
Q8BZ03	Serine/threonine-protein kinase D2	Prkd2	TSLASGHSVRLGSSESLPCTAEELSRSTTDL	S	214	-0.35706	0.370364
Q8K1Y2	Serine/threonine-protein kinase D3;Serine/threonine-protein kinase D1	Prkd3;Prkd1	TDLDVERDEETVKTISPSTSNNIPLMRVVQS	S	391	0.158679	0.00295391
Q9WTX2	Interferon-inducible double-stranded RNA-dependent protein kinase activator A	Prkra	HSRHRAEAPPLQREDSGTFSLGKMITAKPGK	S	18	-0.376958	0.0190153
Q7TSA6	Proline and serine-rich protein 3	Proser3	DLLSQATKLLQAAEDSDGSEFQEDPVLQLLR	S	588	0.92438	0.00406366
Q8CCF0	U4/U6 small nuclear ribonucleoprotein Prp31	Prpf31	YGGKSTIRDRSSGTASSVAFTPLQGLEIVNP	S	450	0.817713	0.0267
Q8CCF0	U4/U6 small nuclear ribonucleoprotein Prp31	Prpf31	GGKSTIRDRSSGTASSVAFTPLQGLEIVNPQ	S	451	0.270563	0.110184
Q8CCF0	U4/U6 small nuclear ribonucleoprotein Prp31	Prpf31	TIRDRSSGTASSVAFTPLQGLEIVNPQAAEK	T	455	1.47072	0.0836174
Q61136	Serine/threonine-protein kinase PRP4 homolog	Prpf4b	HKRKEVIEASDKEGLSPAKRTKLDDLALLED	S	94	-0.505299	0.083038
Q61136	Serine/threonine-protein kinase PRP4 homolog	Prpf4b	DFGSASHVADNDITPYLVSRFYRAPEIIIGK	Y	849	-0.193512	0.789403
Q61136	Serine/threonine-protein kinase PRP4 homolog	Prpf4b	SASHVADNDITPYLVSRFYRAPEIIIGKSYD	S	852	-0.13838	0.925387
Q9D0M1	Phosphoribosyl pyrophosphate synthase-associated protein 1	Prpsap1	GEAQCTELDMDDGRHSPPMVKNATVHPGLEL	S	215	0.220691	0.0640215
Q8R574	Phosphoribosyl pyrophosphate synthase-associated protein 2	Prpsap2	RLGIAVIHGEAQDAESDLVDGRHSPPMVRSV	S	219	0.210539	0.310058
Q8R574	Phosphoribosyl pyrophosphate synthase-associated protein 2	Prpsap2	GEAQDAESDLVDGRHSPPMVRSVAAIHPSLE	S	227	0.404609	0.00184563
E9PYL2		Prr12	RLNPRRLPDLVSSCRSRPALSPLGDIDFCPP	S	1123	0.275969	0.110006
Q7TSC1	Protein PRRC2A	Prrc2a	APEDEDEAWRQRRKQSSSEISLAVERARRRR	S	454	0.324247	0.11073
Q7TSC1	Protein PRRC2A	Prrc2a	PGVHPSGLVPRERSDSGGSSSEPFERHAPPL	S	761	-0.752884	0.398611
Q7TSC1	Protein PRRC2A	Prrc2a	KGKVGPKETPPGGNLSPAPRLRRDYSYERVG	S	1002	-0.123531	0.798007
Q7TSC1	Protein PRRC2A	Prrc2a	PSKEPLKEKLISGPLSPMSRAGNMGVGMEDG	S	1217	-0.386525	0.182063
Q7TPM1	Protein PRRC2B	Prrc2b	EGGGRNIISAASLSASPTELGSRNASGADGA	S	226	0.169429	0.321152
Q7TPM1	Protein PRRC2B	Prrc2b	AGLHEEVDYSEKLKFSDDEDEEDVVKDGRSK	S	387	-0.539659	0.105984
Q7TPM1	Protein PRRC2B	Prrc2b	RSKWNNWDPRRQRALSLSSADSTDAKRTQEE	S	415	-0.265807	0.000938219
Q8BGN6	Transmembrane gamma-carboxyglutamic acid protein 4	Prrg4	YPGPARGFRVFKKSMSLPSH___________	S	222	-0.334799	0.34083
Q8BLR5	PH and SEC7 domain-containing protein 4	Psd4	TDGSQEPRPSLKKSHSSPSLHQEEAPTTAKV	S	968	-1.08831	0.254445
P49769	Presenilin-1;Presenilin-1 NTF subunit;Presenilin-1 CTF subunit;Presenilin-1 CTF12	Psen1	RSTPESRAAVQELSGSILTSEDPEERGVKLG	S	367	0.210684	0.00219258
P49769	Presenilin-1;Presenilin-1 NTF subunit;Presenilin-1 CTF subunit;Presenilin-1 CTF12	Psen1	ESRAAVQELSGSILTSEDPEERGVKLGLGDF	S	371	0.0877276	0.62034
Q99JF8	PC4 and SFRS1-interacting protein	Psip1	EAGMVTAATASNVKASPKRGRPAATEVKIPK	S	176	-0.0720867	0.97325
O70435	Proteasome subunit alpha type-3	Psma3	EAEKYAKESLKEEDESDDDNM__________	S	250	-0.425882	0.213463
O35955	Proteasome subunit beta type-10	Psmb10	ACVITAGGAKLQRALSTPTEPVQRAGRYRFA	S	229	0.12999	0.544021
Q9Z2X2	26S proteasome non-ATPase regulatory subunit 10	Psmd10	GLGLILKRLAESEEASM______________	S	230	-0.519396	0.221839
Q8BG32	26S proteasome non-ATPase regulatory subunit 11	Psmd11	__MAAAAVVEFQRAQSLLSTDREASIDILHS	S	14	0.629692	0.0349934
Q8VDM4	26S proteasome non-ATPase regulatory subunit 2	Psmd2	DDIYKTHLENNRFGGSGSQVDSARMNLASSF	S	361	-1.49693	0.173675
O35226	26S proteasome non-ATPase regulatory subunit 4	Psmd4	ARRAAAASAAEAGIATPGTEDSDDALLKMTI	T	250	-0.276993	0.242839
O35226	26S proteasome non-ATPase regulatory subunit 4	Psmd4	AAAASAAEAGIATPGTEDSDDALLKMTINQQ	T	253	-0.465402	0.0261703
Q9CR00	26S proteasome non-ATPase regulatory subunit 9	Psmd9	DMAEAREEAMNRRLASNSPVLPQAFARVNSI	S	126	-0.173946	0.95575
Q9CR00	26S proteasome non-ATPase regulatory subunit 9	Psmd9	AEAREEAMNRRLASNSPVLPQAFARVNSISP	S	128	-0.896386	0.347839
P97372	Proteasome activator complex subunit 2	Psme2	______MAKPCGVRLSGEARKQVDVFRQNLF	S	10	-2.21007	0.100397
Q8BHL8	Proteasome inhibitor PI31 subunit	Psmf1	IITPIHEQWEKARANSPPREFPPATAREVDP	S	153	-0.0398884	0.945412
Q9QVP9	Protein-tyrosine kinase 2-beta	Ptk2b	GSLIMHAKKDGEKRNSLPQIPTLNLEARRSH	S	375	0.779095	0.0314842
P26350	Prothymosin alpha;Prothymosin alpha, N-terminally processed;Thymosin alpha	Ptma	______________MSDAAVDTSSEITTKDL	S	2	-0.573128	0.14943
P26350	Prothymosin alpha;Prothymosin alpha, N-terminally processed;Thymosin alpha	Ptma	_______MSDAAVDTSSEITTKDLKEKKEVV	S	9	-3.09183	0.054877
P26350	Prothymosin alpha;Prothymosin alpha, N-terminally processed;Thymosin alpha	Ptma	______MSDAAVDTSSEITTKDLKEKKEVVE	S	10	-1.81233	0.236157
Q9D0J8	Parathymosin	Ptms	______________MSEKSVEAAAELSAKDL	S	2	-0.702104	0.146685
Q9D0J8	Parathymosin	Ptms	___________MSEKSVEAAAELSAKDLKEK	S	5	0.0901785	0.631052
P35831	Tyrosine-protein phosphatase non-receptor type 12	Ptpn12	TTGTMVSSIDSEKQDSPPPKPPRTRSCLVEG	S	331	0.602058	0.00344804
Q61152	Tyrosine-protein phosphatase non-receptor type 18	Ptpn18	TGPGPRAPTSTDTPIYSQVAPRAQRPVAHTE	Y	381	0.596269	0.250626
P29352	Tyrosine-protein phosphatase non-receptor type 22	Ptpn22	CNNKAVITRNGQARASPVVGEPLQKYQSLDF	S	405	0.322808	0.0397295
P29352	Tyrosine-protein phosphatase non-receptor type 22	Ptpn22	ADRYHNSKGPVKRTKSTPFELIQQRKTNDLA	S	452	0.912874	0.0201512
P29352	Tyrosine-protein phosphatase non-receptor type 22	Ptpn22	RTPESFIVVEEAGEPSPRVTESLPLVVTFGA	S	634	-0.0128853	0.72926
P29352	Tyrosine-protein phosphatase non-receptor type 22	Ptpn22	NVKLRSPKSDRHQDGSPPPPLPERTLESFFL	S	687	0.212859	0.00118435
Q8BUM3	Tyrosine-protein phosphatase non-receptor type 7	Ptpn7	KAPAKKHVRLQERRGSSVALMLDVQSLGTVE	S	44	0.794736	0.00277491
Q8BUM3	Tyrosine-protein phosphatase non-receptor type 7	Ptpn7	APAKKHVRLQERRGSSVALMLDVQSLGTVEP	S	45	0.757718	0.0122796
P18052	Receptor-type tyrosine-protein phosphatase alpha	Ptpra	RTEDVEPQSVPLLARSPSTNRKYPPLPVDKL	S	202	0.11047	0.449596
P06800	Receptor-type tyrosine-protein phosphatase C	Ptprc	QHIGNQEENKKKNRNSNVVPYDFNRVPLKHE	S	962	0.0986645	0.390649
P06800	Receptor-type tyrosine-protein phosphatase C	Ptprc	ASIYPAQNGQVKKTNSQDKIEFHNEVDGGKQ	S	1227	0.613634	0.0549909
Q64697	Protein tyrosine phosphatase receptor type C-associated protein	Ptprcap	GRWLRARTELESPEESGPPEDEEDAEDFVID	S	103	-0.859184	0.492601
Q80U78	Pumilio homolog 1	Pum1	SGGLGVSMVEYVLSSSPGDSCLRKGGFGPRD	S	229	0.53091	0.00308446
Q80U58	Pumilio homolog 2	Pum2	SGQSFHGNSEVNAILSPRSESGGLGVSMVEY	S	82	0.790009	0.0230626
Q80U58	Pumilio homolog 2	Pum2	AETDGPEKGDQKGKASPFEEDQNRDLKQDDE	S	136	0.79892	0.0581289
Q80U58	Pumilio homolog 2	Pum2	ADCKDFNRTPGSRQASPTEVVERLGPSTNPP	S	181	-0.805472	0.247446
Q9WU56	tRNA pseudouridine synthase A, mitochondrial	Pus1	AKVPSSLEGSEGDGDTD______________	T	422	-0.442074	0.0702627
Q99LL5	Periodic tryptophan protein 1 homolog	Pwp1	VIGGTKGLSVSGPCGSRSPQQTPMES_____	S	491	1.07226	0.0541435
Q99LL5	Periodic tryptophan protein 1 homolog	Pwp1	GGTKGLSVSGPCGSRSPQQTPMES_______	S	493	-0.774815	0.88601
Q8CI94	Glycogen phosphorylase, brain form	Pygb	_MAKPLTDSERQKQISVRGIAGLGDVAEVRK	S	15	-1.54646	0.0495594
Q80TM6	R3H domain-containing protein 2	R3hdm2	KSKEKVPRKMLSRDSSQEYTDSTGIDLHEFL	S	143	0.35044	0.010914
Q80TM6	R3H domain-containing protein 2	R3hdm2	LKHGNRGKRQALKSASTDLGTADVVLGRVLE	S	923	-0.435116	0.635561
Q80TM6	R3H domain-containing protein 2	R3hdm2	KHGNRGKRQALKSASTDLGTADVVLGRVLEV	T	924	-0.452601	0.026596
Q9D620	Rab11 family-interacting protein 1	Rab11fip1	IKTLFSKSSLQKTPLSQSMSVLPTSKSDKVL	S	234	0.0825418	0.574677
Q9D620	Rab11 family-interacting protein 1	Rab11fip1	TLFSKSSLQKTPLSQSMSVLPTSKSDKVLLR	S	236	-0.0430554	0.825247
Q9D620	Rab11 family-interacting protein 1	Rab11fip1	NSPSPQGFRRKHLFSSTENLAARSPKEPGEG	S	358	0.0493557	0.508001
P61294	Ras-related protein Rab-6B;Ras-related protein Rab-6A	Rab6b;Rab6a	______________MSAGGDFGNPLRKFKLV	S	2	-0.573358	0.0452701
Q91WG2	Rab GTPase-binding effector protein 2	Rabep2	EELIQEIQRRPRQPASLHGSTELLPLSRNPS	S	176	-0.11241	0.664148
Q91WG2	Rab GTPase-binding effector protein 2	Rabep2	QEIQRRPRQPASLHGSTELLPLSRNPSPPLE	S	180	0.329309	0.257012
Q9JM13	Rab5 GDP/GTP exchange factor	Rabgef1	IQEAKAPSPSINRQTSIETDRVTKEFIDFLK	S	132	0.171309	0.429118
Q5U3K5	Rab-like protein 6	Rabl6	ISRLFGTSPAAEVTPSPPEPAPALEAPARVQ	S	385	-0.169944	0.88823
Q5U3K5	Rab-like protein 6	Rabl6	AEGLAGHPRVAPQQCSEPETKWSSTKVSHPQ	S	502	0.41899	0.204742
P70388	DNA repair protein RAD50	Rad50	EIRDQITSKEAQLASSQEIVRSYEDELEPLK	S	237	0.274629	0.451522
Q8C551	RAD51-associated protein 1	Rad51ap1	SVTSVDPAPAAIKSGSPSLPQAVGLPSEATR	S	254	0.481278	0.0097332
Q99N57	RAF proto-oncogene serine/threonine-protein kinase	Raf1	QQFGYQRRASDDGKLTDSSKTSNTIRVFLPN	T	49	-0.481682	0.12454
Q99N57	RAF proto-oncogene serine/threonine-protein kinase	Raf1	SPSSEGSLSQRQRSTSTPNVHMVSTTLHVDS	S	259	-1.06762	0.107391
Q99N57	RAF proto-oncogene serine/threonine-protein kinase	Raf1	IELLQHSLPKINRSASEPSLHRAAHTEDINA	S	621	-1.13519	0.0680116
Q61818	Retinoic acid-induced protein 1	Rai1	FKSGKRVGKPSPKAASSPSNPAALPVASDSS	S	1090	0.134545	0.339132
Q6GYP7	Ral GTPase-activating protein subunit alpha-1	Ralgapa1	PGQAPMRQRSATTTGSPGTEKARSIVRQKTV	S	739	-0.845945	0.339012
Q6GYP7	Ral GTPase-activating protein subunit alpha-1	Ralgapa1	GSPGTEKARSIVRQKTVDIDDAQILPRSTRV	T	753	-0.442969	0.609119
Q6GYP7	Ral GTPase-activating protein subunit alpha-1	Ralgapa1	VFGALHEEQPLPRSSSTSDILEPFTVERAKV	S	796	-2.28352	0.0951839
Q6GYP7	Ral GTPase-activating protein subunit alpha-1	Ralgapa1	ERLRSGNASTMTRRGSSPGSLEIPKDLPDIL	S	859	-0.130449	0.74323
A3KGS3	Ral GTPase-activating protein subunit alpha-2	Ralgapa2	RSHPDVTEPMRFRSATTSGAPGVEKARNTVR	T	715	-0.825235	0.121758
A3KGS3	Ral GTPase-activating protein subunit alpha-2	Ralgapa2	CDYLVVGQQQVPRSSSTSDITERLYSDSSQG	S	765	-0.467796	0.608694
Q9ERD6	Ras-specific guanine nucleotide-releasing factor RalGPS2	Ralgps2	SLKIEPGASTPRSAASREDLAGPDIGASPQG	S	296	0.332205	0.0175268
Q9ERD6	Ras-specific guanine nucleotide-releasing factor RalGPS2	Ralgps2	SAASREDLAGPDIGASPQGGRKSSAAAAAAA	S	308	0.435018	0.000229911
Q9ERD6	Ras-specific guanine nucleotide-releasing factor RalGPS2	Ralgps2	LAGPDIGASPQGGRKSSAAAAAAAAAEGALL	S	315	0.0459201	0.468578
Q9ERD6	Ras-specific guanine nucleotide-releasing factor RalGPS2	Ralgps2	AAAAAAAAEGALLPQTPPSPRNLIPHGHRKC	T	333	0.240074	0.146458
Q9ERD6	Ras-specific guanine nucleotide-releasing factor RalGPS2	Ralgps2	AAAAAEGALLPQTPPSPRNLIPHGHRKCHSL	S	336	-0.138201	0.71412
Q64012	RNA-binding protein Raly	Raly	IPVKLFARSTAVTTGSAKIKLKSSELQTIKT	S	177	-0.48972	0.0525276
Q9ERU9	E3 SUMO-protein ligase RanBP2	Ranbp2	AASELANKSHETDGGSAHGDEEDDGPHFEPV	S	1154	-0.235927	0.594478
Q9ERU9	E3 SUMO-protein ligase RanBP2	Ranbp2	GESTTGFNFSFKSALSPSKSPAKLNQSGASV	S	2113	-0.623895	0.0292054
Q9ERU9	E3 SUMO-protein ligase RanBP2	Ranbp2	LPSTFFCYKNRPGYVSEEEEDDEDYEMAVKK	S	2505	-0.271833	0.383937
Q9ERU9	E3 SUMO-protein ligase RanBP2	Ranbp2	FGTQTTSKGGEDEDGSDEDVVHNEDIHFEPI	S	2729	0.0242	0.52023
Q9CT10	Ran-binding protein 3	Ranbp3	DHEDGNYCPPVKRERTSSLTHSEEKSSGFRL	T	56	-0.2164	0.048725
Q9CT10	Ran-binding protein 3	Ranbp3	EDGNYCPPVKRERTSSLTHSEEKSSGFRLKP	S	58	-0.656976	0.143189
Q9CT10	Ran-binding protein 3	Ranbp3	STKFVFGQNMSERVLSPPKLNEANSDTSRET	S	257	0.436435	< 0.0001
P69566	Ran-binding protein 9	Ranbp9	MVNGTDSEVRCLGGRSPKSQDSYPVSPRPFS	S	392	-0.496416	0.0333254
Q60790	Ras GTPase-activating protein 3	Rasa3	SFQNYIRQQSEISTHSI______________	S	833	0.567879	0.0683498
Q8C2K5	RAS protein activator like-3	Rasal3	GGFRWGRFAGWGRALSHQEPMVNSQPAPRSL	S	74	0.151459	0.353206
Q8C2K5	RAS protein activator like-3	Rasal3	VNSQPAPRSLFRRVLSAPPKESRSNRLRFSK	S	95	-0.600165	0.114573
Q8C2K5	RAS protein activator like-3	Rasal3	VMLGEEEGPRQIRVGSASSENSMQAALGNLK	S	187	0.502381	0.0254251
Q8C2K5	RAS protein activator like-3	Rasal3	EGPRQIRVGSASSENSMQAALGNLKDAVRTP	S	193	0.515758	0.00330177
Q8C2K5	RAS protein activator like-3	Rasal3	AKSELGAYTPRDGPPSALGSRESLATLSELD	S	252	-0.281713	0.772072
Q8C2K5	RAS protein activator like-3	Rasal3	LGAYTPRDGPPSALGSRESLATLSELDLGAE	S	256	-0.481312	0.638857
Q8C2K5	RAS protein activator like-3	Rasal3	YTPRDGPPSALGSRESLATLSELDLGAERDV	S	259	-0.104868	0.98292
Q8BMS9	Ras association domain-containing protein 2	Rassf2	LKPVQEDTPQLMRTRSDVGVRRRGNVRTSSD	S	145	-0.997064	0.000431856
Q9CW46	Ribonucleoprotein PTB-binding 1	Raver1	REPTLGAHGPSRHKMSPPPSSFNEPRSGGGS	S	626	-0.315252	0.408171
P13405	Retinoblastoma-associated protein	Rb1	LLREPYKTAAIPINGSPRTPRRGQNRSARIA	S	243	-0.660544	0.253307
P13405	Retinoblastoma-associated protein	Rb1	ISPLKSPYKISEGLPTPTKMTPRSRILVSIG	T	814	-0.539396	0.0770783
P13405	Retinoblastoma-associated protein	Rb1	SPYKISEGLPTPTKMTPRSRILVSIGESFGT	T	819	-0.539396	0.0770783
Q9ESK9	RB1-inducible coiled-coil protein 1	Rb1cc1	SLNEHEGSEKAEMKRSTELVLSPDMPRTTNT	S	237	-0.120871	0.39363
P97868	E3 ubiquitin-protein ligase RBBP6	Rbbp6	SMKISKVEGTEIVKPSPKRKMEGDVEKLERT	S	1179	-0.613306	0.0299706
[truncated: 1,010 more rows]
