# Supplementary material for: IL-23 signaling regulation of pro-inflammatory T-cell migration uncovered by phosphoproteomics
Source: PLoS Biol. 2020 Mar 23;18(3):e3000646. doi: 10.1371/journal.pbio.3000646 (PMC7117768; doi:10.1371/journal.pbio.3000646)
Supplement: S4 Data — (XLSX) [file pbio.3000646.s011.xlsx]

## Sheet: S4a_Data
Molecular and cellular functions	-log(p-value)
Gene Expression	11.48
Cell Cycle	6.55
Cell Death and Survival	5.9
Cellular Development	5.77
Cellular Function and Maintenance	5.77
Cellular Growth and Proliferation	5.77
Cell Morphology	4.76
Post-Translational Modification	4.63
Cell Signaling	4.61
Cellular Assembly and Organization	4.44

## Sheet: S4b_Data
IPA canonical signalling pathways	-log(p-value)
Granzyme A Signaling	5.03
IL-7 Signaling Pathway	3.7
Glucocorticoid Receptor Signaling	3.28
p38 MAPK Signaling	2.88
SAPK/JNK Signaling	2.27
PPARα/RXRα Activation	3.47
Sirtuin Signaling Pathway	3.03
DNA Double-Strand Break Repair by Homologous Recombination	2.4
Cardiac Hypertrophy Signaling	2.2
Molecular Mechanisms of Cancer	2.81

## Sheet: S4d_Data
pRLC-S20	Ratio IL-23/Ctrl
Exp.1	3.99
Exp.2	5.37
Exp.3	3.85
pRLC-T19	Ratio IL-23/Ctrl
Exp.1	2.05
Exp.2	7.61
Exp.3	1.87
