# Supplementary material for: IL-23 signaling regulation of pro-inflammatory T-cell migration uncovered by phosphoproteomics
Source: PLoS Biol. 2020 Mar 23;18(3):e3000646. doi: 10.1371/journal.pbio.3000646 (PMC7117768; doi:10.1371/journal.pbio.3000646)
Supplement: S5 Data — (XLSX) [file pbio.3000646.s012.xlsx]

## Sheet: S5a_Data
% cells IL-23R+	CD4 untreated	CD4 IMQ	TCRgd untreated	TCRgd IMQ
1	0.128	0.52	6.05	31.1
2	0.058	0.57	6.96	35.6
3		0.641		39.5
4	0.0477	0.1	14.2	35.6
5		0.179		10.7
6	0.0932	0.131	12.4	47.6
Mean	0.081725	0.356833	9.9025	33.35
SD	0.0364857	0.245521	4.00858	12.4024

## Sheet: S5b_Data
% IL-17a+	Ctlr	PDBu/Io
1	3.03	89
2	6.72	59.8
3		84.4
4	8.73	80.7
5	4.78	88.5
6	0	53.8
Mean	4.50333	74.3333
SD	3.36136	15.3178

## Sheet: S5c_Data
rel. MFI pRLC-S20 (kinetics)	0	1	2	4	6	24
1	1	0.972	1.368	1.332	2.296	2.942
2	1	0.96	1.21	1.29	1.46	2.09
3	1	1.18	1.19	1.45	1.51	1.68
4	1	1.20209	1.39387	1.47191	1.68203	1.3133
5	1	1.01195	1.14695	1.34991	1.58931	2.08677
Mean	1	1.06521	1.26177	1.37876	1.70747	2.02241
SD		0.116733	0.111524	0.0784989	0.339563	0.607132

## Sheet: S5d_Data
rel. MFI pRLC-S20 (Tgd17-IMQ)	Control	IL-23
1	1	1.1448
2	1	1.36352
3	1	1.90296
4	1	0.877909
5	1	1.66131
6	1	1.3583
Mean	1	1.3848
SD		0.363494

## Sheet: S5e_Data
rel. MFI pRLC-S20	Untreated	IL-23	IL1-B	IL-2
1	1	2.35	1.081	1.679
2	1	1.32	1	1.27
3	1	1.30957	0.994966	1.2542
4	1	1.49651	0.834709	1.12671
5	1	2.1
6	1	1.83
Mean	1	1.73435	0.977669	1.33248
SD		0.431408	0.103138	0.239757
