# Supplementary material for: IL-23 signaling regulation of pro-inflammatory T-cell migration uncovered by phosphoproteomics
Source: PLoS Biol. 2020 Mar 23;18(3):e3000646. doi: 10.1371/journal.pbio.3000646 (PMC7117768; doi:10.1371/journal.pbio.3000646)
Supplement: S6 Data — (XLSX) [file pbio.3000646.s013.xlsx]

## Sheet: S6a_Data
rel. MFI pSTAT3-Y705	Unstimulated	IL-23	IL-23+AZD1480	IL-23+TG101348
1	1	8.06	0.66	1.95
2	1	9.13	0.86	2.19
3	1	5.27	0.55	1.92
4	1	2.8	1.4	1.48
5	1	5.35	0.91	1.95
Mean	1	6.122	0.876	1.898
SD		2.50806	0.32746	0.257818
rel. MFI pRLC-S20	Unstimulated	IL-23	IL-23+AZD1480	IL-23+TG101348
1	1	1.64	0.68	0.43
2	1	1.26	0.6	0.34
3	1	1.38	0.7	0.68
4	1	1.4	0.81	0.39
5	1	1.62	1.07	0.68
Mean	1	1.46	0.772	0.504
SD		0.164317	0.182675	0.163799

## Sheet: S6b_Data
rel. MFI pRLC-S20	Unstimulated	IL-23	IL-23+ML7	IL-23+Y27 10uM	IL-23+Y27 20uM
1	1	1.33		1.16
2	1	1.61	1.657		0.936
3	1	1.19	1.08		0.77
4	1	1.1	1.04		0.85
5	1	1.30957	1.27313		0.86268
6	1	1.77		0.7	0.55
7	1	1.92		0.83	0.66
8	1	2.05		0.99	0.73
9	1	1.63071	1.30448	1.1189	1.0401
10	1	1.85	1.76
Mean	1	1.57603	1.35243	0.95978	0.799847
SD		0.327778	0.29641	0.194068	0.156055

## Sheet: S6c_Data
rel. MFI pRLC-S20	Unstimulated	IL-23	IL-23+Y27
1	1	1.70861	0.992642
2	1	1.01911	1.13918
3	1	1.33136	1.02279
4	1	1.19548	1.5402
5	1	1.30856	0.8686
6	1	1.51753	1.09278
7	1	1.48169	0.881586
Mean	1	1.36605	1.07683
SD		0.226433	0.227428

## Sheet: S6g_Data
rel. MFI pRLC-S20	LV-GFP	LV-GFP	LV-GFP	LV-GFP-shROCK1	LV-GFP-shROCK1	LV-GFP-shROCK1
	Unstimulated	IL-23	IL-23+Y27	Unstimulated	IL-23	IL-23+Y27
1	1	1.18		0.89	1.19
2	1	1.37		0.84	0.99
3	1	1.2		0.86	1.02
4	1	1.38
5	1	1.72		0.85	1.38
6	1	1.66		0.86	1.3
7	1	1.27	0.78	0.76	1.24	0.89
8	1	1.42	0.93	0.94	1.39	1
9	1	1.45	1.03	0.88	1.24	1
Mean	1	1.40556	0.913333	0.86	1.21875	0.963333
SD		0.186823	0.125831	0.0509902	0.149039	0.0635085
