# Supplementary material for: IL-23 signaling regulation of pro-inflammatory T-cell migration uncovered by phosphoproteomics
Source: PLoS Biol. 2020 Mar 23;18(3):e3000646. doi: 10.1371/journal.pbio.3000646 (PMC7117768; doi:10.1371/journal.pbio.3000646)
Supplement: S7 Data — (XLSX) [file pbio.3000646.s014.xlsx]

## Sheet: S7a_Data
Individual values	% CD44hi IL-23R+ among CD4+
1	0.613
2	0.672
3	1.08
4	1.18
5	0.0814
6	0.162
7	0.145
8	0.149
9	0.105
10	0.0817
11	0.07
12	0.154
13	0.118
Mean	0.3547
SD	0.39654

## Sheet: S7b_Data
rel. MFI GFP nTh17	Naïve	nTh17
1	1	3.9
2	1	6.62
3	1	5.79
Mean	1	5.43667
SD		1.394
rel. MFI pSTAT3 nTh17	Control	IL-23
1	1	2.71
2	1	3.32
3	1	3.57
Mean	1	3.2
SD		0.44238

## Sheet: S7c_Data
rel. MFI pRLC-S20 nTh17	Control	IL-23	IL-23+Y27
1	1	1.22	0.75
2	1	1.67	0.67
3	1	1.45	0.8
Mean	1	1.44667	0.74
SD		0.225019	0.0655744

## Sheet: S7d_Data
Individual values	% CD44hi IL-23R+ among CD4+
1	7.91
2	10.1
3	10.7
4	5.94
5	5.12
6	5.26
7	4.12
8	5.37
9	7.76
10	6.58
11	8.71
12	8.95
13	11.6
14	9.44
Mean	7.68286
SD	2.33421

## Sheet: S7e_Data
rel. MFI GFP iTh17	Naïve	nTh17
1	1	3.94
2	1	3.9
3	1	4.07
4	1	3.51
5	1	3.47
6	1	3.62
Mean	1	3.75167
SD		0.250553
rel. MFI pSTAT3 iTh17	Control	IL-23
1	1	1.85
2	1	1.88
3	1	1.71
4	1	1.48
5	1	2.68
6	1	2.19
7	1	2.4
8	1	2.09
9	1	1.84
10	1	1.87
Mean	1	1.999
SD		0.349681

## Sheet: S7f_Data
rel. MFI pRLC-S20 iTh17	Control	IL-23	IL-23+Y27
1	1	1.31
2	1	1.57
3	1	1.27
4	1	1.3
5	1	1.44	0.91
6	1	1.19	0.87
7	1	1.06	0.85
8	1	1.17	0.91
Mean	1	1.28875	0.885
SD		0.15995	0.03
