# Supplementary material for: IL-23 signaling regulation of pro-inflammatory T-cell migration uncovered by phosphoproteomics
Source: PLoS Biol. 2020 Mar 23;18(3):e3000646. doi: 10.1371/journal.pbio.3000646 (PMC7117768; doi:10.1371/journal.pbio.3000646)
Supplement: S8 Data — (XLSX) [file pbio.3000646.s015.xlsx]

## Sheet: S8a_Data
rel. MFI pSTAT3-Y705	Unstimulated	IL-23	IL-23+Y27632
1	1	8.06	7.51
2	1	9.13	8.72
3	1	5.27	6.06
4	1	4.99458
5	1	3.9
Mean	1	6.27092	7.43
SD		2.21513	1.3318

## Sheet: S8b_Data
% IL-17a+	Unstimulated	IL-23	IL-23+AZD1480	IL-23+Y27632 10uM	IL-23+Y27632 20uM
1	3.33	17.1		15.2	15.1
2	3.27	20.3		23	21.3
3	2.31	16.1		16.2	15.3
4	0.76	10.2	0.24
5	0.66	6.1	0.27
6	1.72	6.12	2.6
Mean	2.00833	12.6533	1.03667	18.1333	17.2333
SD	1.1738	6.02948	1.35397	4.24421	3.52326
% IL-22+	Unstimulated	IL-23	IL-23+AZD1480	IL-23+Y27632 10uM	IL-23+Y27632 20uM
1	4.33	12.4		7.61	7.32
2	2.08	7.69		13.1	9.43
3	1.81	6.62		5.16	4.85
4	0.64	8.24	0.24
5	0.45	3.23	0.23
6	0.94	22.4	0.68
Mean	1.70833	10.0967	0.383333	8.62333	7.2
SD	1.43782	6.71051	0.25697	4.06584	2.29236

## Sheet: S8c_Data
% polarised cells	Unstimulated	IL-23	IL-23+Y27632
1	43.5897	64.0351	25.8929
2	43.0108	64.8936	19.697
3	38.2716	52.8736	26.7857
4	36.0465	61.4035	14.1176
5	45.5556	52.8736	23.6364
6	47.8723	63.4615	12.3596
Mean	42.3911	59.9235	20.4149
SD	4.45202	5.58066	6.09972

## Sheet: S8d_Data
migration index	Unstimulated	IL-23	IL-23+AZD1480	IL-23+Y27632 10uM	IL-23+Y27632 20uM
1	1	1.21147			0.837032
2	1	1.4777			0.715818
3	1	1.4747			0.725572
4	1	1.18162			0.628009
5	1	1.8894
6	1	1.35474	0.382263	0.863914
7	1	1.74	0.463538	0.716298
8	1	1.9	0.451273
9	1	1.28931	0.57485	0.652516
Mean	1	1.5021	0.467981	0.744243	0.726608
SD		0.278487	0.0797236	0.108434	0.0856989

## Sheet: S8e_Data
migration index	Unstimulated	IL-23	CCL2	CCL20
1	1	1.17834	1.20255
2	1	1.19949	1.30934
3	1	1.02642	1.41887
4	1	1.27378		1.67579
5	1	1.24116		1.17135
6	1	1.66542		1.25
7	1	1.79127
8	1	1.02646	1.70895
9	1		1.91127
10	1	1.5376	1.21535
11	1	1.28213	1.90964
Mean	1	1.32221	1.52514	1.36571
SD		0.259369	0.313215	0.2714

## Sheet: S8f_Data
Number recruited TCRgd	PBS	Y27632
1	1601	700
2	2533	1321
3	1094	631
4	1811	1224
5	1044	1057
6	1104	661
7	1756	1461
8	1106	635
Mean	1506.12	961.25
SD	524.278	344.608
% recruited TCRgd	Ear skin	Ear skin	Inguinal LN	Inguinal LN
	PBS	Y27632	PBS	Y27632
1	16.4	6.15	5.16	5.39
2	14.8	8.36	9.07	10.1
3	10.2	7.69	9.01	6.14
4	16.9	11.3	10.4	7.07
5	12.1	8.98	8.44	5.95
6	8.31	5.25	3.05	8.12
7	12.6	7	5.92	15.6
8	10.3	5.51	13.1	5.58
Mean	12.7012	7.53	8.01875	7.99375
SD	3.10281	2.01757	3.18524	3.45129

## Sheet: S8g_Data
migration index	Unstimulated	IL-23	IL-23+Y27632
1	1	1.17	0.97
2	1	1.62	0.47
3	1	1.24	0.58
Mean	1	1.34333	0.673333
SD		0.242143	0.262742

## Sheet: S8h_Data
migration index	Unstimulated	IL-23	IL-23+Y27632
1	1	1.73	0.61
2	1	1.71	0.48
3	1	1.3	0.33
4	1	1.41	0.87
5	1	1.84	1.44
6	1	1.76	1.23
7	1	1.62	1.4
8	1	1.68	0.85
Mean	1	1.63125	0.90125
SD		0.184115	0.420762
