# Supplementary material for: IL-23 signaling regulation of pro-inflammatory T-cell migration uncovered by phosphoproteomics
Source: PLoS Biol. 2020 Mar 23;18(3):e3000646. doi: 10.1371/journal.pbio.3000646 (PMC7117768; doi:10.1371/journal.pbio.3000646)
Supplement: S9 Data — (XLSX) [file pbio.3000646.s016.xlsx]

## Sheet: SS1a_Data
Bin Center	log2_BR1_N	log2_BR2_N	log2_BR3_N
-7.95	0	0	2
-7.9	0	0	0
-7.85	0	0	0
-7.8	0	0	0
-7.75	0	0	0
-7.7	0	0	0
-7.65	0	0	0
-7.6	0	0	0
-7.55	0	0	0
-7.5	0	0	0
-7.45	0	0	0
-7.4	0	0	0
-7.35	0	0	0
-7.3	0	0	0
-7.25	0	0	0
-7.2	0	0	0
-7.15	0	0	0
-7.1	0	0	0
-7.05	0	0	0
-7	0	0	0
-6.95	0	0	0
-6.9	0	0	0
-6.85	0	0	1
-6.8	0	0	0
-6.75	0	0	0
-6.7	0	0	0
-6.65	0	0	0
-6.6	0	0	0
-6.55	0	0	0
-6.5	0	0	0
-6.45	0	2	0
-6.4	0	0	0
-6.35	0	0	0
-6.3	0	2	0
-6.25	0	0	0
-6.2	0	1	0
-6.15	0	0	0
-6.1	0	0	1
-6.05	0	0	0
-6	0	1	0
-5.95	0	0	0
-5.9	0	2	0
-5.85	0	1	0
-5.8	0	0	0
-5.75	0	0	1
-5.7	0	0	1
-5.65	0	0	2
-5.6	0	0	1
-5.55	0	0	0
-5.5	0	0	0
-5.45	0	0	0
-5.4	0	1	0
-5.35	0	2	0
-5.3	0	0	0
-5.25	0	1	5
-5.2	0	1	1
-5.15	0	1	0
-5.1	0	1	0
-5.05	0	0	2
-5	0	1	0
-4.95	0	0	1
-4.9	0	2	2
-4.85	1	0	1
-4.8	0	2	2
-4.75	2	2	0
-4.7	0	1	4
-4.65	0	2	3
-4.6	0	3	1
-4.55	0	1	1
-4.5	0	1	0
-4.45	0	0	0
-4.4	0	2	2
-4.35	0	5	1
-4.3	0	0	1
-4.25	0	3	5
-4.2	0	1	2
-4.15	0	3	0
-4.1	0	4	2
-4.05	0	3	0
-4	0	4	1
-3.95	0	2	3
-3.9	0	2	3
-3.85	2	1	4
-3.8	0	4	0
-3.75	0	1	6
-3.7	0	3	4
-3.65	0	3	11
-3.6	1	6	2
-3.55	2	5	6
-3.5	0	2	2
-3.45	0	3	4
-3.4	1	8	1
-3.35	1	5	6
-3.3	0	2	9
-3.25	0	6	6
-3.2	0	8	9
-3.15	0	5	5
-3.1	0	8	6
-3.05	0	8	1
-3	3	7	3
-2.95	0	6	8
-2.9	0	7	6
-2.85	0	3	7
-2.8	0	9	5
-2.75	0	3	8
-2.7	0	4	13
-2.65	0	13	7
-2.6	0	0	8
-2.55	0	5	8
-2.5	2	6	10
-2.45	0	6	19
-2.4	1	11	5
-2.35	0	7	8
-2.3	0	5	4
-2.25	0	9	7
-2.2	0	10	9
-2.15	0	11	11
-2.1	0	12	5
-2.05	0	5	7
-2	0	8	5
-1.95	0	7	10
-1.9	0	13	16
-1.85	2	10	8
-1.8	0	16	9
-1.75	1	11	10
-1.7	0	9	11
-1.65	0	13	9
-1.6	1	8	14
-1.55	1	17	20
-1.5	1	14	15
-1.45	1	19	14
-1.4	0	12	16
-1.35	0	35	10
-1.3	2	31	16
-1.25	0	28	19
-1.2	4	29	19
-1.15	3	34	21
-1.1	4	40	43
-1.05	9	37	32
-1	8	43	43
-0.95	12	49	50
-0.9	15	54	56
-0.85	17	59	66
-0.8	13	74	63
-0.75	30	75	94
-0.7	22	82	77
-0.65	39	86	92
-0.6	53	84	94
-0.55	51	91	99
-0.5	58	103	111
-0.45	84	91	115
-0.4	88	121	132
-0.35	112	105	139
-0.3	189	120	141
-0.25	177	122	137
-0.2	190	97	146
-0.15	219	140	128
-0.1	240	119	159
-0.0500002	215	95	136
0	226	124	129
0.0499997	216	104	159
0.0999999	201	112	143
0.15	191	143	153
0.2	170	103	132
0.25	157	117	170
0.3	137	90	136
0.35	132	97	126
0.4	97	90	136
0.45	95	98	94
0.499999	61	115	134
0.55	72	105	98
0.6	60	87	94
0.65	44	99	114
0.7	45	84	88
0.75	31	69	94
0.8	27	89	95
0.85	24	74	82
0.9	20	77	58
0.95	11	56	68
1	13	54	76
1.05	12	56	46
1.1	4	57	51
1.15	5	53	37
1.2	7	52	27
1.25	2	55	43
1.3	5	27	31
1.35	2	34	25
1.4	4	31	18
1.45	0	32	17
1.5	0	26	22
1.55	0	26	13
1.6	5	21	16
1.65	1	19	12
1.7	1	13	13
1.75	0	13	3
1.8	0	10	8
1.85	0	11	3
1.9	0	8	4
1.95	0	9	7
2	3	7	6
2.05	0	9	3
2.1	0	11	5
2.15	0	4	1
2.2	0	3	1
2.25	1	2	3
2.3	0	7	1
2.35	0	3	3
2.4	2	6	4
2.45	0	3	0
2.5	0	0	1
2.55	0	0	0
2.6	0	1	1
2.65	0	1	1
2.7	0	2	0
2.75	0	4	0
2.8	2	0	0
2.85	0	2	0
2.9	0	0	1
2.95	0	1	0
3	0	0	0
3.05	0	0	0
3.1	1	0	0
3.15	0	0	0
3.2	0	1	0
3.25	0	0	0
3.3	0	0	0
3.35	3	1	0
3.4	0	0	1
3.45	0	0	0
3.5	0	1	0
3.55	0	0	0
3.6	0	0	0
3.65	0	0	0
3.7	0	0	0
3.75	0	0	0
3.8	0	0	0
3.85	1	0	0

## Sheet: SS1b_Data
Protein	Protein names	Gene names	Amino acid	Position	log2_BR1_N	log2_BR2_N			Protein	Protein names	Gene names	Amino acid	Position	log2_BR2_N	log2_BR3_N			Protein	Protein names	Gene names	Amino acid	Position	log2_BR1_N	log2_BR3_N
P42209	Septin-1	35673	S	311	0.113255	0.691679			P42209	Septin-1	35673	S	311	0.691679	1.48775			P42209	Septin-1	35673	S	311	0.113255	1.48775
P42209	Septin-1	35673	S	314	0.232577	0.188081			P42209	Septin-1	35673	S	314	0.188081	0.0387613			P42209	Septin-1	35673	S	314	0.232577	0.0387613
P42209	Septin-1	35673	T	316	0.502198	0.647867			P42209	Septin-1	35673	T	316	0.647867	0.267859			P42209	Septin-1	35673	T	316	0.502198	0.267859
P42208	Septin-2	36038	S	218	0.309916	-0.139502			P42208	Septin-2	36038	S	218	-0.139502	-0.574383			P42208	Septin-2	36038	S	218	0.309916	-0.574383
Q9WV66	E3 ubiquitin-protein ligase MARCH7	37680	S	545	0.593494	-0.43441			Q9R1T4	Septin-6	37499	S	411	-0.124064	1.36701			Q9WV66	E3 ubiquitin-protein ligase MARCH7	37680	S	545	0.593494	-0.0457907
Q80UG5	Septin-9	38595	S	30	-0.180124	-0.470728			Q9WV66	E3 ubiquitin-protein ligase MARCH7	37680	S	545	-0.43441	-0.0457907			Q80UG5	Septin-9	38595	S	30	-0.180124	-0.0547379
Q80UG5	Septin-9	38595	S	111	-0.424864	-0.797879			O55131	Septin-7	37864	S	422	1.34594	1.31262			Q80UG5	Septin-9	38595	S	111	-0.424864	-0.757109
Q3UHJ0	AP2-associated protein kinase 1	Aak1	T	389	0.800145	1.60284			Q80UG5	Septin-9	38595	S	30	-0.470728	-0.0547379			Q3UHJ0	AP2-associated protein kinase 1	Aak1	T	604	0.610276	1.23046
Q3UHJ0	AP2-associated protein kinase 1	Aak1	S	616	0.0137366	-1.22007			Q80UG5	Septin-9	38595	S	80	-0.937095	-0.314005			Q3UHJ0	AP2-associated protein kinase 1	Aak1	T	618	0.0626946	-0.10064
Q3UHJ0	AP2-associated protein kinase 1	Aak1	T	618	0.0626946	-0.0906855			Q80UG5	Septin-9	38595	S	111	-0.797879	-0.757109			Q3UHJ0	AP2-associated protein kinase 1	Aak1	S	621	-0.0891808	-0.585878
Q3UHJ0	AP2-associated protein kinase 1	Aak1	S	621	-0.0891808	0.0403342			Q3UHJ0	AP2-associated protein kinase 1	Aak1	T	618	-0.0906855	-0.10064			Q3UHJ0	AP2-associated protein kinase 1	Aak1	S	622	0.107572	0.518361
Q3UHJ0	AP2-associated protein kinase 1	Aak1	S	622	0.107572	-0.49183			Q3UHJ0	AP2-associated protein kinase 1	Aak1	S	621	0.0403342	-0.585878			Q3UHJ0	AP2-associated protein kinase 1	Aak1	S	635	-0.0835176	-0.641337
Q3UHJ0	AP2-associated protein kinase 1	Aak1	S	635	-0.0835176	-0.618524			Q3UHJ0	AP2-associated protein kinase 1	Aak1	S	622	-0.49183	0.518361			Q3UHJ0	AP2-associated protein kinase 1	Aak1	T	672	-0.182135	-5.22809
Q3UHJ0	AP2-associated protein kinase 1	Aak1	T	671	0.413169	-3.38227			Q3UHJ0	AP2-associated protein kinase 1	Aak1	S	635	-0.618524	-0.641337			Q3UHJ0	AP2-associated protein kinase 1	Aak1	S	674	-0.021293	0.0146804
Q3UHJ0	AP2-associated protein kinase 1	Aak1	S	674	-0.021293	-0.666572			Q3UHJ0	AP2-associated protein kinase 1	Aak1	T	638	-0.171422	-0.296541			Q3UHJ0	AP2-associated protein kinase 1	Aak1	S	676	0.081343	-1.42534
Q3UHJ0	AP2-associated protein kinase 1	Aak1	S	676	0.081343	-1.21398			Q3UHJ0	AP2-associated protein kinase 1	Aak1	S	674	-0.666572	0.0146804			Q3UHJ0	AP2-associated protein kinase 1	Aak1	S	729	1.17054	1.29378
Q3UHJ0	AP2-associated protein kinase 1	Aak1	S	729	1.17054	1.23085			Q3UHJ0	AP2-associated protein kinase 1	Aak1	S	676	-1.21398	-1.42534			Q3THG9	Alanyl-tRNA editing protein Aarsd1	Aarsd1	S	88	0.894197	1.00621
Q3THG9	Alanyl-tRNA editing protein Aarsd1	Aarsd1	S	88	0.894197	1.32086			Q3UHJ0	AP2-associated protein kinase 1	Aak1	S	729	1.23085	1.29378			Q3THG9	Alanyl-tRNA editing protein Aarsd1	Aarsd1	S	409	0.763694	0.991075
Q3THG9	Alanyl-tRNA editing protein Aarsd1	Aarsd1	S	409	0.763694	1.41672			Q3THG9	Alanyl-tRNA editing protein Aarsd1	Aarsd1	S	88	1.32086	1.00621			P41234	ATP-binding cassette sub-family A member 2	Abca2	T	2411	-0.304415	-0.139394
Q80YE4	Serine/threonine-protein kinase LMTK1	Aatk	S	1019	-0.276397	-0.424554			Q3THG9	Alanyl-tRNA editing protein Aarsd1	Aarsd1	S	409	1.41672	0.991075			O35379	Multidrug resistance-associated protein 1	Abcc1	S	289	0.368418	0.654335
Q80YE4	Serine/threonine-protein kinase LMTK1	Aatk	S	1024	-0.276397	-0.424554			P41234	ATP-binding cassette sub-family A member 2	Abca2	T	2411	-0.328321	-0.139394			O35379	Multidrug resistance-associated protein 1	Abcc1	S	290	0.0965143	0.727938
P41234	ATP-binding cassette sub-family A member 2	Abca2	T	2411	-0.304415	-0.328321			O35379	Multidrug resistance-associated protein 1	Abcc1	S	289	0.257758	0.654335			Q6P542	ATP-binding cassette sub-family F member 1	Abcf1	S	103	-0.197345	-0.310731
O35379	Multidrug resistance-associated protein 1	Abcc1	S	289	0.368418	0.257758			O35379	Multidrug resistance-associated protein 1	Abcc1	S	290	0.388547	0.727938			Q6P542	ATP-binding cassette sub-family F member 1	Abcf1	S	107	-0.0234601	-0.458059
O35379	Multidrug resistance-associated protein 1	Abcc1	S	290	0.0965143	0.388547			Q6P542	ATP-binding cassette sub-family F member 1	Abcf1	S	103	-0.266294	-0.310731			Q6P542	ATP-binding cassette sub-family F member 1	Abcf1	S	138	0.133698	0.744598
Q6P542	ATP-binding cassette sub-family F member 1	Abcf1	S	103	-0.197345	-0.266294			Q6P542	ATP-binding cassette sub-family F member 1	Abcf1	S	107	-0.398354	-0.458059			Q6P542	ATP-binding cassette sub-family F member 1	Abcf1	S	194	-1.0362	-0.949595
Q6P542	ATP-binding cassette sub-family F member 1	Abcf1	S	107	-0.0234601	-0.398354			Q6P542	ATP-binding cassette sub-family F member 1	Abcf1	S	138	0.642707	0.744598			Q6P542	ATP-binding cassette sub-family F member 1	Abcf1	S	225	-0.259058	0.28172
Q6P542	ATP-binding cassette sub-family F member 1	Abcf1	S	138	0.133698	0.642707			Q6P542	ATP-binding cassette sub-family F member 1	Abcf1	S	194	-1.20585	-0.949595			Q8CBW3	Abl interactor 1	Abi1	S	183	-0.210416	0.488087
Q6P542	ATP-binding cassette sub-family F member 1	Abcf1	S	194	-1.0362	-1.20585			Q6P542	ATP-binding cassette sub-family F member 1	Abcf1	S	225	-0.219352	0.28172			Q8CBW3	Abl interactor 1	Abi1	S	222	-0.225445	-0.254791
Q6P542	ATP-binding cassette sub-family F member 1	Abcf1	S	225	-0.259058	-0.219352			Q8CBW3	Abl interactor 1	Abi1	S	183	0.173538	0.488087			Q8CBW3	Abl interactor 1	Abi1	S	225	-0.128977	-1.50206
Q8CBW3	Abl interactor 1	Abi1	S	183	-0.210416	0.173538			Q8CBW3	Abl interactor 1	Abi1	S	222	-1.82894	-0.254791			Q8CBW3	Abl interactor 1	Abi1	S	231	-0.189507	0.476555
Q8CBW3	Abl interactor 1	Abi1	S	222	-0.225445	-1.82894			Q8CBW3	Abl interactor 1	Abi1	S	225	0.650005	-1.50206			Q8BYZ1	ABI gene family member 3	Abi3	S	219	0.579016	0.865719
Q8CBW3	Abl interactor 1	Abi1	S	225	-0.128977	0.650005			Q8CBW3	Abl interactor 1	Abi1	S	231	-0.316518	0.476555			P00520	Tyrosine-protein kinase ABL1	Abl1	S	569	0.00525791	-0.478013
Q8CBW3	Abl interactor 1	Abi1	S	231	-0.189507	-0.316518			Q8BYZ1	ABI gene family member 3	Abi3	S	219	1.65692	0.865719			P00520	Tyrosine-protein kinase ABL1	Abl1	S	717	0.0338062	0.264023
Q8BYZ1	ABI gene family member 3	Abi3	S	219	0.579016	1.65692			P00520	Tyrosine-protein kinase ABL1	Abl1	S	569	-0.310313	-0.478013			Q8K4G5	Actin-binding LIM protein 1	Ablim1	S	475	0.169947	-0.476994
P00520	Tyrosine-protein kinase ABL1	Abl1	S	569	0.00525791	-0.310313			Q4JIM5	Abelson tyrosine-protein kinase 2	Abl2	S	621	-0.0679222	0.465248			Q8K4G5	Actin-binding LIM protein 1	Ablim1	S	496	0.191361	-1.49494
Q4JIM5	Abelson tyrosine-protein kinase 2	Abl2	S	619	0.13552	-0.791708			Q4JIM5	Abelson tyrosine-protein kinase 2	Abl2	S	819	0.633433	0.21351			Q8K4G5	Actin-binding LIM protein 1	Ablim1	S	670	-0.00970074	-0.45816
Q8K4G5	Actin-binding LIM protein 1	Ablim1	S	475	0.169947	-1.0528			Q8K4G5	Actin-binding LIM protein 1	Ablim1	S	475	-1.0528	-0.476994			Q8K4G5	Actin-binding LIM protein 1	Ablim1	S	671	-0.239593	-1.69076
Q8K4G5	Actin-binding LIM protein 1	Ablim1	S	496	0.191361	-1.59467			Q8K4G5	Actin-binding LIM protein 1	Ablim1	S	496	-1.59467	-1.49494			Q8K4G5	Actin-binding LIM protein 1	Ablim1	S	738	-0.122488	-0.639282
Q8K4G5	Actin-binding LIM protein 1	Ablim1	S	670	-0.00970074	-0.641281			Q8K4G5	Actin-binding LIM protein 1	Ablim1	S	499	-1.95128	-0.338888			Q8K4G5	Actin-binding LIM protein 1	Ablim1	S	789	0.108686	-0.456953
Q8K4G5	Actin-binding LIM protein 1	Ablim1	S	671	-0.239593	-1.02567			Q8K4G5	Actin-binding LIM protein 1	Ablim1	S	670	-0.641281	-0.45816			Q5SWU9	Acetyl-CoA carboxylase 1;Biotin carboxylase	Acaca	S	25	-0.120268	-0.959956
Q8K4G5	Actin-binding LIM protein 1	Ablim1	S	738	-0.122488	-0.813421			Q8K4G5	Actin-binding LIM protein 1	Ablim1	S	671	-1.02567	-1.69076			Q5SWU9	Acetyl-CoA carboxylase 1;Biotin carboxylase	Acaca	S	29	0.199165	0.443174
Q8K4G5	Actin-binding LIM protein 1	Ablim1	S	789	0.108686	-0.264896			Q8K4G5	Actin-binding LIM protein 1	Ablim1	S	738	-0.813421	-0.639282			Q5SWU9	Acetyl-CoA carboxylase 1;Biotin carboxylase	Acaca	S	79	-0.243866	-0.758719
Q5SWU9	Acetyl-CoA carboxylase 1;Biotin carboxylase	Acaca	S	25	-0.120268	-2.45985			Q8K4G5	Actin-binding LIM protein 1	Ablim1	S	789	-0.264896	-0.456953			Q6ZQK5	Arf-GAP with coiled-coil, ANK repeat and PH domain-containing protein 2	Acap2	T	382	-0.392119	0.228275
Q5SWU9	Acetyl-CoA carboxylase 1;Biotin carboxylase	Acaca	S	29	0.199165	0.570849			Q5SWU9	Acetyl-CoA carboxylase 1;Biotin carboxylase	Acaca	S	25	-2.45985	-0.959956			Q6ZQK5	Arf-GAP with coiled-coil, ANK repeat and PH domain-containing protein 2	Acap2	S	384	-0.123373	-0.600349
Q5SWU9	Acetyl-CoA carboxylase 1;Biotin carboxylase	Acaca	S	79	-0.243866	-0.977333			Q5SWU9	Acetyl-CoA carboxylase 1;Biotin carboxylase	Acaca	S	29	0.570849	0.443174			Q8BMP6	Golgi resident protein GCP60	Acbd3	S	330	0.147007	0.525552
Q6ZQK5	Arf-GAP with coiled-coil, ANK repeat and PH domain-containing protein 2	Acap2	S	384	-0.123373	0.0374712			Q5SWU9	Acetyl-CoA carboxylase 1;Biotin carboxylase	Acaca	S	79	-0.977333	-0.758719			Q9JIX8	Apoptotic chromatin condensation inducer in the nucleus	Acin1	S	216	-0.39824	-0.405998
Q8BMP6	Golgi resident protein GCP60	Acbd3	S	330	0.147007	0.622456			Q6ZQK5	Arf-GAP with coiled-coil, ANK repeat and PH domain-containing protein 2	Acap2	S	384	0.0374712	-0.600349			Q9JIX8	Apoptotic chromatin condensation inducer in the nucleus	Acin1	S	477	-0.126165	-1.7845
Q9JIX8	Apoptotic chromatin condensation inducer in the nucleus	Acin1	S	216	-0.39824	-3.05709			Q8BMP6	Golgi resident protein GCP60	Acbd3	S	330	0.622456	0.525552			Q9JIX8	Apoptotic chromatin condensation inducer in the nucleus	Acin1	S	479	-0.205179	-1.2019
Q9JIX8	Apoptotic chromatin condensation inducer in the nucleus	Acin1	S	477	-0.126165	-0.151912			Q9JIX8	Apoptotic chromatin condensation inducer in the nucleus	Acin1	S	216	-3.05709	-0.405998			Q9JIX8	Apoptotic chromatin condensation inducer in the nucleus	Acin1	T	487	-0.124856	-0.548234
Q9JIX8	Apoptotic chromatin condensation inducer in the nucleus	Acin1	S	479	-0.205179	-0.924448			Q9JIX8	Apoptotic chromatin condensation inducer in the nucleus	Acin1	S	454	1.54241	0.357406			Q9JIX8	Apoptotic chromatin condensation inducer in the nucleus	Acin1	S	491	0.16888	-0.281332
Q9JIX8	Apoptotic chromatin condensation inducer in the nucleus	Acin1	T	487	-0.124856	-0.326604			Q9JIX8	Apoptotic chromatin condensation inducer in the nucleus	Acin1	S	477	-0.151912	-1.7845			Q9JIX8	Apoptotic chromatin condensation inducer in the nucleus	Acin1	S	655	-0.111482	-0.183786
Q9JIX8	Apoptotic chromatin condensation inducer in the nucleus	Acin1	S	491	0.16888	-0.136642			Q9JIX8	Apoptotic chromatin condensation inducer in the nucleus	Acin1	S	479	-0.924448	-1.2019			Q9JIX8	Apoptotic chromatin condensation inducer in the nucleus	Acin1	S	657	0.0352384	-0.183453
Q9JIX8	Apoptotic chromatin condensation inducer in the nucleus	Acin1	S	561	-0.321728	-0.598086			Q9JIX8	Apoptotic chromatin condensation inducer in the nucleus	Acin1	T	487	-0.326604	-0.548234			Q9JIX8	Apoptotic chromatin condensation inducer in the nucleus	Acin1	S	710	0.858089	1.04452
Q9JIX8	Apoptotic chromatin condensation inducer in the nucleus	Acin1	S	655	-0.111482	-0.443311			Q9JIX8	Apoptotic chromatin condensation inducer in the nucleus	Acin1	S	491	-0.136642	-0.281332			Q9JIX8	Apoptotic chromatin condensation inducer in the nucleus	Acin1	S	729	-0.131998	0.263962
Q9JIX8	Apoptotic chromatin condensation inducer in the nucleus	Acin1	S	657	0.0352384	-0.254822			Q9JIX8	Apoptotic chromatin condensation inducer in the nucleus	Acin1	S	655	-0.443311	-0.183786			Q9JIX8	Apoptotic chromatin condensation inducer in the nucleus	Acin1	S	986	0.131021	0.0220552
Q9JIX8	Apoptotic chromatin condensation inducer in the nucleus	Acin1	S	710	0.858089	1.50473			Q9JIX8	Apoptotic chromatin condensation inducer in the nucleus	Acin1	S	657	-0.254822	-0.183453			Q9JIX8	Apoptotic chromatin condensation inducer in the nucleus	Acin1	S	1003	0.00485925	-0.53576
Q9JIX8	Apoptotic chromatin condensation inducer in the nucleus	Acin1	S	729	-0.131998	0.114867			Q9JIX8	Apoptotic chromatin condensation inducer in the nucleus	Acin1	S	710	1.50473	1.04452			Q91V92	ATP-citrate synthase	Acly	S	455	-0.501592	-0.973409
Q9JIX8	Apoptotic chromatin condensation inducer in the nucleus	Acin1	S	986	0.131021	0.547077			Q9JIX8	Apoptotic chromatin condensation inducer in the nucleus	Acin1	S	729	0.114867	0.263962			Q8R519	2-amino-3-carboxymuconate-6-semialdehyde decarboxylase	Acmsd	S	266	-0.260447	-0.552739
Q9JIX8	Apoptotic chromatin condensation inducer in the nucleus	Acin1	S	1003	0.00485925	0.155044			Q9JIX8	Apoptotic chromatin condensation inducer in the nucleus	Acin1	S	838	-0.621573	-1.65668			Q9QXG4	Acetyl-coenzyme A synthetase, cytoplasmic	Acss2	S	263	0.132239	0.297298
Q91V92	ATP-citrate synthase	Acly	S	455	-0.501592	-0.94379			Q9JIX8	Apoptotic chromatin condensation inducer in the nucleus	Acin1	S	986	0.547077	0.0220552			P60710	Actin, cytoplasmic 1;Actin, cytoplasmic 1, N-terminally processed;Actin, gamma-enteric smooth muscle;Actin, alpha skeletal muscle;Actin, alpha cardiac muscle 1;Actin, aortic smooth muscle;Actin, cytoplasmic 2;Actin, cytoplasmic 2, N-terminally processed	Actb;Actg2;Acta1;Actc1;Acta2;Actg1	S	323	0.239145	-1.02985
Q91V92	ATP-citrate synthase	Acly	S	457	-0.66716	-1.2208			Q9JIX8	Apoptotic chromatin condensation inducer in the nucleus	Acin1	S	1003	0.155044	-0.53576			P60710	Actin, cytoplasmic 1;Actin, cytoplasmic 1, N-terminally processed;Actin, gamma-enteric smooth muscle;Actin, alpha skeletal muscle;Actin, alpha cardiac muscle 1;Actin, aortic smooth muscle;Actin, cytoplasmic 2;Actin, cytoplasmic 2, N-terminally processed	Actb;Actg2;Acta1;Actc1;Acta2;Actg1	T	324	0.20195	-1.02396
Q8R519	2-amino-3-carboxymuconate-6-semialdehyde decarboxylase	Acmsd	S	266	-0.260447	-0.900118			Q91V92	ATP-citrate synthase	Acly	S	455	-0.94379	-0.973409			Q9JHI2	tRNA-specific adenosine deaminase 1	Adat1	S	191	0.0853708	-0.206842
Q8VCW8	Acyl-CoA synthetase family member 2, mitochondrial	Acsf2	Y	187	3.84516	1.99997			Q8R519	2-amino-3-carboxymuconate-6-semialdehyde decarboxylase	Acmsd	S	266	-0.900118	-0.552739			Q9QYC0	Alpha-adducin	Add1	S	12	-0.00393933	-0.432436
P60710	Actin, cytoplasmic 1;Actin, cytoplasmic 1, N-terminally processed;Actin, gamma-enteric smooth muscle;Actin, alpha skeletal muscle;Actin, alpha cardiac muscle 1;Actin, aortic smooth muscle;Actin, cytoplasmic 2;Actin, cytoplasmic 2, N-terminally processed	Actb;Actg2;Acta1;Actc1;Acta2;Actg1	S	323	0.239145	-0.965264			P60710	Actin, cytoplasmic 1;Actin, cytoplasmic 1, N-terminally processed;Actin, gamma-enteric smooth muscle;Actin, alpha skeletal muscle;Actin, alpha cardiac muscle 1;Actin, aortic smooth muscle;Actin, cytoplasmic 2;Actin, cytoplasmic 2, N-terminally processed	Actb;Actg2;Acta1;Actc1;Acta2;Actg1	S	323	-0.965264	-1.02985			Q9QYB5	Gamma-adducin	Add3	S	677	-0.422628	0.192132
P60710	Actin, cytoplasmic 1;Actin, cytoplasmic 1, N-terminally processed;Actin, gamma-enteric smooth muscle;Actin, alpha skeletal muscle;Actin, alpha cardiac muscle 1;Actin, aortic smooth muscle;Actin, cytoplasmic 2;Actin, cytoplasmic 2, N-terminally processed	Actb;Actg2;Acta1;Actc1;Acta2;Actg1	T	324	0.20195	-0.965264			P60710	Actin, cytoplasmic 1;Actin, cytoplasmic 1, N-terminally processed;Actin, gamma-enteric smooth muscle;Actin, alpha skeletal muscle;Actin, alpha cardiac muscle 1;Actin, aortic smooth muscle;Actin, cytoplasmic 2;Actin, cytoplasmic 2, N-terminally processed	Actb;Actg2;Acta1;Actc1;Acta2;Actg1	T	324	-0.965264	-1.02396			Q9QYB5	Gamma-adducin	Add3	S	681	-0.757199	-3.5734
Q9JHI2	tRNA-specific adenosine deaminase 1	Adat1	S	191	0.0853708	-0.634575			P60710	Actin, cytoplasmic 1;Actin, cytoplasmic 1, N-terminally processed;Actin, gamma-enteric smooth muscle;Actin, alpha skeletal muscle;Actin, alpha cardiac muscle 1;Actin, aortic smooth muscle;Actin, cytoplasmic 2;Actin, cytoplasmic 2, N-terminally processed;Beta-actin-like protein 2	Actb;Actg2;Acta1;Actc1;Acta2;Actg1;Actbl2	S	239	-0.294371	0.0462979			Q9Z103	Activity-dependent neuroprotector homeobox protein	Adnp	S	708	-0.0166989	0.188153
Q9QYC0	Alpha-adducin	Add1	T	11	-0.255313	-2.57064			P60710	Actin, cytoplasmic 1;Actin, cytoplasmic 1, N-terminally processed;Actin, gamma-enteric smooth muscle;Actin, alpha skeletal muscle;Actin, alpha cardiac muscle 1;Actin, aortic smooth muscle;Actin, cytoplasmic 2;Actin, cytoplasmic 2, N-terminally processed;Beta-actin-like protein 2	Actb;Actg2;Acta1;Actc1;Acta2;Actg1;Actbl2	T	249	0.54112	0.374848			Q9Z248	Zinc finger protein AEBP2	Aebp2	S	21	0.115226	-0.99847
Q9QYC0	Alpha-adducin	Add1	S	586	-0.541038	0.295253			Q8R2S9	Actin-related protein 8	Actr8	S	132	0.0806712	0.477028			Q9Z248	Zinc finger protein AEBP2	Aebp2	S	24	0.127119	-0.990097
Q9QYB5	Gamma-adducin	Add3	S	677	-0.422628	-0.533101			Q61288	Serine/threonine-protein kinase receptor R3	Acvrl1	S	154	0.752139	0.00814187			Q9Z248	Zinc finger protein AEBP2	Aebp2	S	131	-0.43487	-0.835827
Q9QYB5	Gamma-adducin	Add3	S	679	-0.380754	-0.564014			P03958	Adenosine deaminase	Ada	S	220	-1.01085	-0.391421			Q9Z248	Zinc finger protein AEBP2	Aebp2	S	199	-0.202077	-0.848429
Q9QYB5	Gamma-adducin	Add3	S	681	-0.757199	-0.111299			Q9JHI2	tRNA-specific adenosine deaminase 1	Adat1	S	191	-0.634575	-0.206842			Q80YS6	Actin filament-associated protein 1	Afap1	S	669	0.264345	0.552015
Q9Z103	Activity-dependent neuroprotector homeobox protein	Adnp	S	708	-0.0166989	0.12161			Q9QYB5	Gamma-adducin	Add3	T	12	0.60736	0.0314			O88573	AF4/FMR2 family member 1	Aff1	S	183	-0.118125	-2.28699
Q9Z248	Zinc finger protein AEBP2	Aebp2	S	21	0.115226	-0.559672			Q9QYB5	Gamma-adducin	Add3	S	423	0.168678	-0.725405			O88573	AF4/FMR2 family member 1	Aff1	S	188	-0.439275	-0.226842
Q9Z248	Zinc finger protein AEBP2	Aebp2	S	24	0.127119	-1.1826			Q9QYB5	Gamma-adducin	Add3	S	677	-0.533101	0.192132			O88573	AF4/FMR2 family member 1	Aff1	S	191	-0.0681973	-0.119927
Q9Z248	Zinc finger protein AEBP2	Aebp2	S	199	-0.202077	-0.7923			Q9QYB5	Gamma-adducin	Add3	S	681	-0.111299	-3.5734			O88573	AF4/FMR2 family member 1	Aff1	S	197	-0.278692	-0.226842
Q80YS6	Actin filament-associated protein 1	Afap1	S	669	0.264345	-1.25955			Q9Z103	Activity-dependent neuroprotector homeobox protein	Adnp	S	708	0.12161	0.188153			O88573	AF4/FMR2 family member 1	Aff1	S	201	-0.101432	-1.15576
O88573	AF4/FMR2 family member 1	Aff1	S	183	-0.118125	-0.69641			Q9Z248	Zinc finger protein AEBP2	Aebp2	S	21	-0.559672	-0.99847			P51827	AF4/FMR2 family member 3	Aff3	S	908	-0.173296	-0.239235
O88573	AF4/FMR2 family member 1	Aff1	S	188	-0.439275	-0.935917			Q9Z248	Zinc finger protein AEBP2	Aebp2	S	24	-1.1826	-0.990097			Q80WT5	Aftiphilin	Aftph	S	151	-0.0272602	-0.056793
O88573	AF4/FMR2 family member 1	Aff1	S	191	-0.0681973	0.227348			Q9Z248	Zinc finger protein AEBP2	Aebp2	S	199	-0.7923	-0.848429			Q3UHD9	Arf-GAP with GTPase, ANK repeat and PH domain-containing protein 2	Agap2	S	632	-0.129633	-0.726132
O88573	AF4/FMR2 family member 1	Aff1	S	197	-0.278692	0.075812			Q80YS6	Actin filament-associated protein 1	Afap1	S	669	-1.25955	0.552015			Q3UHD9	Arf-GAP with GTPase, ANK repeat and PH domain-containing protein 2	Agap2	S	802	-0.492539	-0.719123
O88573	AF4/FMR2 family member 1	Aff1	S	201	-0.101432	-2.1922			O88573	AF4/FMR2 family member 1	Aff1	S	183	-0.69641	-2.28699			Q8VHH5	Arf-GAP with GTPase, ANK repeat and PH domain-containing protein 3	Agap3	S	478	0.0940176	-0.234144
P51827	AF4/FMR2 family member 3	Aff3	S	908	-0.173296	-0.134163			O88573	AF4/FMR2 family member 1	Aff1	S	188	-0.935917	-0.226842			Q8VHH5	Arf-GAP with GTPase, ANK repeat and PH domain-containing protein 3	Agap3	S	573	0.357114	0.374397
Q80WT5	Aftiphilin	Aftph	S	151	-0.0272602	-0.780268			O88573	AF4/FMR2 family member 1	Aff1	S	191	0.227348	-0.119927			Q8K2K6	Arf-GAP domain and FG repeat-containing protein 1	Agfg1	T	177	0.436021	0.0671375
Q3UHD9	Arf-GAP with GTPase, ANK repeat and PH domain-containing protein 2	Agap2	S	632	-0.129633	-0.586537			O88573	AF4/FMR2 family member 1	Aff1	S	197	0.075812	-0.226842			Q8K2K6	Arf-GAP domain and FG repeat-containing protein 1	Agfg1	S	179	-0.138164	-0.398836
Q3UHD9	Arf-GAP with GTPase, ANK repeat and PH domain-containing protein 2	Agap2	S	802	-0.492539	-1.48115			O88573	AF4/FMR2 family member 1	Aff1	S	201	-2.1922	-1.15576			Q8K2K6	Arf-GAP domain and FG repeat-containing protein 1	Agfg1	S	181	-0.189583	-1.4164
Q8VHH5	Arf-GAP with GTPase, ANK repeat and PH domain-containing protein 3	Agap3	S	478	0.0940176	-0.0597718			P51827	AF4/FMR2 family member 3	Aff3	S	908	-0.134163	-0.239235			Q8C0I1	Alkyldihydroxyacetonephosphate synthase, peroxisomal	Agps	S	57	-0.33996	-0.407648
Q8VHH5	Arf-GAP with GTPase, ANK repeat and PH domain-containing protein 3	Agap3	S	573	0.357114	0.00143569			Q80WT5	Aftiphilin	Aftph	S	151	-0.780268	-0.056793			Q8CJF7	Protein ELYS	Ahctf1	T	1210	-0.348526	-0.538948
Q8K2K6	Arf-GAP domain and FG repeat-containing protein 1	Agfg1	T	177	0.436021	0.722018			Q80WT5	Aftiphilin	Aftph	S	395	0.70395	0.583485			Q8CJF7	Protein ELYS	Ahctf1	S	1214	-0.513897	-0.274673
Q8K2K6	Arf-GAP domain and FG repeat-containing protein 1	Agfg1	S	179	-0.138164	0.313697			Q3UHD9	Arf-GAP with GTPase, ANK repeat and PH domain-containing protein 2	Agap2	S	632	-0.586537	-0.726132			Q8CJF7	Protein ELYS	Ahctf1	S	1218	-0.58633	-1.9197
Q8K2K6	Arf-GAP domain and FG repeat-containing protein 1	Agfg1	S	181	-0.189583	-1.82249			Q3UHD9	Arf-GAP with GTPase, ANK repeat and PH domain-containing protein 2	Agap2	T	641	-0.344296	0.183131			Q6PAL7	AT-hook DNA-binding motif-containing protein 1	Ahdc1	S	842	-0.0881881	0.0344062
Q8C0I1	Alkyldihydroxyacetonephosphate synthase, peroxisomal	Agps	S	52	-0.15917	-0.874811			Q3UHD9	Arf-GAP with GTPase, ANK repeat and PH domain-containing protein 2	Agap2	S	802	-1.48115	-0.719123			O08715	A-kinase anchor protein 1, mitochondrial	Akap1	S	55	0.457934	1.23771
Q8C0I1	Alkyldihydroxyacetonephosphate synthase, peroxisomal	Agps	S	57	-0.33996	-0.750849			Q3UHD9	Arf-GAP with GTPase, ANK repeat and PH domain-containing protein 2	Agap2	T	919	1.21092	0.571758			O08715	A-kinase anchor protein 1, mitochondrial	Akap1	S	101	-0.36705	0.219937
Q8CJF7	Protein ELYS	Ahctf1	S	1214	-0.513897	-0.016441			Q8VHH5	Arf-GAP with GTPase, ANK repeat and PH domain-containing protein 3	Agap3	S	478	-0.0597718	-0.234144			O88845	A-kinase anchor protein 10, mitochondrial	Akap10	S	52	-0.0493074	0.179126
Q8CJF7	Protein ELYS	Ahctf1	S	1218	-0.58633	-4.81287			Q8VHH5	Arf-GAP with GTPase, ANK repeat and PH domain-containing protein 3	Agap3	S	573	0.00143569	0.374397			E9Q394		Akap13	S	1253	0.378609	0.639134
Q8CJF7	Protein ELYS	Ahctf1	S	1931	0.307548	1.47725			Q8K2K6	Arf-GAP domain and FG repeat-containing protein 1	Agfg1	T	177	0.722018	0.0671375			E9Q394		Akap13	S	1331	-0.411286	-0.704849
Q6PAL7	AT-hook DNA-binding motif-containing protein 1	Ahdc1	S	842	-0.0881881	0.0152408			Q8K2K6	Arf-GAP domain and FG repeat-containing protein 1	Agfg1	S	179	0.313697	-0.398836			E9Q394		Akap13	T	1342	0.209697	-0.460073
O08715	A-kinase anchor protein 1, mitochondrial	Akap1	S	55	0.457934	1.28737			Q8K2K6	Arf-GAP domain and FG repeat-containing protein 1	Agfg1	S	181	-1.82249	-1.4164			E9Q394		Akap13	S	1611	0.28222	0.708979
O08715	A-kinase anchor protein 1, mitochondrial	Akap1	S	101	-0.36705	0.38839			Q8CJG0	Protein argonaute-2	Ago2	S	388	0.111262	-0.45635			E9Q394		Akap13	S	1613	0.215681	0.545357
E9Q394		Akap13	S	1077	-0.160749	-0.819565			Q8C0I1	Alkyldihydroxyacetonephosphate synthase, peroxisomal	Agps	S	57	-0.750849	-0.407648			E9Q394		Akap13	S	1861	-0.773565	-0.178058
E9Q394		Akap13	S	1253	0.378609	0.919042			Q8CJF7	Protein ELYS	Ahctf1	S	1138	0.450875	0.926159			E9Q394		Akap13	S	1892	0.0607781	-0.029032
E9Q394		Akap13	S	1331	-0.411286	-0.41003			Q8CJF7	Protein ELYS	Ahctf1	S	1214	-0.016441	-0.274673			E9Q394		Akap13	T	1893	-0.0997167	0.0423212
E9Q394		Akap13	T	1342	0.209697	-0.431917			Q8CJF7	Protein ELYS	Ahctf1	S	1218	-4.81287	-1.9197			E9Q394		Akap13	S	1895	0.081343	-0.0771972
E9Q394		Akap13	S	1611	0.28222	0.802735			Q6PAL7	AT-hook DNA-binding motif-containing protein 1	Ahdc1	S	842	0.0152408	0.0344062			E9Q394		Akap13	S	2663	0.103606	0.138392
E9Q394		Akap13	S	1613	0.215681	0.877426			O08715	A-kinase anchor protein 1, mitochondrial	Akap1	S	55	1.28737	1.23771			E9Q394		Akap13	S	2684	-0.418112	-2.44831
E9Q394		Akap13	S	1861	-0.773565	-1.63084			O08715	A-kinase anchor protein 1, mitochondrial	Akap1	S	101	0.38839	0.219937			E9Q394		Akap13	S	2687	-0.356016	-0.709033
E9Q394		Akap13	S	1892	0.0607781	-0.194562			E9Q394		Akap13	S	583	1.4278	0.0718827			E9Q394		Akap13	S	2690	-0.0280758	0.103784
E9Q394		Akap13	T	1893	-0.0997167	0.32242			E9Q394		Akap13	T	809	0.268417	0.281901			E9Q394		Akap13	S	2692	-0.147247	-0.350325
E9Q394		Akap13	S	1895	0.081343	0.11474			E9Q394		Akap13	S	1253	0.919042	0.639134			E9Q394		Akap13	S	2697	-0.50195	-0.0453372
E9Q394		Akap13	S	2527	-0.158158	-1.18881			E9Q394		Akap13	S	1331	-0.41003	-0.704849			Q9DBR0	A-kinase anchor protein 8	Akap8	S	201	-0.00768833	-0.124709
E9Q394		Akap13	S	2663	0.103606	-0.0333514			E9Q394		Akap13	T	1342	-0.431917	-0.460073			Q80VW7	AT-hook-containing transcription factor	Akna	S	224	0.710412	0.666289
E9Q394		Akap13	S	2684	-0.418112	-0.515101			E9Q394		Akap13	S	1611	0.802735	0.708979			Q80VW7	AT-hook-containing transcription factor	Akna	S	305	0.136248	-0.804411
E9Q394		Akap13	S	2692	-0.147247	-0.406671			E9Q394		Akap13	S	1613	0.877426	0.545357			Q80VW7	AT-hook-containing transcription factor	Akna	T	838	-0.273251	0.0154051
E9Q394		Akap13	S	2697	-0.50195	-0.865185			E9Q394		Akap13	S	1839	-0.539151	-0.291783			Q80VW7	AT-hook-containing transcription factor	Akna	S	1133	-0.122676	-1.7782
Q9DBR0	A-kinase anchor protein 8	Akap8	S	201	-0.00768833	-0.796927			E9Q394		Akap13	S	1861	-1.63084	-0.178058			Q80VW7	AT-hook-containing transcription factor	Akna	S	1147	0.576335	-1.6068
Q80VW7	AT-hook-containing transcription factor	Akna	S	224	0.710412	1.17844			E9Q394		Akap13	S	1892	-0.194562	-0.029032			P31750	RAC-alpha serine/threonine-protein kinase	Akt1	S	124	-0.0411888	-0.319112
Q80VW7	AT-hook-containing transcription factor	Akna	S	305	0.136248	-1.74894			E9Q394		Akap13	T	1893	0.32242	0.0423212			P31750	RAC-alpha serine/threonine-protein kinase	Akt1	S	129	0.176806	-0.113337
Q80VW7	AT-hook-containing transcription factor	Akna	T	836	0.0275399	0.321217			E9Q394		Akap13	S	1895	0.11474	-0.0771972			Q64362	AKT-interacting protein	Aktip	S	30	-0.305074	-0.20296
Q80VW7	AT-hook-containing transcription factor	Akna	T	838	-0.273251	0.662677			E9Q394		Akap13	S	2525	-1.26667	0.406739			P05064	Fructose-bisphosphate aldolase A	Aldoa	S	36	-0.0665206	-0.605465
Q80VW7	AT-hook-containing transcription factor	Akna	S	1132	-0.17453	-1.08428			E9Q394		Akap13	S	2663	-0.0333514	0.138392			P05064	Fructose-bisphosphate aldolase A	Aldoa	S	39	-0.160228	-1.18146
Q80VW7	AT-hook-containing transcription factor	Akna	S	1133	-0.122676	-0.849571			E9Q394		Akap13	S	2684	-0.515101	-2.44831			P05064	Fructose-bisphosphate aldolase A	Aldoa	S	46	0.537172	0.831479
Q80VW7	AT-hook-containing transcription factor	Akna	S	1147	0.576335	-0.0396652			E9Q394		Akap13	S	2692	-0.406671	-0.350325			P05064	Fructose-bisphosphate aldolase A	Aldoa	T	49	0.940028	0.590164
P31750	RAC-alpha serine/threonine-protein kinase	Akt1	S	124	-0.0411888	-0.242146			E9Q394		Akap13	S	2697	-0.865185	-0.0453372			P05064	Fructose-bisphosphate aldolase A	Aldoa	S	272	0.782733	1.23358
P31750	RAC-alpha serine/threonine-protein kinase	Akt1	S	129	0.176806	0.0249542			Q9DBR0	A-kinase anchor protein 8	Akap8	S	72	-0.338577	0.255828			Q3TSG4	RNA demethylase ALKBH5	Alkbh5	S	385	-0.233512	-0.46623
Q64362	AKT-interacting protein	Aktip	S	30	-0.305074	-0.369083			Q9DBR0	A-kinase anchor protein 8	Akap8	S	201	-0.796927	-0.124709			Q920R0	Alsin	Als2	S	477	0.288348	0.0405423
P05064	Fructose-bisphosphate aldolase A	Aldoa	S	36	-0.0665206	-0.654894			Q80VW7	AT-hook-containing transcription factor	Akna	S	224	1.17844	0.666289			Q920R0	Alsin	Als2	S	486	0.288348	0.0405423
P05064	Fructose-bisphosphate aldolase A	Aldoa	S	39	-0.160228	-1.09712			Q80VW7	AT-hook-containing transcription factor	Akna	S	302	-0.517547	-0.0967192			O08583	THO complex subunit 4	Alyref	S	34	0.209581	0.67874
P05064	Fructose-bisphosphate aldolase A	Aldoa	S	46	0.537172	1.17884			Q80VW7	AT-hook-containing transcription factor	Akna	S	305	-1.74894	-0.804411			A2AH22	Activating molecule in BECN1-regulated autophagy protein 1	Ambra1	S	1206	-0.266642	-1.76533
P05064	Fructose-bisphosphate aldolase A	Aldoa	T	49	0.940028	1.0346			Q80VW7	AT-hook-containing transcription factor	Akna	S	520	-0.856242	-0.0819949			Q9DBT5	AMP deaminase 2	Ampd2	S	12	-0.280635	0.319062
P05064	Fructose-bisphosphate aldolase A	Aldoa	S	272	0.782733	1.62558			Q80VW7	AT-hook-containing transcription factor	Akna	S	565	1.46219	1.04477			Q9DBT5	AMP deaminase 2	Ampd2	S	87	-0.104583	-0.403574
Q920R0	Alsin	Als2	S	477	0.288348	0.138672			Q80VW7	AT-hook-containing transcription factor	Akna	T	838	0.662677	0.0154051			P53995	Anaphase-promoting complex subunit 1	Anapc1	S	343	0.197538	-0.273522
Q920R0	Alsin	Als2	S	486	0.288348	0.138672			Q80VW7	AT-hook-containing transcription factor	Akna	S	1133	-0.849571	-1.7782			Q6ZPS6	Ankyrin repeat and IBR domain-containing protein 1	Ankib1	S	738	0.0145289	-0.439171
O08583	THO complex subunit 4	Alyref	S	34	0.209581	0.640865			Q80VW7	AT-hook-containing transcription factor	Akna	S	1145	-0.593951	-0.144242			Q99NH0	Ankyrin repeat domain-containing protein 17	Ankrd17	S	1692	0.613592	0.118294
A2AH22	Activating molecule in BECN1-regulated autophagy protein 1	Ambra1	S	1206	-0.266642	-1.73535			Q80VW7	AT-hook-containing transcription factor	Akna	S	1147	-0.0396652	-1.6068			Q99NH0	Ankyrin repeat domain-containing protein 17	Ankrd17	S	2401	0.0556549	-1.37452
Q9DBT5	AMP deaminase 2	Ampd2	S	12	-0.280635	0.682204			Q80VW7	AT-hook-containing transcription factor	Akna	S	1352	1.83993	0.675626			P59672	Ankyrin repeat and SAM domain-containing protein 1A	Anks1a	S	663	0.134063	0.0899526
Q9DBT5	AMP deaminase 2	Ampd2	S	87	-0.104583	0.0363378			Q91WR5	Aldo-keto reductase family 1 member C21	Akr1c21	S	289	2.05976	1.45663			P59672	Ankyrin repeat and SAM domain-containing protein 1A	Anks1a	S	692	0.882671	1.25555
O08739	AMP deaminase 3	Ampd3	T	235	-2.41153	-3.15745			Q91WR5	Aldo-keto reductase family 1 member C21	Akr1c21	S	290	2.05976	1.45663			P59672	Ankyrin repeat and SAM domain-containing protein 1A	Anks1a	S	693	0.882671	0.850285
P53995	Anaphase-promoting complex subunit 1	Anapc1	S	343	0.197538	0.0951514			P31750	RAC-alpha serine/threonine-protein kinase	Akt1	S	124	-0.242146	-0.319112			Q8K298	Actin-binding protein anillin	Anln	S	292	0.233485	0.0938003
Q91W96	Anaphase-promoting complex subunit 4	Anapc4	S	777	0.286053	0.34785			P31750	RAC-alpha serine/threonine-protein kinase	Akt1	S	129	0.0249542	-0.113337			Q8K298	Actin-binding protein anillin	Anln	S	293	0.185392	-0.217105
Q6ZPS6	Ankyrin repeat and IBR domain-containing protein 1	Ankib1	S	738	0.0145289	-0.774055			Q64362	AKT-interacting protein	Aktip	S	30	-0.369083	-0.20296			Q8K298	Actin-binding protein anillin	Anln	S	318	-0.148414	-0.418961
Q99NH0	Ankyrin repeat domain-containing protein 17	Ankrd17	S	1692	0.613592	-0.690437			P10518	Delta-aminolevulinic acid dehydratase	Alad	S	214	0.672452	0.835917			O35381	Acidic leucine-rich nuclear phosphoprotein 32 family member A	Anp32a	T	15	0.310131	0.253557
Q99NH0	Ankyrin repeat domain-containing protein 17	Ankrd17	S	2401	0.0556549	-1.19696			P10518	Delta-aminolevulinic acid dehydratase	Alad	S	215	0.672452	0.74333			O35381	Acidic leucine-rich nuclear phosphoprotein 32 family member A	Anp32a	S	17	0.787608	0.19162
P59672	Ankyrin repeat and SAM domain-containing protein 1A	Anks1a	S	663	0.134063	-0.19958			P05064	Fructose-bisphosphate aldolase A	Aldoa	S	36	-0.654894	-0.605465			P07356	Annexin A2	Anxa2	S	2	-0.375381	-0.91812
P59672	Ankyrin repeat and SAM domain-containing protein 1A	Anks1a	S	692	0.882671	1.28336			P05064	Fructose-bisphosphate aldolase A	Aldoa	T	37	-0.926006	-0.891386			P07356	Annexin A2	Anxa2	T	3	-0.375381	-0.91812
P59672	Ankyrin repeat and SAM domain-containing protein 1A	Anks1a	S	693	0.882671	0.721562			P05064	Fructose-bisphosphate aldolase A	Aldoa	S	39	-1.09712	-1.18146			P17426	AP-2 complex subunit alpha-1	Ap2a1	S	655	0.536896	0.631544
Q8K298	Actin-binding protein anillin	Anln	S	292	0.233485	0.674254			P05064	Fructose-bisphosphate aldolase A	Aldoa	S	46	1.17884	0.831479			O54774	AP-3 complex subunit delta-1	Ap3d1	S	760	-0.52579	0.586707
Q8K298	Actin-binding protein anillin	Anln	S	318	-0.148414	-0.480715			P05064	Fructose-bisphosphate aldolase A	Aldoa	T	49	1.0346	0.590164			Q80V94	AP-4 complex subunit epsilon-1	Ap4e1	S	961	0.250399	0.533719
O35381	Acidic leucine-rich nuclear phosphoprotein 32 family member A	Anp32a	T	15	0.310131	-0.0850153			P05064	Fructose-bisphosphate aldolase A	Aldoa	S	132	0.821203	0.489861			Q8R5A3	Amyloid beta A4 precursor protein-binding family B member 1-interacting protein	Apbb1ip	S	531	-0.585609	-1.88221
P07356	Annexin A2	Anxa2	S	2	-0.375381	-1.56197			P05064	Fructose-bisphosphate aldolase A	Aldoa	S	272	1.62558	1.23358			Q8R5A3	Amyloid beta A4 precursor protein-binding family B member 1-interacting protein	Apbb1ip	S	532	-0.178478	-0.679178
P07356	Annexin A2	Anxa2	T	3	-0.375381	-1.56197			Q8K1E6	Alpha-ketoglutarate-dependent dioxygenase alkB homolog 3	Alkbh3	S	28	0.649089	0.149922			Q8R5A3	Amyloid beta A4 precursor protein-binding family B member 1-interacting protein	Apbb1ip	S	537	0.0457412	-0.371769
P17426	AP-2 complex subunit alpha-1	Ap2a1	S	655	0.536896	1.12672			Q920R0	Alsin	Als2	S	477	0.138672	0.0405423			Q61315	Adenomatous polyposis coli protein	Apc	S	778	0.733374	0.91323
O54774	AP-3 complex subunit delta-1	Ap3d1	S	760	-0.52579	0.496048			Q920R0	Alsin	Als2	S	486	0.138672	0.0405423			P28352	DNA-(apurinic or apyrimidinic site) lyase;DNA-(apurinic or apyrimidinic site) lyase, mitochondrial	Apex1	S	18	-0.308571	-1.13712
Q80V94	AP-4 complex subunit epsilon-1	Ap4e1	S	961	0.250399	-0.00747494			O08583	THO complex subunit 4	Alyref	S	34	0.640865	0.67874			P28352	DNA-(apurinic or apyrimidinic site) lyase;DNA-(apurinic or apyrimidinic site) lyase, mitochondrial	Apex1	T	22	-0.0641485	-1.02453
Q8R5A3	Amyloid beta A4 precursor protein-binding family B member 1-interacting protein	Apbb1ip	S	531	-0.585609	-4.0722			A2AH22	Activating molecule in BECN1-regulated autophagy protein 1	Ambra1	S	1206	-1.73535	-1.76533			O35841	Apoptosis inhibitor 5	Api5	S	464	-0.578702	-0.383948
Q8R5A3	Amyloid beta A4 precursor protein-binding family B member 1-interacting protein	Apbb1ip	S	532	-0.178478	-1.15984			Q9R049	E3 ubiquitin-protein ligase AMFR	Amfr	S	522	0.826188	-0.566771			Q8K3H0	DCC-interacting protein 13-alpha	Appl1	S	401	0.63702	1.58931
Q8R5A3	Amyloid beta A4 precursor protein-binding family B member 1-interacting protein	Apbb1ip	S	537	0.0457412	-0.79017			Q9DBT5	AMP deaminase 2	Ampd2	S	12	0.682204	0.319062			P04627	Serine/threonine-protein kinase A-Raf	Araf	S	580	-0.252975	-1.59236
Q61315	Adenomatous polyposis coli protein	Apc	S	778	0.733374	0.390479			Q9DBT5	AMP deaminase 2	Ampd2	S	87	0.0363378	-0.403574			Q99K28	ADP-ribosylation factor GTPase-activating protein 2	Arfgap2	S	239	-0.665488	0.0996894
P28352	DNA-(apurinic or apyrimidinic site) lyase;DNA-(apurinic or apyrimidinic site) lyase, mitochondrial	Apex1	S	18	-0.308571	-1.18057			P53995	Anaphase-promoting complex subunit 1	Anapc1	S	343	0.0951514	-0.273522			Q99K28	ADP-ribosylation factor GTPase-activating protein 2	Arfgap2	S	413	-0.52848	-1.8517
P28352	DNA-(apurinic or apyrimidinic site) lyase;DNA-(apurinic or apyrimidinic site) lyase, mitochondrial	Apex1	T	22	-0.0641485	-1.33283			Q6ZPS6	Ankyrin repeat and IBR domain-containing protein 1	Ankib1	S	738	-0.774055	-0.439171			Q9D8S3	ADP-ribosylation factor GTPase-activating protein 3	Arfgap3	S	241	-0.145314	-0.347434
O35841	Apoptosis inhibitor 5	Api5	S	464	-0.578702	-1.57074			Q99NH0	Ankyrin repeat domain-containing protein 17	Ankrd17	S	1692	-0.690437	0.118294			Q9D8S3	ADP-ribosylation factor GTPase-activating protein 3	Arfgap3	S	331	0.689727	1.01685
Q8K3H0	DCC-interacting protein 13-alpha	Appl1	S	401	0.63702	1.52064			Q99NH0	Ankyrin repeat domain-containing protein 17	Ankrd17	S	2401	-1.19696	-1.37452			G3X9K3	Brefeldin A-inhibited guanine nucleotide-exchange protein 1	Arfgef1	S	1076	-0.267782	-0.851597
Q8CFQ3	Intron-binding protein aquarius	Aqr	S	1122	0.0841133	-0.149103			P59672	Ankyrin repeat and SAM domain-containing protein 1A	Anks1a	S	644	0.108219	-0.634272			G3X9K3	Brefeldin A-inhibited guanine nucleotide-exchange protein 1	Arfgef1	S	1566	-0.209259	0.52789
P04627	Serine/threonine-protein kinase A-Raf	Araf	S	580	-0.252975	-1.56024			P59672	Ankyrin repeat and SAM domain-containing protein 1A	Anks1a	S	663	-0.19958	0.0899526			Q3UL36	Arginine and glutamate-rich protein 1	Arglu1	S	74	-0.154665	-4.23163
Q99K28	ADP-ribosylation factor GTPase-activating protein 2	Arfgap2	S	239	-0.665488	-0.0982806			P59672	Ankyrin repeat and SAM domain-containing protein 1A	Anks1a	S	692	1.28336	1.25555			Q3UL36	Arginine and glutamate-rich protein 1	Arglu1	S	75	0.0564245	-1.65582
Q99K28	ADP-ribosylation factor GTPase-activating protein 2	Arfgap2	S	413	-0.52848	-0.837053			P59672	Ankyrin repeat and SAM domain-containing protein 1A	Anks1a	S	693	0.721562	0.850285			Q5FWK3	Rho GTPase-activating protein 1	Arhgap1	S	51	-0.447089	-1.65744
Q9D8S3	ADP-ribosylation factor GTPase-activating protein 3	Arfgap3	S	331	0.689727	0.12544			Q80UU1	Ankyrin repeat and zinc finger domain-containing protein 1	Ankzf1	S	696	0.683951	0.450962			Q80Y19	Rho GTPase-activating protein 11A	Arhgap11a	S	758	0.302258	0.60015
G3X9K3	Brefeldin A-inhibited guanine nucleotide-exchange protein 1	Arfgef1	S	1076	-0.267782	-0.585305			Q8K298	Actin-binding protein anillin	Anln	S	292	0.674254	0.0938003			Q8C0D4	Rho GTPase-activating protein 12	Arhgap12	T	229	0.444277	1.07341
G3X9K3	Brefeldin A-inhibited guanine nucleotide-exchange protein 1	Arfgef1	S	1566	-0.209259	0.438613			Q8K298	Actin-binding protein anillin	Anln	S	318	-0.480715	-0.418961			Q8C0D4	Rho GTPase-activating protein 12	Arhgap12	S	238	0.554709	1.29503
Q3UL36	Arginine and glutamate-rich protein 1	Arglu1	S	74	-0.154665	0.0827395			O35381	Acidic leucine-rich nuclear phosphoprotein 32 family member A	Anp32a	T	15	-0.0850153	0.253557			Q811M1	Rho GTPase-activating protein 15	Arhgap15	S	204	-0.0268526	1.11231
Q3UL36	Arginine and glutamate-rich protein 1	Arglu1	S	75	0.0564245	-2.40665			P07356	Annexin A2	Anxa2	S	2	-1.56197	-0.91812			Q3UIA2	Rho GTPase-activating protein 17	Arhgap17	T	736	0.444375	0.386659
Q8C0D4	Rho GTPase-activating protein 12	Arhgap12	T	229	0.444277	1.01666			P07356	Annexin A2	Anxa2	T	3	-1.56197	-0.91812			Q3UIA2	Rho GTPase-activating protein 17	Arhgap17	S	739	0.223925	0.38537
Q8C0D4	Rho GTPase-activating protein 12	Arhgap12	S	238	0.554709	1.10106			P17426	AP-2 complex subunit alpha-1	Ap2a1	S	655	1.12672	0.631544			Q3UIA2	Rho GTPase-activating protein 17	Arhgap17	T	740	0.223925	0.387891
Q811M1	Rho GTPase-activating protein 15	Arhgap15	S	204	-0.0268526	1.12791			O54774	AP-3 complex subunit delta-1	Ap3d1	T	758	0.228574	0.141582			Q6DFV3	Rho GTPase-activating protein 21	Arhgap21	S	1501	0.0520578	0.135328
Q3UIA2	Rho GTPase-activating protein 17	Arhgap17	T	736	0.444375	0.670563			O54774	AP-3 complex subunit delta-1	Ap3d1	S	760	0.496048	0.586707			Q8BYW1	Rho GTPase-activating protein 25	Arhgap25	S	363	0.206695	0.272777
Q3UIA2	Rho GTPase-activating protein 17	Arhgap17	S	739	0.223925	0.726324			O54774	AP-3 complex subunit delta-1	Ap3d1	S	784	0.268019	0.284488			Q8BYW1	Rho GTPase-activating protein 25	Arhgap25	T	486	-0.170742	-0.261973
Q3UIA2	Rho GTPase-activating protein 17	Arhgap17	T	740	0.223925	0.619921			Q80V94	AP-4 complex subunit epsilon-1	Ap4e1	S	961	-0.00747494	0.533719			Q8BYW1	Rho GTPase-activating protein 25	Arhgap25	S	488	0.0506422	0.374058
Q6DFV3	Rho GTPase-activating protein 21	Arhgap21	S	1501	0.0520578	0.0901481			Q8R5A3	Amyloid beta A4 precursor protein-binding family B member 1-interacting protein	Apbb1ip	S	531	-4.0722	-1.88221			A2AB59	Rho GTPase-activating protein 27	Arhgap27	S	632	0.225067	1.03972
Q8BYW1	Rho GTPase-activating protein 25	Arhgap25	S	363	0.206695	0.429347			Q8R5A3	Amyloid beta A4 precursor protein-binding family B member 1-interacting protein	Apbb1ip	S	532	-1.15984	-0.679178			Q640N3	Rho GTPase-activating protein 30	Arhgap30	S	842	-0.862539	-0.768915
Q8BYW1	Rho GTPase-activating protein 25	Arhgap25	T	486	-0.170742	-0.65027			Q8R5A3	Amyloid beta A4 precursor protein-binding family B member 1-interacting protein	Apbb1ip	S	537	-0.79017	-0.371769			Q640N3	Rho GTPase-activating protein 30	Arhgap30	S	875	-0.133314	0.662223
Q8BYW1	Rho GTPase-activating protein 25	Arhgap25	S	488	0.0506422	-0.251236			Q61315	Adenomatous polyposis coli protein	Apc	S	778	0.390479	0.91323			Q640N3	Rho GTPase-activating protein 30	Arhgap30	T	876	-0.0279399	0.86889
A2AB59	Rho GTPase-activating protein 27	Arhgap27	S	632	0.225067	0.995581			Q8R146	Acylamino-acid-releasing enzyme	Apeh	S	187	-0.267199	-0.270162			Q640N3	Rho GTPase-activating protein 30	Arhgap30	S	996	0.0623115	-0.713349
Q640N3	Rho GTPase-activating protein 30	Arhgap30	S	842	-0.862539	0.161663			P28352	DNA-(apurinic or apyrimidinic site) lyase;DNA-(apurinic or apyrimidinic site) lyase, mitochondrial	Apex1	S	18	-1.18057	-1.13712			A6X8Z5	Rho GTPase-activating protein 31	Arhgap31	S	1163	0.111651	0.180419
Q640N3	Rho GTPase-activating protein 30	Arhgap30	S	875	-0.133314	1.26819			P28352	DNA-(apurinic or apyrimidinic site) lyase;DNA-(apurinic or apyrimidinic site) lyase, mitochondrial	Apex1	T	22	-1.33283	-1.02453			Q91YM2	Rho GTPase-activating protein 35	Arhgap35	S	1179	-0.0131956	-0.228385
Q640N3	Rho GTPase-activating protein 30	Arhgap30	T	876	-0.0279399	0.890104			O35841	Apoptosis inhibitor 5	Api5	S	464	-1.57074	-0.383948			P59281	Rho GTPase-activating protein 39	Arhgap39	S	597	0.572753	1.00555
Q640N3	Rho GTPase-activating protein 30	Arhgap30	S	996	0.0623115	-0.992632			Q9D842	Aprataxin and PNK-like factor	Aplf	S	149	1.2142	1.0353			Q99PT1	Rho GDP-dissociation inhibitor 1	Arhgdia	S	62	0.483912	-0.247731
A6X8Z5	Rho GTPase-activating protein 31	Arhgap31	S	1163	0.111651	0.497357			Q8K3H0	DCC-interacting protein 13-alpha	Appl1	S	401	1.52064	1.58931			Q61210	Rho guanine nucleotide exchange factor 1	Arhgef1	S	629	0.17987	0.365784
Q91YM2	Rho GTPase-activating protein 35	Arhgap35	S	1179	-0.0131956	0.0239454			P04627	Serine/threonine-protein kinase A-Raf	Araf	S	157	0.388077	-0.418961			Q5FWH6	Rho guanine nucleotide exchange factor 15	Arhgef15	T	714	0.239145	0.259686
P59281	Rho GTPase-activating protein 39	Arhgap39	S	597	0.572753	0.524858			P04627	Serine/threonine-protein kinase A-Raf	Araf	S	580	-1.56024	-1.59236			Q60875	Rho guanine nucleotide exchange factor 2	Arhgef2	S	151	0.0807127	-2.2801
Q99PT1	Rho GDP-dissociation inhibitor 1	Arhgdia	S	62	0.483912	0.498326			Q4LDD4	Arf-GAP with Rho-GAP domain, ANK repeat and PH domain-containing protein 1	Arap1	S	232	0.170259	-0.51301			Q60875	Rho guanine nucleotide exchange factor 2	Arhgef2	T	152	-0.555174	-1.28233
Q5FWH6	Rho guanine nucleotide exchange factor 15	Arhgef15	T	714	0.239145	0.880476			Q99K28	ADP-ribosylation factor GTPase-activating protein 2	Arfgap2	S	239	-0.0982806	0.0996894			Q60875	Rho guanine nucleotide exchange factor 2	Arhgef2	S	174	0.207619	0.946706
Q60875	Rho guanine nucleotide exchange factor 2	Arhgef2	S	151	0.0807127	-2.96791			Q99K28	ADP-ribosylation factor GTPase-activating protein 2	Arfgap2	S	413	-0.837053	-1.8517			Q60875	Rho guanine nucleotide exchange factor 2	Arhgef2	S	646	-0.249863	-0.844216
Q60875	Rho guanine nucleotide exchange factor 2	Arhgef2	T	152	-0.555174	-1.52871			Q9D8S3	ADP-ribosylation factor GTPase-activating protein 3	Arfgap3	S	331	0.12544	1.01685			Q60875	Rho guanine nucleotide exchange factor 2	Arhgef2	S	710	0.0962648	0.148007
Q60875	Rho guanine nucleotide exchange factor 2	Arhgef2	S	174	0.207619	0.813829			Q9D8S3	ADP-ribosylation factor GTPase-activating protein 3	Arfgap3	T	333	1.08664	0.739256			Q60875	Rho guanine nucleotide exchange factor 2	Arhgef2	S	885	0.449951	0.484741
Q60875	Rho guanine nucleotide exchange factor 2	Arhgef2	S	646	-0.249863	-0.397452			G3X9K3	Brefeldin A-inhibited guanine nucleotide-exchange protein 1	Arfgef1	S	1076	-0.585305	-0.851597			Q3UPH7	Rho guanine nucleotide exchange factor 40	Arhgef40	S	959	0.580087	0.747087
Q60875	Rho guanine nucleotide exchange factor 2	Arhgef2	S	885	0.449951	0.988497			G3X9K3	Brefeldin A-inhibited guanine nucleotide-exchange protein 1	Arfgef1	S	1566	0.438613	0.52789			E9Q7D5		Arhgef5	S	1110	0.0539859	-0.151625
Q3UPH7	Rho guanine nucleotide exchange factor 40	Arhgef40	S	397	-0.0105065	-0.220069			A2A5R2	Brefeldin A-inhibited guanine nucleotide-exchange protein 2	Arfgef2	S	218	1.40163	0.751443			Q8K4I3	Rho guanine nucleotide exchange factor 6	Arhgef6	S	639	0.0264928	-0.59813
Q3UPH7	Rho guanine nucleotide exchange factor 40	Arhgef40	S	959	0.580087	0.617649			A2A5R2	Brefeldin A-inhibited guanine nucleotide-exchange protein 2	Arfgef2	S	227	1.40163	0.751443			Q8K4I3	Rho guanine nucleotide exchange factor 6	Arhgef6	S	679	0.125531	0.07418
E9Q7D5		Arhgef5	S	1110	0.0539859	-0.245873			A2A5R2	Brefeldin A-inhibited guanine nucleotide-exchange protein 2	Arfgef2	S	1518	-0.00362977	0.618868			Q9ES28	Rho guanine nucleotide exchange factor 7	Arhgef7	S	673	-0.205425	-0.57264
Q8K4I3	Rho guanine nucleotide exchange factor 6	Arhgef6	S	639	0.0264928	-0.967135			Q3UL36	Arginine and glutamate-rich protein 1	Arglu1	S	74	0.0827395	-4.23163			A2BH40	AT-rich interactive domain-containing protein 1A	Arid1a	S	365	0.0494829	-0.651423
Q8K4I3	Rho guanine nucleotide exchange factor 6	Arhgef6	S	679	0.125531	0.049484			Q3UL36	Arginine and glutamate-rich protein 1	Arglu1	S	75	-2.40665	-1.65582			A2BH40	AT-rich interactive domain-containing protein 1A	Arid1a	S	697	0.124797	-0.713109
Q9ES28	Rho guanine nucleotide exchange factor 7	Arhgef7	S	673	-0.205425	-0.858845			Q5FWK3	Rho GTPase-activating protein 1	Arhgap1	S	50	-0.089375	-0.256364			A2BH40	AT-rich interactive domain-containing protein 1A	Arid1a	S	1183	0.809535	0.662963
A2BH40	AT-rich interactive domain-containing protein 1A	Arid1a	S	365	0.0494829	-1.54038			Q5FWK3	Rho GTPase-activating protein 1	Arhgap1	S	223	0.48695	0.580256			A2BH40	AT-rich interactive domain-containing protein 1A	Arid1a	S	1185	0.371411	1.17754
A2BH40	AT-rich interactive domain-containing protein 1A	Arid1a	S	697	0.124797	0.126067			Q6Y5D8	Rho GTPase-activating protein 10	Arhgap10	S	591	-0.31269	0.113225			Q62431	AT-rich interactive domain-containing protein 3A	Arid3a	S	78	0.179752	-0.0105466
A2BH40	AT-rich interactive domain-containing protein 1A	Arid1a	S	1185	0.371411	1.25641			Q8C0D4	Rho GTPase-activating protein 12	Arhgap12	T	229	1.01666	1.07341			A2CG63	AT-rich interactive domain-containing protein 4B	Arid4b	S	675	0.186799	0.763097
A2CG63	AT-rich interactive domain-containing protein 4B	Arid4b	S	675	0.186799	0.980304			Q8C0D4	Rho GTPase-activating protein 12	Arhgap12	S	238	1.10106	1.29503			Q9JM93	ADP-ribosylation factor-like protein 6-interacting protein 4	Arl6ip4	S	50	-0.169887	-0.910804
Q9JM93	ADP-ribosylation factor-like protein 6-interacting protein 4	Arl6ip4	S	50	-0.169887	-0.496164			Q811M1	Rho GTPase-activating protein 15	Arhgap15	S	204	1.12791	1.11231			Q9JM93	ADP-ribosylation factor-like protein 6-interacting protein 4	Arl6ip4	S	140	0.174681	0.282383
Q9JM93	ADP-ribosylation factor-like protein 6-interacting protein 4	Arl6ip4	S	140	0.174681	0.756437			Q811M1	Rho GTPase-activating protein 15	Arhgap15	S	218	-0.431179	0.226461			Q8BH07	ADP-ribosylation factor-like protein 6-interacting protein 6	Arl6ip6	S	80	-0.449728	-0.29008
Q8BH07	ADP-ribosylation factor-like protein 6-interacting protein 6	Arl6ip6	S	80	-0.449728	-0.581308			Q3UIA2	Rho GTPase-activating protein 17	Arhgap17	S	575	-0.651774	-0.0770427			Q9D0L7	Armadillo repeat-containing protein 10	Armc10	S	43	-0.129181	0.733718
Q9D0L7	Armadillo repeat-containing protein 10	Armc10	S	43	-0.129181	0.0232052			Q3UIA2	Rho GTPase-activating protein 17	Arhgap17	T	736	0.670563	0.386659			P53762	Aryl hydrocarbon receptor nuclear translocator	Arnt	S	45	0.574008	-0.39845
P53762	Aryl hydrocarbon receptor nuclear translocator	Arnt	S	45	0.574008	-0.240449			Q3UIA2	Rho GTPase-activating protein 17	Arhgap17	S	739	0.726324	0.38537			P53762	Aryl hydrocarbon receptor nuclear translocator	Arnt	S	77	0.481239	-1.20737
P53762	Aryl hydrocarbon receptor nuclear translocator	Arnt	S	77	0.481239	-0.933694			Q3UIA2	Rho GTPase-activating protein 17	Arhgap17	T	740	0.619921	0.387891			P60840	cAMP-regulated phosphoprotein 19;Alpha-endosulfine	Arpp19;Ensa	S	67	0.478753	-0.148537
P60840	cAMP-regulated phosphoprotein 19;Alpha-endosulfine	Arpp19;Ensa	S	67	0.478753	0.198252			Q6DFV3	Rho GTPase-activating protein 21	Arhgap21	S	471	1.06604	-0.154149			Q8BWG8	Beta-arrestin-1	Arrb1	T	410	0.243883	0.515034
Q8BWG8	Beta-arrestin-1	Arrb1	T	410	0.243883	0.482013			Q6DFV3	Rho GTPase-activating protein 21	Arhgap21	S	1501	0.0901481	0.135328			Q9QWY8	Arf-GAP with SH3 domain, ANK repeat and PH domain-containing protein 1	Asap1	S	854	0.0536005	-0.2253
Q8BWG8	Beta-arrestin-1	Arrb1	S	412	0.0487096	0.409658			Q8BYW1	Rho GTPase-activating protein 25	Arhgap25	S	363	0.429347	0.272777			Q7SIG6	Arf-GAP with SH3 domain, ANK repeat and PH domain-containing protein 2	Asap2	S	704	-0.192963	-0.485581
Q9D2L1	Arylsulfatase K	Arsk	S	41	0.516625	1.9148			Q8BYW1	Rho GTPase-activating protein 25	Arhgap25	T	486	-0.65027	-0.261973			Q8VBT9	Tether containing UBX domain for GLUT4	Aspscr1	S	193	0.57848	1.15081
Q9QWY8	Arf-GAP with SH3 domain, ANK repeat and PH domain-containing protein 1	Asap1	S	854	0.0536005	-0.15138			Q8BYW1	Rho GTPase-activating protein 25	Arhgap25	S	488	-0.251236	0.374058			Q8QZV7	Protein asunder homolog	Asun	S	715	0.184689	0.092702
Q7SIG6	Arf-GAP with SH3 domain, ANK repeat and PH domain-containing protein 2	Asap2	S	704	-0.192963	-1.07381			Q8BYW1	Rho GTPase-activating protein 25	Arhgap25	S	537	0.18351	-0.464512			Q7TT18	Activating transcription factor 7-interacting protein 1	Atf7ip	S	112	0.242643	0.785276
Q8K0L0	Ankyrin repeat and SOCS box protein 2	Asb2	S	94	0.359715	0.478629			A2AB59	Rho GTPase-activating protein 27	Arhgap27	S	632	0.995581	1.03972			Q7TT18	Activating transcription factor 7-interacting protein 1	Atf7ip	S	533	0.393	1.75403
Q8K0L0	Ankyrin repeat and SOCS box protein 2	Asb2	S	95	0.359715	0.478629			A2AB59	Rho GTPase-activating protein 27	Arhgap27	S	636	0.531262	-0.0684172			Q7TT18	Activating transcription factor 7-interacting protein 1	Atf7ip	S	591	-0.00220203	-0.856627
Q8VBT9	Tether containing UBX domain for GLUT4	Aspscr1	S	193	0.57848	1.19434			Q640N3	Rho GTPase-activating protein 30	Arhgap30	S	842	0.161663	-0.768915			Q7TT18	Activating transcription factor 7-interacting protein 1	Atf7ip	S	593	-0.0417378	-0.561358
Q8QZV7	Protein asunder homolog	Asun	S	715	0.184689	0.258273			Q640N3	Rho GTPase-activating protein 30	Arhgap30	S	875	1.26819	0.662223			Q7TT18	Activating transcription factor 7-interacting protein 1	Atf7ip	S	951	0.645911	0.466256
Q8R0S1	Cyclic AMP-dependent transcription factor ATF-7	Atf7	S	44	0.0377089	0.265404			Q640N3	Rho GTPase-activating protein 30	Arhgap30	T	876	0.890104	0.86889			Q6KAU8	Autophagy-related protein 16-2	Atg16l2	S	282	-0.363186	-2.66248
Q7TT18	Activating transcription factor 7-interacting protein 1	Atf7ip	S	112	0.242643	1.36197			Q640N3	Rho GTPase-activating protein 30	Arhgap30	S	996	-0.992632	-0.713349			Q6KAU8	Autophagy-related protein 16-2	Atg16l2	S	308	0.266786	0.0987324
Q7TT18	Activating transcription factor 7-interacting protein 1	Atf7ip	S	533	0.393	0.471297			A6X8Z5	Rho GTPase-activating protein 31	Arhgap31	S	1163	0.497357	0.180419			Q80XK6	Autophagy-related protein 2 homolog B	Atg2b	S	379	-0.470642	-0.215574
Q7TT18	Activating transcription factor 7-interacting protein 1	Atf7ip	S	591	-0.00220203	-0.569282			Q91YM2	Rho GTPase-activating protein 35	Arhgap35	S	1179	0.0239454	-0.228385			Q80XK6	Autophagy-related protein 2 homolog B	Atg2b	S	496	0.422552	-0.427306
Q7TT18	Activating transcription factor 7-interacting protein 1	Atf7ip	S	593	-0.0417378	-0.529937			P59281	Rho GTPase-activating protein 39	Arhgap39	S	597	0.524858	1.00555			Q62388	Serine-protein kinase ATM	Atm	S	1987	-0.0133302	1.02299
Q6KAU8	Autophagy-related protein 16-2	Atg16l2	S	282	-0.363186	-2.13502			Q99PT1	Rho GDP-dissociation inhibitor 1	Arhgdia	S	62	0.498326	-0.247731			Q6P9S1	ATM interactor	Atmin	S	279	-0.344711	-0.332788
Q6KAU8	Autophagy-related protein 16-2	Atg16l2	S	308	0.266786	0.419613			Q61210	Rho guanine nucleotide exchange factor 1	Arhgef1	S	905	1.54652	-0.885422			O35126	Atrophin-1	Atn1	S	34	-0.0937274	-0.616313
Q80XK6	Autophagy-related protein 2 homolog B	Atg2b	S	379	-0.470642	-0.167729			Q5FWH6	Rho guanine nucleotide exchange factor 15	Arhgef15	T	714	0.880476	0.259686			O35126	Atrophin-1	Atn1	S	77	-0.0140033	-1.46447
Q80XK6	Autophagy-related protein 2 homolog B	Atg2b	S	496	0.422552	0.0695683			Q60875	Rho guanine nucleotide exchange factor 2	Arhgef2	S	109	-1.10212	0.56425			O35126	Atrophin-1	Atn1	S	646	0.209235	-0.362701
Q62388	Serine-protein kinase ATM	Atm	S	1987	-0.0133302	1.92249			Q60875	Rho guanine nucleotide exchange factor 2	Arhgef2	S	151	-2.96791	-2.2801			O54827	Probable phospholipid-transporting ATPase VA	Atp10a	S	470	0.0209833	0.140519
O35126	Atrophin-1	Atn1	S	34	-0.0937274	-0.70843			Q60875	Rho guanine nucleotide exchange factor 2	Arhgef2	T	152	-1.52871	-1.28233			Q3TYU2	Probable cation-transporting ATPase 13A5	Atp13a5	S	1014	0.251744	-0.00179519
O35126	Atrophin-1	Atn1	S	77	-0.0140033	0.125565			Q60875	Rho guanine nucleotide exchange factor 2	Arhgef2	S	174	0.813829	0.946706			Q3TYU2	Probable cation-transporting ATPase 13A5	Atp13a5	S	1021	0.591549	0.985243
O35126	Atrophin-1	Atn1	S	646	0.209235	-0.211648			Q60875	Rho guanine nucleotide exchange factor 2	Arhgef2	S	646	-0.397452	-0.844216			O55143	Sarcoplasmic/endoplasmic reticulum calcium ATPase 2	Atp2a2	S	663	-0.338475	0.878043
O54827	Probable phospholipid-transporting ATPase VA	Atp10a	S	470	0.0209833	0.268246			Q60875	Rho guanine nucleotide exchange factor 2	Arhgef2	S	885	0.988497	0.484741			Q64518	Sarcoplasmic/endoplasmic reticulum calcium ATPase 3	Atp2a3	S	17	0.220038	0.476239
Q3TYU2	Probable cation-transporting ATPase 13A5	Atp13a5	S	1014	0.251744	1.33299			Q3UPH7	Rho guanine nucleotide exchange factor 40	Arhgef40	S	415	1.1631	1.5344			Q64518	Sarcoplasmic/endoplasmic reticulum calcium ATPase 3	Atp2a3	T	19	-0.0972895	0.476239
O55143	Sarcoplasmic/endoplasmic reticulum calcium ATPase 2	Atp2a2	S	663	-0.338475	0.623788			Q3UPH7	Rho guanine nucleotide exchange factor 40	Arhgef40	S	959	0.617649	0.747087			G5E829	Plasma membrane calcium-transporting ATPase 1	Atp2b1	S	768	-0.349052	0.0834707
Q64518	Sarcoplasmic/endoplasmic reticulum calcium ATPase 3	Atp2a3	S	17	0.220038	0.238638			Q3UPH7	Rho guanine nucleotide exchange factor 40	Arhgef40	S	1472	-0.515101	-0.950585			G5E829	Plasma membrane calcium-transporting ATPase 1	Atp2b1	S	769	-0.349052	0.0834707
Q64518	Sarcoplasmic/endoplasmic reticulum calcium ATPase 3	Atp2a3	T	19	-0.0972895	0.323241			Q3UPH7	Rho guanine nucleotide exchange factor 40	Arhgef40	S	1485	1.43221	1.03823			G5E829	Plasma membrane calcium-transporting ATPase 1	Atp2b1	T	771	-0.349052	0.361402
G5E829	Plasma membrane calcium-transporting ATPase 1	Atp2b1	S	768	-0.349052	0.812349			E9Q7D5		Arhgef5	S	1109	-0.685478	-0.210227			G5E829	Plasma membrane calcium-transporting ATPase 1	Atp2b1	S	1155	-0.191013	-0.528771
G5E829	Plasma membrane calcium-transporting ATPase 1	Atp2b1	S	769	-0.349052	0.812349			E9Q7D5		Arhgef5	S	1110	-0.245873	-0.151625			Q6Q477	Calcium-transporting ATPase	Atp2b4	S	329	0.575172	0.91692
G5E829	Plasma membrane calcium-transporting ATPase 1	Atp2b1	T	771	-0.349052	0.812349			Q8K4I3	Rho guanine nucleotide exchange factor 6	Arhgef6	S	639	-0.967135	-0.59813			Q03265	ATP synthase subunit alpha, mitochondrial	Atp5a1	S	65	-0.00286997	-0.219235
G5E829	Plasma membrane calcium-transporting ATPase 1	Atp2b1	S	1155	-0.191013	-0.550126			Q8K4I3	Rho guanine nucleotide exchange factor 6	Arhgef6	S	679	0.049484	0.07418			P56480	ATP synthase subunit beta, mitochondrial	Atp5b	S	529	-0.249245	-0.916875
Q6Q477	Calcium-transporting ATPase	Atp2b4	S	329	0.575172	0.904243			Q9ES28	Rho guanine nucleotide exchange factor 7	Arhgef7	S	673	-0.858845	-0.57264			P15920	V-type proton ATPase 116 kDa subunit a isoform 2	Atp6v0a2	S	695	-0.0662413	1.01504
Q03265	ATP synthase subunit alpha, mitochondrial	Atp5a1	S	65	-0.00286997	-0.311925			A2BH40	AT-rich interactive domain-containing protein 1A	Arid1a	S	365	-1.54038	-0.651423			Q64430	Copper-transporting ATPase 1	Atp7a	S	1438	-0.0995738	0.308457
P56480	ATP synthase subunit beta, mitochondrial	Atp5b	S	529	-0.249245	-0.943001			A2BH40	AT-rich interactive domain-containing protein 1A	Arid1a	S	697	0.126067	-0.713109			Q61687	Transcriptional regulator ATRX	Atrx	S	92	-0.0680575	0.0748754
P15920	V-type proton ATPase 116 kDa subunit a isoform 2	Atp6v0a2	S	695	-0.0662413	1.31348			A2BH40	AT-rich interactive domain-containing protein 1A	Arid1a	S	773	0.780967	1.14301			Q61687	Transcriptional regulator ATRX	Atrx	S	590	1.05905	1.50802
Q64430	Copper-transporting ATPase 1	Atp7a	S	1438	-0.0995738	0.220085			A2BH40	AT-rich interactive domain-containing protein 1A	Arid1a	S	1185	1.25641	1.17754			Q61687	Transcriptional regulator ATRX	Atrx	S	717	-0.228707	0.747479
Q61687	Transcriptional regulator ATRX	Atrx	S	92	-0.0680575	0.781484			A2CG63	AT-rich interactive domain-containing protein 4B	Arid4b	S	675	0.980304	0.763097			Q61687	Transcriptional regulator ATRX	Atrx	S	766	-0.124507	-0.208449
Q61687	Transcriptional regulator ATRX	Atrx	S	590	1.05905	1.5254			A2CG63	AT-rich interactive domain-containing protein 4B	Arid4b	S	680	0.437401	0.30277			Q61687	Transcriptional regulator ATRX	Atrx	S	783	-0.188808	-0.855169
Q61687	Transcriptional regulator ATRX	Atrx	S	717	-0.228707	0.505186			Q9JM93	ADP-ribosylation factor-like protein 6-interacting protein 4	Arl6ip4	S	50	-0.496164	-0.910804			Q61687	Transcriptional regulator ATRX	Atrx	S	1287	0.249054	0.869651
Q61687	Transcriptional regulator ATRX	Atrx	S	766	-0.124507	-0.721905			Q9JM93	ADP-ribosylation factor-like protein 6-interacting protein 4	Arl6ip4	S	140	0.756437	0.282383			Q61687	Transcriptional regulator ATRX	Atrx	S	1290	-0.0842243	0.664026
Q61687	Transcriptional regulator ATRX	Atrx	S	783	-0.188808	-1.10459			Q8BH07	ADP-ribosylation factor-like protein 6-interacting protein 6	Arl6ip6	S	80	-0.581308	-0.29008			Q61687	Transcriptional regulator ATRX	Atrx	S	1512	0.149895	-0.475771
Q61687	Transcriptional regulator ATRX	Atrx	S	1290	-0.0842243	0.655313			Q9D0L7	Armadillo repeat-containing protein 10	Armc10	S	43	0.0232052	0.733718			P54254	Ataxin-1	Atxn1	S	382	0.269775	0.165545
Q61687	Transcriptional regulator ATRX	Atrx	S	1512	0.149895	-0.418416			P53762	Aryl hydrocarbon receptor nuclear translocator	Arnt	S	45	-0.240449	-0.39845			P0C7T6	Ataxin-1-like	Atxn1l	T	328	0.0129438	0.18796
P54254	Ataxin-1	Atxn1	S	382	0.269775	0.0929085			P53762	Aryl hydrocarbon receptor nuclear translocator	Arnt	S	77	-0.933694	-1.20737			O70305	Ataxin-2	Atxn2	S	741	0.336457	0.0428189
P0C7T6	Ataxin-1-like	Atxn1l	T	328	0.0129438	0.356851			Q9WV32	Actin-related protein 2/3 complex subunit 1B	Arpc1b	S	310	-0.69885	-0.843296			Q7TQH0	Ataxin-2-like protein	Atxn2l	S	109	0.38199	0.865518
O70305	Ataxin-2	Atxn2	S	741	0.336457	-1.17279			P60840	cAMP-regulated phosphoprotein 19;Alpha-endosulfine	Arpp19;Ensa	S	67	0.198252	-0.148537			Q7TQH0	Ataxin-2-like protein	Atxn2l	S	333	0.368418	0.331569
Q7TQH0	Ataxin-2-like protein	Atxn2l	S	109	0.38199	1.33242			Q8BWG8	Beta-arrestin-1	Arrb1	T	410	0.482013	0.515034			Q7TQH0	Ataxin-2-like protein	Atxn2l	S	337	0.656948	0.580158
Q7TQH0	Ataxin-2-like protein	Atxn2l	S	333	0.368418	-0.30076			Q99KN1	Arrestin domain-containing protein 1	Arrdc1	S	292	1.36853	0.796028			Q7TQH0	Ataxin-2-like protein	Atxn2l	S	339	0.486864	-3.73952
Q7TQH0	Ataxin-2-like protein	Atxn2l	S	337	0.656948	0.597991			Q9QWY8	Arf-GAP with SH3 domain, ANK repeat and PH domain-containing protein 1	Asap1	S	854	-0.15138	-0.2253			Q7TQH0	Ataxin-2-like protein	Atxn2l	S	407	0.00990086	-0.64088
Q7TQH0	Ataxin-2-like protein	Atxn2l	S	339	0.486864	0.400463			Q9QWY8	Arf-GAP with SH3 domain, ANK repeat and PH domain-containing protein 1	Asap1	S	1045	0.311108	0.968762			Q7TQH0	Ataxin-2-like protein	Atxn2l	S	562	0.291076	0.796787
Q7TQH0	Ataxin-2-like protein	Atxn2l	S	407	0.00990086	-0.754883			Q7SIG6	Arf-GAP with SH3 domain, ANK repeat and PH domain-containing protein 2	Asap2	S	704	-1.07381	-0.485581			Q7TQH0	Ataxin-2-like protein	Atxn2l	S	597	-0.115421	-0.217105
Q7TQH0	Ataxin-2-like protein	Atxn2l	S	562	0.291076	-3.49112			E9PZJ8	Activating signal cointegrator 1 complex subunit 3	Ascc3	S	2197	-0.00349263	0.0855426			Q7TQH0	Ataxin-2-like protein	Atxn2l	T	686	-0.0723977	-0.802238
Q7TQH0	Ataxin-2-like protein	Atxn2l	S	597	-0.115421	0.191798			Q8VBT9	Tether containing UBX domain for GLUT4	Aspscr1	S	193	1.19434	1.15081			Q7TQH0	Ataxin-2-like protein	Atxn2l	S	687	-0.19655	-3.74992
Q7TQH0	Ataxin-2-like protein	Atxn2l	S	687	-0.19655	-3.97113			P16460	Argininosuccinate synthase	Ass1	S	219	0.779573	0.115998			Q9CVD2	Ataxin-3	Atxn3	S	219	0.356698	0.79548
Q9CVD2	Ataxin-3	Atxn3	S	219	0.356698	-0.164583			Q8QZV7	Protein asunder homolog	Asun	S	715	0.258273	0.092702			P97302	Transcription regulator protein BACH1	Bach1	S	448	0.465487	0.357921
P97302	Transcription regulator protein BACH1	Bach1	S	448	0.465487	0.32788			Q8BZ32	Putative Polycomb group protein ASXL2	Asxl2	S	143	-0.00205346	0.0272382			P97303	Transcription regulator protein BACH2	Bach2	S	314	0.437203	0.605454
P97303	Transcription regulator protein BACH2	Bach2	S	314	0.437203	-0.110635			Q8BZ32	Putative Polycomb group protein ASXL2	Asxl2	S	653	0.766082	0.230586			P97303	Transcription regulator protein BACH2	Bach2	S	335	-0.164018	-4.55452
P97303	Transcription regulator protein BACH2	Bach2	S	335	-0.164018	0.340576			P16951	Cyclic AMP-dependent transcription factor ATF-2	Atf2	T	53	-0.751885	-1.22566			P97303	Transcription regulator protein BACH2	Bach2	S	336	-0.106592	-3.21937
P97303	Transcription regulator protein BACH2	Bach2	S	336	-0.106592	-2.94098			Q8R0S1	Cyclic AMP-dependent transcription factor ATF-7	Atf7	T	53	0.957379	0.457483			P97303	Transcription regulator protein BACH2	Bach2	S	408	0.247145	0.233392
P97303	Transcription regulator protein BACH2	Bach2	S	408	0.247145	0.168861			Q7TT18	Activating transcription factor 7-interacting protein 1	Atf7ip	S	112	1.36197	0.785276			Q61337	Bcl2-associated agonist of cell death	Bad	S	155	0.305283	-0.200013
Q9JLV1	BAG family molecular chaperone regulator 3	Bag3	S	404	-0.262669	-0.604104			Q7TT18	Activating transcription factor 7-interacting protein 1	Atf7ip	S	533	0.471297	1.75403			Q9JLV1	BAG family molecular chaperone regulator 3	Bag3	S	404	-0.262669	-1.26271
Q9Z1R2	Large proline-rich protein BAG6	Bag6	S	995	0.46452	0.987463			Q7TT18	Activating transcription factor 7-interacting protein 1	Atf7ip	S	591	-0.569282	-0.856627			Q9Z1R2	Large proline-rich protein BAG6	Bag6	S	995	0.46452	0.653497
Q497V6	Bromo adjacent homology domain-containing 1 protein	Bahd1	S	182	-0.0733796	-0.279849			Q7TT18	Activating transcription factor 7-interacting protein 1	Atf7ip	S	593	-0.529937	-0.561358			Q9Z1R2	Large proline-rich protein BAG6	Bag6	S	1103	-0.249689	0.101465
Q8BKX1	Brain-specific angiogenesis inhibitor 1-associated protein 2	Baiap2	S	326	0.310347	1.44149			Q6KAU8	Autophagy-related protein 16-2	Atg16l2	S	282	-2.13502	-2.66248			Q497V6	Bromo adjacent homology domain-containing 1 protein	Bahd1	S	182	-0.0733796	-0.327357
Q8BKX1	Brain-specific angiogenesis inhibitor 1-associated protein 2	Baiap2	S	367	0.020063	-0.523139			Q6KAU8	Autophagy-related protein 16-2	Atg16l2	S	308	0.419613	0.0987324			Q8BKX1	Brain-specific angiogenesis inhibitor 1-associated protein 2	Baiap2	S	326	0.310347	0.807245
O70445	BRCA1-associated RING domain protein 1	Bard1	S	397	0.316142	0.651181			Q80XK6	Autophagy-related protein 2 homolog B	Atg2b	S	379	-0.167729	-0.215574			Q8BKX1	Brain-specific angiogenesis inhibitor 1-associated protein 2	Baiap2	S	367	0.020063	-0.730986
O88379	Bromodomain adjacent to zinc finger domain protein 1A	Baz1a	T	732	-0.430352	-0.651666			Q80XK6	Autophagy-related protein 2 homolog B	Atg2b	S	381	-0.153737	-3.97981			O70445	BRCA1-associated RING domain protein 1	Bard1	S	397	0.316142	0.386043
Q9Z277	Tyrosine-protein kinase BAZ1B	Baz1b	S	1338	-0.192674	0.717325			Q80XK6	Autophagy-related protein 2 homolog B	Atg2b	S	496	0.0695683	-0.427306			O88379	Bromodomain adjacent to zinc finger domain protein 1A	Baz1a	T	732	-0.430352	-0.206082
Q9Z277	Tyrosine-protein kinase BAZ1B	Baz1b	S	1464	-0.854367	-1.7541			Q62388	Serine-protein kinase ATM	Atm	S	1987	1.92249	1.02299			Q9Z277	Tyrosine-protein kinase BAZ1B	Baz1b	S	1338	-0.192674	1.30982
Q91YE5	Bromodomain adjacent to zinc finger domain protein 2A	Baz2a	S	695	-0.433572	-0.35563			O35126	Atrophin-1	Atn1	S	34	-0.70843	-0.616313			Q9Z277	Tyrosine-protein kinase BAZ1B	Baz1b	S	1464	-0.854367	-0.453339
Q91YE5	Bromodomain adjacent to zinc finger domain protein 2A	Baz2a	T	1041	-0.0494454	-0.849571			O35126	Atrophin-1	Atn1	S	77	0.125565	-1.46447			Q91YE5	Bromodomain adjacent to zinc finger domain protein 2A	Baz2a	S	695	-0.433572	-0.337222
Q91YE5	Bromodomain adjacent to zinc finger domain protein 2A	Baz2a	S	1042	-0.378152	-0.166731			O35126	Atrophin-1	Atn1	S	646	-0.211648	-0.362701			Q91YE5	Bromodomain adjacent to zinc finger domain protein 2A	Baz2a	T	1041	-0.0494454	-0.223845
Q91YE5	Bromodomain adjacent to zinc finger domain protein 2A	Baz2a	T	1173	-0.543601	0.0663056			O54827	Probable phospholipid-transporting ATPase VA	Atp10a	S	470	0.268246	0.140519			Q91YE5	Bromodomain adjacent to zinc finger domain protein 2A	Baz2a	S	1042	-0.378152	-0.211583
Q91YE5	Bromodomain adjacent to zinc finger domain protein 2A	Baz2a	S	1174	-0.758642	-2.42648			Q3TYU2	Probable cation-transporting ATPase 13A5	Atp13a5	S	1014	1.33299	-0.00179519			Q91YE5	Bromodomain adjacent to zinc finger domain protein 2A	Baz2a	T	1173	-0.543601	-3.22224
Q8CCN5	Breast carcinoma-amplified sequence 3 homolog	Bcas3	S	480	0.0784411	0.446515			O55143	Sarcoplasmic/endoplasmic reticulum calcium ATPase 2	Atp2a2	S	663	0.623788	0.878043			Q91YE5	Bromodomain adjacent to zinc finger domain protein 2A	Baz2a	S	1174	-0.758642	0.275805
Q8CCN5	Breast carcinoma-amplified sequence 3 homolog	Bcas3	S	487	0.0784411	0.0773688			Q64518	Sarcoplasmic/endoplasmic reticulum calcium ATPase 3	Atp2a3	S	17	0.238638	0.476239			Q8CCN5	Breast carcinoma-amplified sequence 3 homolog	Bcas3	S	480	0.0784411	-0.470587
Q8CCN5	Breast carcinoma-amplified sequence 3 homolog	Bcas3	S	823	0.24838	-0.109749			Q64518	Sarcoplasmic/endoplasmic reticulum calcium ATPase 3	Atp2a3	T	19	0.323241	0.476239			Q8CCN5	Breast carcinoma-amplified sequence 3 homolog	Bcas3	S	823	0.24838	-0.475771
O55028	[3-methyl-2-oxobutanoate dehydrogenase [lipoamide]] kinase, mitochondrial	Bckdk	S	31	-0.0645668	-0.378744			G5E829	Plasma membrane calcium-transporting ATPase 1	Atp2b1	S	768	0.812349	0.0834707			Q9Z0H7	B-cell lymphoma/leukemia 10	Bcl10	S	138	0.586229	0.142113
Q9Z0H7	B-cell lymphoma/leukemia 10	Bcl10	S	138	0.586229	1.02979			G5E829	Plasma membrane calcium-transporting ATPase 1	Atp2b1	S	769	0.812349	0.0834707			Q99PV8	B-cell lymphoma/leukemia 11B	Bcl11b	S	96	0.196025	-4.7822
Q99PV8	B-cell lymphoma/leukemia 11B	Bcl11b	S	96	0.196025	-0.065415			G5E829	Plasma membrane calcium-transporting ATPase 1	Atp2b1	T	771	0.812349	0.361402			Q99PV8	B-cell lymphoma/leukemia 11B	Bcl11b	S	101	0.147368	-2.52009
Q99PV8	B-cell lymphoma/leukemia 11B	Bcl11b	S	128	0.271102	0.450374			G5E829	Plasma membrane calcium-transporting ATPase 1	Atp2b1	S	1155	-0.550126	-0.528771			Q99PV8	B-cell lymphoma/leukemia 11B	Bcl11b	S	128	0.271102	-0.0950757
Q99PV8	B-cell lymphoma/leukemia 11B	Bcl11b	S	375	-0.0259019	0.509757			Q6Q477	Calcium-transporting ATPase	Atp2b4	S	329	0.904243	0.91692			Q99PV8	B-cell lymphoma/leukemia 11B	Bcl11b	S	375	-0.0259019	0.0315433
Q99PV8	B-cell lymphoma/leukemia 11B	Bcl11b	T	376	0.18797	0.272216			Q03265	ATP synthase subunit alpha, mitochondrial	Atp5a1	S	65	-0.311925	-0.219235			Q99PV8	B-cell lymphoma/leukemia 11B	Bcl11b	T	376	0.18797	0.27792
Q99PV8	B-cell lymphoma/leukemia 11B	Bcl11b	S	381	0.0736338	0.34871			P56480	ATP synthase subunit beta, mitochondrial	Atp5b	S	529	-0.943001	-0.916875			Q99PV8	B-cell lymphoma/leukemia 11B	Bcl11b	S	381	0.0736338	-0.0851763
Q99PV8	B-cell lymphoma/leukemia 11B	Bcl11b	S	496	-0.0134648	-0.693199			P15920	V-type proton ATPase 116 kDa subunit a isoform 2	Atp6v0a2	S	695	1.31348	1.01504			Q99PV8	B-cell lymphoma/leukemia 11B	Bcl11b	S	496	-0.0134648	-0.397292
Q99PV8	B-cell lymphoma/leukemia 11B	Bcl11b	T	744	0.0956409	-1.36056			Q64430	Copper-transporting ATPase 1	Atp7a	S	1438	0.220085	0.308457			Q99PV8	B-cell lymphoma/leukemia 11B	Bcl11b	S	762	-0.0273961	-1.10344
Q99PV8	B-cell lymphoma/leukemia 11B	Bcl11b	S	762	-0.0273961	-2.10046			Q8BMG1	ATR-interacting protein	Atrip	S	14	0.665526	-0.0143875			O08664	B-cell CLL/lymphoma 7 protein family member C	Bcl7c	S	97	0.766441	1.37242
O54918	Bcl-2-like protein 11	Bcl2l11	S	82	-0.0535915	-1.5581			Q61687	Transcriptional regulator ATRX	Atrx	S	35	0.0148347	0.462275			Q67FY2	B-cell CLL/lymphoma 9-like protein	Bcl9l	S	21	0.0675384	-0.526659
O08664	B-cell CLL/lymphoma 7 protein family member C	Bcl7c	S	97	0.766441	1.25802			Q61687	Transcriptional regulator ATRX	Atrx	S	92	0.781484	0.0748754			Q8K019	Bcl-2-associated transcription factor 1	Bclaf1	S	177	-0.161868	-0.165356
Q67FY2	B-cell CLL/lymphoma 9-like protein	Bcl9l	S	21	0.0675384	-0.38534			Q61687	Transcriptional regulator ATRX	Atrx	S	590	1.5254	1.50802			Q8K019	Bcl-2-associated transcription factor 1	Bclaf1	S	198	0.310239	0.486572
Q8K019	Bcl-2-associated transcription factor 1	Bclaf1	S	177	-0.161868	-0.308956			Q61687	Transcriptional regulator ATRX	Atrx	S	717	0.505186	0.747479			Q8K019	Bcl-2-associated transcription factor 1	Bclaf1	S	299	-0.111626	0.0944178
Q8K019	Bcl-2-associated transcription factor 1	Bclaf1	S	198	0.310239	0.419357			Q61687	Transcriptional regulator ATRX	Atrx	S	766	-0.721905	-0.208449			Q8K019	Bcl-2-associated transcription factor 1	Bclaf1	S	314	-0.272638	0.127171
Q8K019	Bcl-2-associated transcription factor 1	Bclaf1	S	299	-0.111626	0.555153			Q61687	Transcriptional regulator ATRX	Atrx	S	783	-1.10459	-0.855169			Q8K019	Bcl-2-associated transcription factor 1	Bclaf1	S	395	0.127241	-0.63325
Q8K019	Bcl-2-associated transcription factor 1	Bclaf1	S	314	-0.272638	0.844207			Q61687	Transcriptional regulator ATRX	Atrx	S	801	0.790291	0.68276			Q8K019	Bcl-2-associated transcription factor 1	Bclaf1	S	494	0.0154527	0.302651
Q8K019	Bcl-2-associated transcription factor 1	Bclaf1	S	395	0.127241	0.151846			Q61687	Transcriptional regulator ATRX	Atrx	S	1290	0.655313	0.664026			Q8K019	Bcl-2-associated transcription factor 1	Bclaf1	S	646	-0.00113396	-1.5344
Q8K019	Bcl-2-associated transcription factor 1	Bclaf1	S	494	0.0154527	0.753762			Q61687	Transcriptional regulator ATRX	Atrx	S	1512	-0.418416	-0.475771			Q8K019	Bcl-2-associated transcription factor 1	Bclaf1	S	656	0.0925175	-1.09483
Q8K019	Bcl-2-associated transcription factor 1	Bclaf1	S	646	-0.00113396	-0.975315			P54254	Ataxin-1	Atxn1	S	382	0.0929085	0.165545			Q8CGN4	BCL-6 corepressor	Bcor	S	423	-0.14094	-0.681055
Q8K019	Bcl-2-associated transcription factor 1	Bclaf1	S	656	0.0925175	-0.116332			P0C7T6	Ataxin-1-like	Atxn1l	T	328	0.356851	0.18796			Q6PAJ1	Breakpoint cluster region protein	Bcr	S	461	0.978572	-0.0370489
Q8CGN4	BCL-6 corepressor	Bcor	S	423	-0.14094	-0.991543			O70305	Ataxin-2	Atxn2	S	219	1.15037	0.419497			O35623	BET1 homolog	Bet1	S	50	-0.241342	0.823102
Q6PAJ1	Breakpoint cluster region protein	Bcr	S	461	0.978572	0.108536			O70305	Ataxin-2	Atxn2	S	741	-1.17279	0.0428189			O08539	Myc box-dependent-interacting protein 1	Bin1	S	298	-0.319962	-0.45625
O35623	BET1 homolog	Bet1	S	50	-0.241342	0.671078			Q7TQH0	Ataxin-2-like protein	Atxn2l	S	109	1.33242	0.865518			O08539	Myc box-dependent-interacting protein 1	Bin1	S	304	-0.136155	-0.328184
O08539	Myc box-dependent-interacting protein 1	Bin1	S	298	-0.319962	-0.511684			Q7TQH0	Ataxin-2-like protein	Atxn2l	S	304	0.727151	-0.0921065			O08539	Myc box-dependent-interacting protein 1	Bin1	S	324	0.0913914	-0.301316
O08539	Myc box-dependent-interacting protein 1	Bin1	S	304	-0.136155	-0.3027			Q7TQH0	Ataxin-2-like protein	Atxn2l	S	333	-0.30076	0.331569			D3Z6Q9	Bridging integrator 2	Bin2	S	380	-0.0613629	-0.261797
O08539	Myc box-dependent-interacting protein 1	Bin1	S	324	0.0913914	-0.281927			Q7TQH0	Ataxin-2-like protein	Atxn2l	S	337	0.597991	0.580158			D3Z6Q9	Bridging integrator 2	Bin2	T	407	0.0647361	0.392249
D3Z6Q9	Bridging integrator 2	Bin2	S	380	-0.0613629	-0.0805964			Q7TQH0	Ataxin-2-like protein	Atxn2l	S	339	0.400463	-3.73952			D3Z6Q9	Bridging integrator 2	Bin2	S	463	-0.244356	-0.279376
D3Z6Q9	Bridging integrator 2	Bin2	S	392	-0.0911682	0.18718			Q7TQH0	Ataxin-2-like protein	Atxn2l	S	407	-0.754883	-0.64088			D3Z6Q9	Bridging integrator 2	Bin2	S	464	-0.067219	-0.193885
D3Z6Q9	Bridging integrator 2	Bin2	T	407	0.0647361	-0.226697			Q7TQH0	Ataxin-2-like protein	Atxn2l	S	561	0.2291	0.0674171			Q62210	Baculoviral IAP repeat-containing protein 2	Birc2	S	152	0.418368	0.0720917
D3Z6Q9	Bridging integrator 2	Bin2	S	463	-0.244356	-0.236092			Q7TQH0	Ataxin-2-like protein	Atxn2l	S	562	-3.49112	0.796787			Q62210	Baculoviral IAP repeat-containing protein 2	Birc2	S	153	0.57069	0.251221
D3Z6Q9	Bridging integrator 2	Bin2	S	464	-0.067219	-0.247252			Q7TQH0	Ataxin-2-like protein	Atxn2l	S	597	0.191798	-0.217105			Q91Z96	BMP-2-inducible protein kinase	Bmp2k	S	960	-0.205364	-0.623402
Q62210	Baculoviral IAP repeat-containing protein 2	Birc2	S	153	0.57069	0.941831			Q7TQH0	Ataxin-2-like protein	Atxn2l	S	683	-4.1266	-0.318198			O54940	BCL2/adenovirus E1B 19 kDa protein-interacting protein 2	Bnip2	S	114	-0.073099	-0.54353
Q91Z96	BMP-2-inducible protein kinase	Bmp2k	S	960	-0.205364	-0.759392			Q7TQH0	Ataxin-2-like protein	Atxn2l	S	687	-3.97113	-3.74992			O55003	BCL2/adenovirus E1B 19 kDa protein-interacting protein 3	Bnip3	S	88	-0.354242	-0.214299
Q91Z96	BMP-2-inducible protein kinase	Bmp2k	S	1087	0.699203	0.64126			Q9CVD2	Ataxin-3	Atxn3	S	219	-0.164583	0.79548			E9Q6J5		Bod1l	S	2001	-0.267878	0.22452
O54940	BCL2/adenovirus E1B 19 kDa protein-interacting protein 2	Bnip2	S	114	-0.073099	-0.67212			Q80U56	Late secretory pathway protein AVL9 homolog	Avl9	S	368	0.779334	0.923729			E9Q6J5		Bod1l	S	3000	-0.0549762	0.520354
O55003	BCL2/adenovirus E1B 19 kDa protein-interacting protein 3	Bnip3	S	88	-0.354242	-0.369966			P97302	Transcription regulator protein BACH1	Bach1	S	448	0.32788	0.357921			E9Q6J5		Bod1l	S	3010	-0.0843657	-0.864205
E9Q6J5		Bod1l	S	2001	-0.267878	-0.934609			P97303	Transcription regulator protein BACH2	Bach2	S	314	-0.110635	0.605454			P28028	Serine/threonine-protein kinase B-raf	Braf	S	454	0.346875	0.808876
E9Q6J5		Bod1l	S	3000	-0.0549762	0.5366			P97303	Transcription regulator protein BACH2	Bach2	S	335	0.340576	-4.55452			P28028	Serine/threonine-protein kinase B-raf	Braf	S	766	-0.185377	-0.804283
E9Q6J5		Bod1l	S	3010	-0.0843657	-0.684488			P97303	Transcription regulator protein BACH2	Bach2	S	336	-2.94098	-3.21937			P48754	Breast cancer type 1 susceptibility protein homolog	Brca1	S	686	-0.13045	-0.776044
P28028	Serine/threonine-protein kinase B-raf	Braf	S	454	0.346875	1.5189			P97303	Transcription regulator protein BACH2	Bach2	S	408	0.168861	0.233392			P48754	Breast cancer type 1 susceptibility protein homolog	Brca1	S	703	0.0250519	-4.23301
P28028	Serine/threonine-protein kinase B-raf	Braf	S	766	-0.185377	-0.949591			Q9JLV1	BAG family molecular chaperone regulator 3	Bag3	S	404	-0.604104	-1.26271			P48754	Breast cancer type 1 susceptibility protein homolog	Brca1	S	705	-0.49102	-0.488454
P48754	Breast cancer type 1 susceptibility protein homolog	Brca1	S	686	-0.13045	-0.764612			Q9Z1R2	Large proline-rich protein BAG6	Bag6	S	995	0.987463	0.653497			P48754	Breast cancer type 1 susceptibility protein homolog	Brca1	S	706	-0.288203	-0.616313
P48754	Breast cancer type 1 susceptibility protein homolog	Brca1	S	703	0.0250519	-4.01789			Q497V6	Bromo adjacent homology domain-containing 1 protein	Bahd1	S	182	-0.279849	-0.327357			P48754	Breast cancer type 1 susceptibility protein homolog	Brca1	S	1422	0.490286	1.22204
P48754	Breast cancer type 1 susceptibility protein homolog	Brca1	S	705	-0.49102	0.409813			Q8BKX1	Brain-specific angiogenesis inhibitor 1-associated protein 2	Baiap2	S	326	1.44149	0.807245			Q7JJ13	Bromodomain-containing protein 2	Brd2	S	297	-0.0014009	-0.715031
P48754	Breast cancer type 1 susceptibility protein homolog	Brca1	S	706	-0.288203	-0.65856			Q8BKX1	Brain-specific angiogenesis inhibitor 1-associated protein 2	Baiap2	S	367	-0.523139	-0.730986			Q7JJ13	Bromodomain-containing protein 2	Brd2	S	300	-0.155571	-0.708554
P48754	Breast cancer type 1 susceptibility protein homolog	Brca1	S	1422	0.490286	1.64457			Q9DCT6	Chromatin complexes subunit BAP18	Bap18	S	96	-0.919911	-0.641222			Q7JJ13	Bromodomain-containing protein 2	Brd2	S	631	-0.027668	-0.473838
Q7JJ13	Bromodomain-containing protein 2	Brd2	S	297	-0.0014009	-0.591372			O70445	BRCA1-associated RING domain protein 1	Bard1	S	397	0.651181	0.386043			Q8K2F0	Bromodomain-containing protein 3	Brd3	S	262	-0.28573	-1.06359
Q7JJ13	Bromodomain-containing protein 2	Brd2	S	300	-0.155571	-2.13571			Q9D275	Basic leucine zipper transcriptional factor ATF-like 3	Batf3	S	2	-0.230142	-1.27913			Q8K2F0	Bromodomain-containing protein 3	Brd3	S	564	0.039267	-0.0200938
Q7JJ13	Bromodomain-containing protein 2	Brd2	S	304	0.0250519	-0.440802			Q9D275	Basic leucine zipper transcriptional factor ATF-like 3	Batf3	S	24	1.15866	1.34832			Q9ESU6	Bromodomain-containing protein 4	Brd4	S	471	-0.00608042	-0.548449
Q8K2F0	Bromodomain-containing protein 3	Brd3	S	260	-0.214805	-0.248308			O88379	Bromodomain adjacent to zinc finger domain protein 1A	Baz1a	T	732	-0.651666	-0.206082			O88665	Bromodomain-containing protein 7	Brd7	S	279	-0.0133302	0.369474
Q8K2F0	Bromodomain-containing protein 3	Brd3	S	262	-0.28573	-1.45068			Q9Z277	Tyrosine-protein kinase BAZ1B	Baz1b	S	1338	0.717325	1.30982			Q8R3B7	Bromodomain-containing protein 8	Brd8	S	460	-0.117878	-0.597465
Q8K2F0	Bromodomain-containing protein 3	Brd3	S	564	0.039267	0.294194			Q9Z277	Tyrosine-protein kinase BAZ1B	Baz1b	S	1464	-1.7541	-0.453339			Q3UQU0	Bromodomain-containing protein 9	Brd9	S	103	-0.267525	-0.291962
Q9ESU6	Bromodomain-containing protein 4	Brd4	S	471	-0.00608042	-0.594054			Q91YE5	Bromodomain adjacent to zinc finger domain protein 2A	Baz2a	S	695	-0.35563	-0.337222			Q3UQU0	Bromodomain-containing protein 9	Brd9	S	587	0.592699	1.31565
O88665	Bromodomain-containing protein 7	Brd7	S	279	-0.0133302	0.79633			Q91YE5	Bromodomain adjacent to zinc finger domain protein 2A	Baz2a	T	1041	-0.849571	-0.223845			Q921C3	Bromodomain and WD repeat-containing protein 1	Brwd1	S	1830	-0.130363	-0.153008
Q8R3B7	Bromodomain-containing protein 8	Brd8	S	460	-0.117878	-0.59964			Q91YE5	Bromodomain adjacent to zinc finger domain protein 2A	Baz2a	S	1042	-0.166731	-0.211583			Q921C3	Bromodomain and WD repeat-containing protein 1	Brwd1	T	1926	-0.200222	-0.223247
Q3UQU0	Bromodomain-containing protein 9	Brd9	S	103	-0.267525	-1.05351			Q91YE5	Bromodomain adjacent to zinc finger domain protein 2A	Baz2a	T	1173	0.0663056	-3.22224			Q921C3	Bromodomain and WD repeat-containing protein 1	Brwd1	S	1927	0.199978	0.403974
Q3UQU0	Bromodomain-containing protein 9	Brd9	S	587	0.592699	1.78809			Q91YE5	Bromodomain adjacent to zinc finger domain protein 2A	Baz2a	S	1174	-2.42648	0.275805			Q8R149	BUD13 homolog	Bud13	S	18	0.0370592	-0.450334
Q921C3	Bromodomain and WD repeat-containing protein 1	Brwd1	S	1830	-0.130363	-0.236172			Q8VBW5	HMG box transcription factor BBX	Bbx	S	242	0.457963	-0.257502			Q8R149	BUD13 homolog	Bud13	T	131	-0.608443	-1.78851
Q921C3	Bromodomain and WD repeat-containing protein 1	Brwd1	T	1926	-0.200222	-0.838398			Q8CCN5	Breast carcinoma-amplified sequence 3 homolog	Bcas3	S	480	0.446515	-0.470587			Q8R149	BUD13 homolog	Bud13	T	134	-0.608443	-1.78851
Q921C3	Bromodomain and WD repeat-containing protein 1	Brwd1	S	1927	0.199978	-0.0218474			Q8CCN5	Breast carcinoma-amplified sequence 3 homolog	Bcas3	S	488	-3.07105	0.28551			Q8R149	BUD13 homolog	Bud13	S	135	-0.265664	-0.361665
Q8R149	BUD13 homolog	Bud13	S	18	0.0370592	-1.1044			Q8CCN5	Breast carcinoma-amplified sequence 3 homolog	Bcas3	S	823	-0.109749	-0.475771			Q8R149	BUD13 homolog	Bud13	T	144	-0.291937	-1.06544
Q8R149	BUD13 homolog	Bud13	T	131	-0.608443	-1.58202			O55028	[3-methyl-2-oxobutanoate dehydrogenase [lipoamide]] kinase, mitochondrial	Bckdk	S	33	-0.483199	-0.0749586			Q8R149	BUD13 homolog	Bud13	S	148	0.109304	-0.553168
Q8R149	BUD13 homolog	Bud13	T	134	-0.608443	-1.58202			Q9Z0H7	B-cell lymphoma/leukemia 10	Bcl10	S	138	1.02979	0.142113			Q8R149	BUD13 homolog	Bud13	T	196	-0.279598	-0.706521
Q8R149	BUD13 homolog	Bud13	S	135	-0.265664	-0.47795			Q99PV8	B-cell lymphoma/leukemia 11B	Bcl11b	S	96	-0.065415	-4.7822			Q8R149	BUD13 homolog	Bud13	S	200	-0.279598	-0.706521
Q8R149	BUD13 homolog	Bud13	T	144	-0.291937	-1.25732			Q99PV8	B-cell lymphoma/leukemia 11B	Bcl11b	S	128	0.450374	-0.0950757			Q8R149	BUD13 homolog	Bud13	S	238	-0.163809	-0.698537
Q8R149	BUD13 homolog	Bud13	S	148	0.109304	-0.106799			Q99PV8	B-cell lymphoma/leukemia 11B	Bcl11b	S	375	0.509757	0.0315433			Q8R149	BUD13 homolog	Bud13	S	251	-0.257112	-0.740008
Q8R149	BUD13 homolog	Bud13	T	196	-0.279598	-0.502061			Q99PV8	B-cell lymphoma/leukemia 11B	Bcl11b	T	376	0.272216	0.27792			Q8R149	BUD13 homolog	Bud13	S	297	-0.270642	-0.71491
Q8R149	BUD13 homolog	Bud13	S	200	-0.279598	-0.502061			Q99PV8	B-cell lymphoma/leukemia 11B	Bcl11b	S	381	0.34871	-0.0851763			Q8R149	BUD13 homolog	Bud13	S	376	-0.0101036	-0.169797
Q8R149	BUD13 homolog	Bud13	S	238	-0.163809	-0.479189			Q99PV8	B-cell lymphoma/leukemia 11B	Bcl11b	S	496	-0.693199	-0.397292			Q80X80	C2 domain-containing protein 2-like	C2cd2l	S	662	0.5286	0.814383
Q8R149	BUD13 homolog	Bud13	S	251	-0.257112	-1.04107			Q99PV8	B-cell lymphoma/leukemia 11B	Bcl11b	S	762	-2.10046	-1.10344			Q52KB6	C2 domain-containing protein 3	C2cd3	S	453	-0.149154	-0.297261
Q8R149	BUD13 homolog	Bud13	S	297	-0.270642	-0.68306			O08664	B-cell CLL/lymphoma 7 protein family member C	Bcl7c	S	97	1.25802	1.37242			Q7TPS5	C2 domain-containing protein 5	C2cd5	S	260	-0.486454	0.229213
Q80X80	C2 domain-containing protein 2-like	C2cd2l	S	662	0.5286	1.64385			Q67FY2	B-cell CLL/lymphoma 9-like protein	Bcl9l	S	21	-0.38534	-0.526659			Q7TPS5	C2 domain-containing protein 5	C2cd5	S	305	0.173381	0.38509
Q52KB6	C2 domain-containing protein 3	C2cd3	S	453	-0.149154	0.150614			Q8K019	Bcl-2-associated transcription factor 1	Bclaf1	S	177	-0.308956	-0.165356			Q7TPS5	C2 domain-containing protein 5	C2cd5	S	643	-0.038995	-0.373665
Q52KB6	C2 domain-containing protein 3	C2cd3	S	501	-0.701402	0.532208			Q8K019	Bcl-2-associated transcription factor 1	Bclaf1	S	198	0.419357	0.486572			Q7TPS5	C2 domain-containing protein 5	C2cd5	S	659	-0.174184	0.0222715
Q7TPS5	C2 domain-containing protein 5	C2cd5	S	305	0.173381	-0.322749			Q8K019	Bcl-2-associated transcription factor 1	Bclaf1	S	299	0.555153	0.0944178			Q8VDY9	Caspase activity and apoptosis inhibitor 1	Caap1	S	183	-0.593093	0.0368352
Q7TPS5	C2 domain-containing protein 5	C2cd5	S	657	-0.0918786	-0.215296			Q8K019	Bcl-2-associated transcription factor 1	Bclaf1	S	314	0.844207	0.127171			Q8VDY9	Caspase activity and apoptosis inhibitor 1	Caap1	S	307	0.161626	-0.214979
Q7TPS5	C2 domain-containing protein 5	C2cd5	S	659	-0.174184	0.125879			Q8K019	Bcl-2-associated transcription factor 1	Bclaf1	S	395	0.151846	-0.63325			B2RQC6	CAD protein;Glutamine-dependent carbamoyl-phosphate synthase;Aspartate carbamoyltransferase;Dihydroorotase	Cad	S	1038	-0.105874	-0.387871
Q7TPS5	C2 domain-containing protein 5	C2cd5	S	661	-0.0888971	-0.263828			Q8K019	Bcl-2-associated transcription factor 1	Bclaf1	S	494	0.753762	0.302651			B2RQC6	CAD protein;Glutamine-dependent carbamoyl-phosphate synthase;Aspartate carbamoyltransferase;Dihydroorotase	Cad	S	1859	-0.294732	-0.3161
Q8VDY9	Caspase activity and apoptosis inhibitor 1	Caap1	S	307	0.161626	0.0476984			Q8K019	Bcl-2-associated transcription factor 1	Bclaf1	S	646	-0.975315	-1.5344			Q6PHZ2	Calcium/calmodulin-dependent protein kinase type II subunit delta	Camk2d	S	472	-0.0583048	-0.461887
Q8R0S4	Voltage-dependent L-type calcium channel subunit beta-4;Voltage-dependent L-type calcium channel subunit beta-1;Voltage-dependent L-type calcium channel subunit beta-2	Cacnb4;Cacnb1;Cacnb2	S	274	-0.174771	-0.303121			Q8K019	Bcl-2-associated transcription factor 1	Bclaf1	S	656	-0.116332	-1.09483			A2AHC3	Calmodulin-regulated spectrin-associated protein 1	Camsap1	S	553	0.201022	0.252266
B2RQC6	CAD protein;Glutamine-dependent carbamoyl-phosphate synthase;Aspartate carbamoyltransferase;Dihydroorotase	Cad	S	1038	-0.105874	0.592013			Q8CGN4	BCL-6 corepressor	Bcor	S	423	-0.991543	-0.681055			A2AHC3	Calmodulin-regulated spectrin-associated protein 1	Camsap1	S	560	0.155413	0.140719
B2RQC6	CAD protein;Glutamine-dependent carbamoyl-phosphate synthase;Aspartate carbamoyltransferase;Dihydroorotase	Cad	S	1859	-0.294732	-0.499352			A2AQH4	BCL-6 corepressor-like protein 1	Bcorl1	S	607	0.0625116	-0.120006			Q8C1B1	Calmodulin-regulated spectrin-associated protein 2	Camsap2	S	439	0.163056	1.03262
Q6PHZ2	Calcium/calmodulin-dependent protein kinase type II subunit delta	Camk2d	S	472	-0.0583048	-0.789224			A2AQH4	BCL-6 corepressor-like protein 1	Bcorl1	S	1474	-0.629699	-0.587088			Q8C1B1	Calmodulin-regulated spectrin-associated protein 2	Camsap2	S	1285	0.152056	-0.348273
Q8C078	Calcium/calmodulin-dependent protein kinase kinase 2	Camkk2	S	91	0.772308	1.84175			Q6PAJ1	Breakpoint cluster region protein	Bcr	S	461	0.108536	-0.0370489			Q8C1B1	Calmodulin-regulated spectrin-associated protein 2	Camsap2	S	1291	-0.858447	-0.10528
A2AHC3	Calmodulin-regulated spectrin-associated protein 1	Camsap1	S	553	0.201022	0.426602			O35623	BET1 homolog	Bet1	S	50	0.671078	0.823102			P35564	Calnexin	Canx	S	582	-1.07509	0.871093
A2AHC3	Calmodulin-regulated spectrin-associated protein 1	Camsap1	S	560	0.155413	-0.781326			O08539	Myc box-dependent-interacting protein 1	Bin1	S	298	-0.511684	-0.45625			P24452	Macrophage-capping protein	Capg	S	341	0.25778	0.723377
Q8C1B1	Calmodulin-regulated spectrin-associated protein 2	Camsap2	S	439	0.163056	0.89607			O08539	Myc box-dependent-interacting protein 1	Bin1	S	304	-0.3027	-0.328184			P47754	F-actin-capping protein subunit alpha-2	Capza2	S	9	-0.0541452	0.256931
Q8C1B1	Calmodulin-regulated spectrin-associated protein 2	Camsap2	S	1285	0.152056	-0.157699			O08539	Myc box-dependent-interacting protein 1	Bin1	S	324	-0.281927	-0.301316			Q8CIS0	Caspase recruitment domain-containing protein 11	Card11	S	466	0.138552	0.388003
Q8C1B1	Calmodulin-regulated spectrin-associated protein 2	Camsap2	S	1291	-0.858447	-0.457987			D3Z6Q9	Bridging integrator 2	Bin2	S	380	-0.0805964	-0.261797			Q8CIS0	Caspase recruitment domain-containing protein 11	Card11	S	598	0.356177	0.291027
P35564	Calnexin	Canx	S	582	-1.07509	-1.00151			D3Z6Q9	Bridging integrator 2	Bin2	T	407	-0.226697	0.392249			Q8CIS0	Caspase recruitment domain-containing protein 11	Card11	S	891	0.469056	0.412637
P24452	Macrophage-capping protein	Capg	S	341	0.25778	1.48527			D3Z6Q9	Bridging integrator 2	Bin2	S	463	-0.236092	-0.279376			Q9CR86	Calcium-regulated heat stable protein 1	Carhsp1	S	42	0.00219867	0.22314
P47754	F-actin-capping protein subunit alpha-2	Capza2	S	9	-0.0541452	-0.337107			D3Z6Q9	Bridging integrator 2	Bin2	S	464	-0.247252	-0.193885			Q9CR86	Calcium-regulated heat stable protein 1	Carhsp1	S	53	0.133576	-1.40963
Q8CIS0	Caspase recruitment domain-containing protein 11	Card11	S	466	0.138552	0.508699			Q62210	Baculoviral IAP repeat-containing protein 2	Birc2	S	153	0.941831	0.251221			O89110	Caspase-8;Caspase-8 subunit p18;Caspase-8 subunit p10	Casp8	S	188	0.00419456	-0.311185
Q8CIS0	Caspase recruitment domain-containing protein 11	Card11	S	598	0.356177	0.830887			Q91Z96	BMP-2-inducible protein kinase	Bmp2k	S	702	0.53391	0.257973			Q9WUF3	CASP8-associated protein 2	Casp8ap2	S	1530	0.0444487	-0.427996
Q8CIS0	Caspase recruitment domain-containing protein 11	Card11	S	891	0.469056	-0.184577			Q91Z96	BMP-2-inducible protein kinase	Bmp2k	S	960	-0.759392	-0.623402			P51125	Calpastatin	Cast	S	11	0.280575	0.41555
Q9CR86	Calcium-regulated heat stable protein 1	Carhsp1	S	42	0.00219867	0.0797654			O54940	BCL2/adenovirus E1B 19 kDa protein-interacting protein 2	Bnip2	S	114	-0.67212	-0.54353			P51125	Calpastatin	Cast	S	15	0.0159804	-4.8937
Q9CR86	Calcium-regulated heat stable protein 1	Carhsp1	S	53	0.133576	-0.368906			O55003	BCL2/adenovirus E1B 19 kDa protein-interacting protein 3	Bnip3	S	88	-0.369966	-0.214299			P51125	Calpastatin	Cast	S	81	0.42613	0.107323
O89110	Caspase-8;Caspase-8 subunit p18;Caspase-8 subunit p10	Casp8	S	188	0.00419456	-0.282509			E9Q6J5		Bod1l	S	2001	-0.934609	0.22452			P51125	Calpastatin	Cast	S	165	0.0620561	1.07585
P51125	Calpastatin	Cast	S	11	0.280575	-0.206114			E9Q6J5		Bod1l	S	3000	0.5366	0.520354			P51125	Calpastatin	Cast	T	216	0.438877	0.798051
P51125	Calpastatin	Cast	S	165	0.0620561	-1.18992			E9Q6J5		Bod1l	S	3010	-0.684488	-0.864205			P51125	Calpastatin	Cast	T	479	-0.200575	-0.837919
P51125	Calpastatin	Cast	T	216	0.438877	1.27122			P28028	Serine/threonine-protein kinase B-raf	Braf	S	454	1.5189	0.808876			Q08024	Core-binding factor subunit beta	Cbfb	S	173	0.683097	0.659722
P51125	Calpastatin	Cast	T	479	-0.200575	-0.735507			P28028	Serine/threonine-protein kinase B-raf	Braf	S	766	-0.949591	-0.804283			Q08024	Core-binding factor subunit beta	Cbfb	S	176	-0.212732	0.123882
Q08024	Core-binding factor subunit beta	Cbfb	S	173	0.683097	1.38868			P48754	Breast cancer type 1 susceptibility protein homolog	Brca1	S	686	-0.764612	-0.776044			P22682	E3 ubiquitin-protein ligase CBL	Cbl	S	480	-0.0176436	0.233081
Q08024	Core-binding factor subunit beta	Cbfb	S	176	-0.212732	0.565959			P48754	Breast cancer type 1 susceptibility protein homolog	Brca1	S	703	-4.01789	-4.23301			P22682	E3 ubiquitin-protein ligase CBL	Cbl	S	722	-0.799837	-1.07365
P22682	E3 ubiquitin-protein ligase CBL	Cbl	S	480	-0.0176436	0.875265			P48754	Breast cancer type 1 susceptibility protein homolog	Brca1	S	705	0.409813	-0.488454			Q3TTA7	E3 ubiquitin-protein ligase CBL-B	Cblb	S	480	0.439762	1.44104
P22682	E3 ubiquitin-protein ligase CBL	Cbl	S	722	-0.799837	-0.346556			P48754	Breast cancer type 1 susceptibility protein homolog	Brca1	S	706	-0.65856	-0.616313			Q3TTA7	E3 ubiquitin-protein ligase CBL-B	Cblb	S	521	0.034848	-0.0724155
Q3TTA7	E3 ubiquitin-protein ligase CBL-B	Cblb	S	480	0.439762	0.93258			P48754	Breast cancer type 1 susceptibility protein homolog	Brca1	S	1422	1.64457	1.22204			Q3TTA7	E3 ubiquitin-protein ligase CBL-B	Cblb	S	525	-0.202614	-0.0518505
Q3TTA7	E3 ubiquitin-protein ligase CBL-B	Cblb	S	521	0.034848	-0.265472			Q7JJ13	Bromodomain-containing protein 2	Brd2	S	297	-0.591372	-0.715031			Q3TTA7	E3 ubiquitin-protein ligase CBL-B	Cblb	S	529	0.297166	0.0636384
Q3TTA7	E3 ubiquitin-protein ligase CBL-B	Cblb	S	525	-0.202614	-0.577424			Q7JJ13	Bromodomain-containing protein 2	Brd2	S	300	-2.13571	-0.708554			Q3TTA7	E3 ubiquitin-protein ligase CBL-B	Cblb	S	671	0.840994	0.154666
P83917	Chromobox protein homolog 1	Cbx1	S	89	-0.546734	-1.17309			Q8K2F0	Bromodomain-containing protein 3	Brd3	S	262	-1.45068	-1.06359			P83917	Chromobox protein homolog 1	Cbx1	S	89	-0.546734	-1.75904
P23198	Chromobox protein homolog 3	Cbx3	S	93	-0.0707161	0.237537			Q8K2F0	Bromodomain-containing protein 3	Brd3	S	564	0.294194	-0.0200938			P23198	Chromobox protein homolog 3	Cbx3	S	93	-0.0707161	-1.81506
P23198	Chromobox protein homolog 3	Cbx3	S	95	-0.436331	-1.3334			Q9ESU6	Bromodomain-containing protein 4	Brd4	S	471	-0.594054	-0.548449			P23198	Chromobox protein homolog 3	Cbx3	S	95	-0.436331	-3.72608
P23198	Chromobox protein homolog 3	Cbx3	S	97	-0.149139	-2.23496			Q9ESU6	Bromodomain-containing protein 4	Brd4	S	1073	1.10189	1.86333			P23198	Chromobox protein homolog 3	Cbx3	S	97	-0.149139	-1.05048
P23198	Chromobox protein homolog 3	Cbx3	S	102	-0.20798	-2.12669			O88665	Bromodomain-containing protein 7	Brd7	S	279	0.79633	0.369474			P23198	Chromobox protein homolog 3	Cbx3	S	99	-0.278919	-0.548127
Q61686	Chromobox protein homolog 5	Cbx5	S	13	0.018089	-0.50633			Q8R3B7	Bromodomain-containing protein 8	Brd8	S	460	-0.59964	-0.597465			P23198	Chromobox protein homolog 3	Cbx3	S	102	-0.20798	-1.4447
Q61686	Chromobox protein homolog 5	Cbx5	S	92	0.287147	-0.684488			Q3UQU0	Bromodomain-containing protein 9	Brd9	S	103	-1.05351	-0.291962			Q61686	Chromobox protein homolog 5	Cbx5	S	13	0.018089	-0.0878199
Q61686	Chromobox protein homolog 5	Cbx5	S	93	-0.00541099	0.063821			Q3UQU0	Bromodomain-containing protein 9	Brd9	S	587	1.78809	1.31565			Q61686	Chromobox protein homolog 5	Cbx5	S	92	0.287147	-0.171775
Q8K1A6	Coiled-coil and C2 domain-containing protein 1A	Cc2d1a	S	435	-0.207056	-0.562902			Q921C3	Bromodomain and WD repeat-containing protein 1	Brwd1	S	1789	-0.533596	-0.232767			Q61686	Chromobox protein homolog 5	Cbx5	S	93	-0.00541099	-0.0799036
Q8BRN9	Coiled-coil and C2 domain-containing protein 1B	Cc2d1b	S	455	0.262234	0.969621			Q921C3	Bromodomain and WD repeat-containing protein 1	Brwd1	S	1830	-0.236172	-0.153008			Q9QXV1	Chromobox protein homolog 8	Cbx8	S	164	-0.46981	-0.363266
Q8VDP4	Cell cycle and apoptosis regulator protein 2	Ccar2	S	612	0.328089	0.230208			Q921C3	Bromodomain and WD repeat-containing protein 1	Brwd1	T	1926	-0.838398	-0.223247			Q8K1A6	Coiled-coil and C2 domain-containing protein 1A	Cc2d1a	S	435	-0.207056	-0.394979
D3YZP9	Coiled-coil domain-containing protein 6	Ccdc6	S	233	0.362311	0.633389			Q921C3	Bromodomain and WD repeat-containing protein 1	Brwd1	S	1927	-0.0218474	0.403974			Q8BRN9	Coiled-coil and C2 domain-containing protein 1B	Cc2d1b	S	455	0.262234	-0.306106
D3YZP9	Coiled-coil domain-containing protein 6	Ccdc6	S	237	0.0357589	1.19515			Q9Z1S0	Mitotic checkpoint serine/threonine-protein kinase BUB1 beta	Bub1b	S	1050	1.3482	1.54947			Q8BRN9	Coiled-coil and C2 domain-containing protein 1B	Cc2d1b	S	484	0.336668	0.030755
Q9JJ89	Coiled-coil domain-containing protein 86	Ccdc86	S	283	0.196258	0.526046			Q8R149	BUD13 homolog	Bud13	S	18	-1.1044	-0.450334			Q8VDP4	Cell cycle and apoptosis regulator protein 2	Ccar2	S	612	0.328089	0.452569
Q5SNZ0	Girdin	Ccdc88a	S	1704	0.566644	0.446916			Q8R149	BUD13 homolog	Bud13	T	131	-1.58202	-1.78851			Q8R344	Coiled-coil domain-containing protein 12	Ccdc12	S	165	0.404027	0.830162
Q4QRL3	Coiled-coil domain-containing protein 88B	Ccdc88b	S	441	-0.0245448	0.706803			Q8R149	BUD13 homolog	Bud13	T	134	-1.58202	-1.78851			Q9D8X2	Coiled-coil domain-containing protein 124	Ccdc124	S	136	-0.0764697	0.410821
Q4QRL3	Coiled-coil domain-containing protein 88B	Ccdc88b	S	1350	-0.425687	-1.25379			Q8R149	BUD13 homolog	Bud13	S	135	-0.47795	-0.361665			D3YZP9	Coiled-coil domain-containing protein 6	Ccdc6	S	233	0.362311	0.355633
Q4QRL3	Coiled-coil domain-containing protein 88B	Ccdc88b	S	1373	-0.530694	-3.87506			Q8R149	BUD13 homolog	Bud13	T	144	-1.25732	-1.06544			D3YZP9	Coiled-coil domain-containing protein 6	Ccdc6	S	237	0.0357589	0.877126
Q4QRL3	Coiled-coil domain-containing protein 88B	Ccdc88b	S	1374	0.0754068	-1.33302			Q8R149	BUD13 homolog	Bud13	S	148	-0.106799	-0.553168			Q9JJ89	Coiled-coil domain-containing protein 86	Ccdc86	S	283	0.196258	0.0566145
Q4QRL3	Coiled-coil domain-containing protein 88B	Ccdc88b	S	1375	-0.110762	-0.256129			Q8R149	BUD13 homolog	Bud13	T	196	-0.502061	-0.706521			Q5SNZ0	Girdin	Ccdc88a	S	1417	-0.021293	0.297
Q4QRL3	Coiled-coil domain-containing protein 88B	Ccdc88b	S	1384	0.38332	0.850518			Q8R149	BUD13 homolog	Bud13	S	200	-0.502061	-0.706521			Q5SNZ0	Girdin	Ccdc88a	S	1704	0.566644	0.413682
Q4QRL3	Coiled-coil domain-containing protein 88B	Ccdc88b	S	1385	-0.00487567	0.676524			Q8R149	BUD13 homolog	Bud13	S	238	-0.479189	-0.698537			Q4QRL3	Coiled-coil domain-containing protein 88B	Ccdc88b	S	441	-0.0245448	0.694934
Q4QRL3	Coiled-coil domain-containing protein 88B	Ccdc88b	S	1413	-0.27832	-1.68988			Q8R149	BUD13 homolog	Bud13	S	251	-1.04107	-0.740008			Q4QRL3	Coiled-coil domain-containing protein 88B	Ccdc88b	S	1350	-0.425687	-1.86186
Q9D6J3	Coiled-coil domain-containing protein 94	Ccdc94	S	211	0.0749004	-0.147587			Q8R149	BUD13 homolog	Bud13	S	297	-0.68306	-0.71491			Q4QRL3	Coiled-coil domain-containing protein 88B	Ccdc88b	S	1374	0.0754068	-3.32138
Q8K2Y9	Cerebral cavernous malformations protein 2 homolog	Ccm2	S	402	0.363866	-0.706978			E9Q3C1		C2cd2	S	649	0.914622	1.2093			Q4QRL3	Coiled-coil domain-containing protein 88B	Ccdc88b	S	1375	-0.110762	-0.617099
P30282	G1/S-specific cyclin-D3	Ccnd3	S	264	0.0941425	0.248748			Q80X80	C2 domain-containing protein 2-like	C2cd2l	S	411	0.185737	0.438102			Q4QRL3	Coiled-coil domain-containing protein 88B	Ccdc88b	S	1384	0.38332	1.25638
Q61457	G1/S-specific cyclin-E1	Ccne1	S	385	0.885489	1.0545			Q80X80	C2 domain-containing protein 2-like	C2cd2l	S	662	1.64385	0.814383			Q4QRL3	Coiled-coil domain-containing protein 88B	Ccdc88b	S	1385	-0.00487567	0.62662
O88874	Cyclin-K	Ccnk	S	341	-0.186696	-0.244413			Q52KB6	C2 domain-containing protein 3	C2cd3	S	453	0.150614	-0.297261			Q4QRL3	Coiled-coil domain-containing protein 88B	Ccdc88b	S	1413	-0.27832	-1.95737
Q52KE7	Cyclin-L1	Ccnl1	S	341	0.339833	0.683142			Q7TPS5	C2 domain-containing protein 5	C2cd5	S	305	-0.322749	0.38509			Q9D6J3	Coiled-coil domain-containing protein 94	Ccdc94	S	211	0.0749004	-0.114526
Q52KE7	Cyclin-L1	Ccnl1	S	347	-0.169617	-0.075326			Q7TPS5	C2 domain-containing protein 5	C2cd5	S	321	-0.273882	-0.379654			Q8K2Y9	Cerebral cavernous malformations protein 2 homolog	Ccm2	S	402	0.363866	0.938591
Q52KE7	Cyclin-L1	Ccnl1	S	380	0.511489	1.04216			Q7TPS5	C2 domain-containing protein 5	C2cd5	S	659	0.125879	0.0222715			P30282	G1/S-specific cyclin-D3	Ccnd3	S	264	0.0941425	0.234264
Q9JJA7	Cyclin-L2	Ccnl2	S	328	-0.0425617	-0.844281			Q8VDY9	Caspase activity and apoptosis inhibitor 1	Caap1	S	307	0.0476984	-0.214979			Q61457	G1/S-specific cyclin-E1	Ccne1	S	385	0.885489	-0.21668
Q9JJA7	Cyclin-L2	Ccnl2	S	335	-0.0425617	-0.844281			Q9CS00	Cactin	Cactin	S	148	1.64985	0.840709			Q61457	G1/S-specific cyclin-E1	Ccne1	S	389	0.233598	0.70768
Q9JJA7	Cyclin-L2	Ccnl2	S	345	-0.284593	-0.794315			B2RQC6	CAD protein;Glutamine-dependent carbamoyl-phosphate synthase;Aspartate carbamoyltransferase;Dihydroorotase	Cad	S	1038	0.592013	-0.387871			O88874	Cyclin-K	Ccnk	S	325	-0.340601	-0.0934341
Q8BGU5	Cyclin-Y	Ccny	S	324	0.203804	0.330004			B2RQC6	CAD protein;Glutamine-dependent carbamoyl-phosphate synthase;Aspartate carbamoyltransferase;Dihydroorotase	Cad	S	1859	-0.499352	-0.3161			O88874	Cyclin-K	Ccnk	S	329	-0.340601	-0.0934341
Q8BGU5	Cyclin-Y	Ccny	S	326	0.0434138	-0.0809581			Q6PHZ2	Calcium/calmodulin-dependent protein kinase type II subunit delta	Camk2d	S	472	-0.789224	-0.461887			O88874	Cyclin-K	Ccnk	S	341	-0.186696	-0.289275
P51675	C-C chemokine receptor type 1	Ccr1	S	352	-0.182634	-2.18693			Q8C078	Calcium/calmodulin-dependent protein kinase kinase 2	Camkk2	S	495	0.00954437	0.239298			Q52KE7	Cyclin-L1	Ccnl1	S	341	0.339833	0.255337
P51682	C-C chemokine receptor type 5	Ccr5	S	351	-0.163794	-0.787216			P49070	Calcium signal-modulating cyclophilin ligand	Camlg	S	88	-0.260465	-0.517615			Q52KE7	Cyclin-L1	Ccnl1	S	380	0.511489	0.851341
P47774	C-C chemokine receptor type 7	Ccr7	S	365	0.289876	-0.508664			A2AHC3	Calmodulin-regulated spectrin-associated protein 1	Camsap1	S	553	0.426602	0.252266			Q9JJA7	Cyclin-L2	Ccnl2	S	328	-0.0425617	-0.63064
P47774	C-C chemokine receptor type 7	Ccr7	S	367	-0.222657	-2.94698			A2AHC3	Calmodulin-regulated spectrin-associated protein 1	Camsap1	S	560	-0.781326	0.140719			Q9JJA7	Cyclin-L2	Ccnl2	S	335	-0.0425617	-0.392381
Q9WU84	Copper chaperone for superoxide dismutase	Ccs	S	267	0.233712	0.608302			Q8C1B1	Calmodulin-regulated spectrin-associated protein 2	Camsap2	S	439	0.89607	1.03262			Q9JJA7	Cyclin-L2	Ccnl2	S	345	-0.284593	-0.684582
A8E0Y8	Immunoglobulin superfamily member 2	Cd101	T	1020	0.209351	0.228866			Q8C1B1	Calmodulin-regulated spectrin-associated protein 2	Camsap2	S	647	-1.9038	-1.54552			Q8BGU5	Cyclin-Y	Ccny	S	73	0.503422	0.758776
A8E0Y8	Immunoglobulin superfamily member 2	Cd101	S	1021	0.260788	0.229916			Q8C1B1	Calmodulin-regulated spectrin-associated protein 2	Camsap2	S	1285	-0.157699	-0.348273			Q8BGU5	Cyclin-Y	Ccny	S	324	0.203804	0.381497
P08920	T-cell surface antigen CD2	Cd2	S	339	0.193811	0.163985			Q8C1B1	Calmodulin-regulated spectrin-associated protein 2	Camsap2	S	1291	-0.457987	-0.10528			Q8BGU5	Cyclin-Y	Ccny	S	326	0.0434138	-0.81816
P15379	CD44 antigen	Cd44	T	726	0.0339365	-1.96607			P35564	Calnexin	Canx	S	582	-1.00151	0.871093			P51675	C-C chemokine receptor type 1	Ccr1	S	352	-0.182634	0.227024
P13379	T-cell surface glycoprotein CD5	Cd5	S	482	1.29287	1.81696			P24452	Macrophage-capping protein	Capg	S	341	1.48527	0.723377			P51682	C-C chemokine receptor type 5	Ccr5	S	351	-0.163794	-0.55812
Q18PI6	SLAM family member 5	Cd84	Y	265	-0.409532	-0.876694			P47753	F-actin-capping protein subunit alpha-1	Capza1	S	9	-1.43077	-1.61129			P47774	C-C chemokine receptor type 7	Ccr7	S	365	0.289876	-2.46044
Q9Z0M6	CD97 antigen	Cd97	S	813	-0.141573	-0.27562			P47754	F-actin-capping protein subunit alpha-2	Capza2	S	9	-0.337107	0.256931			P47774	C-C chemokine receptor type 7	Ccr7	S	367	-0.222657	-0.046925
Q9Z0M6	CD97 antigen	Cd97	S	814	0.0297623	-0.633726			Q8CIS0	Caspase recruitment domain-containing protein 11	Card11	S	466	0.508699	0.388003			Q9WU84	Copper chaperone for superoxide dismutase	Ccs	S	267	0.233712	0.419443
Q9JJ66	Cell division cycle protein 20 homolog	Cdc20	S	41	0.0935177	-0.262761			Q8CIS0	Caspase recruitment domain-containing protein 11	Card11	S	598	0.830887	0.291027			A8E0Y8	Immunoglobulin superfamily member 2	Cd101	T	1020	0.209351	-1.72364
Q99JP4	Anaphase-promoting complex subunit CDC26	Cdc26	S	42	0.131752	0.435025			Q8CIS0	Caspase recruitment domain-containing protein 11	Card11	S	891	-0.184577	0.412637			A8E0Y8	Immunoglobulin superfamily member 2	Cd101	S	1021	0.260788	-0.0833907
P11440	Cyclin-dependent kinase 1;Cyclin-dependent kinase 3;Cyclin-dependent kinase 2	Cdk1;Cdk3;Cdk2	T	14	0.54066	-1.03686			Q9CR86	Calcium-regulated heat stable protein 1	Carhsp1	S	42	0.0797654	0.22314			P08920	T-cell surface antigen CD2	Cd2	S	339	0.193811	0.117011
P11440	Cyclin-dependent kinase 1;Cyclin-dependent kinase 3;Cyclin-dependent kinase 2	Cdk1;Cdk3;Cdk2	Y	15	-0.212361	-2.10196			Q9CR86	Calcium-regulated heat stable protein 1	Carhsp1	S	53	-0.368906	-1.40963			P15379	CD44 antigen	Cd44	T	726	0.0339365	-0.879482
P24788	Cyclin-dependent kinase 11B	Cdk11b	S	270	-0.0566395	-0.235608			Q9ER72	Cysteine--tRNA ligase, cytoplasmic	Cars	S	390	-0.578547	0.83185			P15379	CD44 antigen	Cd44	S	733	-0.145255	-0.319477
Q14AX6	Cyclin-dependent kinase 12	Cdk12	S	382	0.0505134	-0.328063			O89110	Caspase-8;Caspase-8 subunit p18;Caspase-8 subunit p10	Casp8	S	188	-0.282509	-0.311185			P13379	T-cell surface glycoprotein CD5	Cd5	S	482	1.29287	1.06283
Q14AX6	Cyclin-dependent kinase 12	Cdk12	S	384	0.0361491	-0.328063			O89110	Caspase-8;Caspase-8 subunit p18;Caspase-8 subunit p10	Casp8	S	213	0.541778	0.702064			Q9Z0M6	CD97 antigen	Cd97	S	813	-0.141573	-1.01522
Q14AX6	Cyclin-dependent kinase 12	Cdk12	S	681	-0.229911	-0.679879			Q9WUF3	CASP8-associated protein 2	Casp8ap2	S	923	-0.381326	0.239049			Q9Z0M6	CD97 antigen	Cd97	S	814	0.0297623	-0.363925
Q69ZA1	Cyclin-dependent kinase 13	Cdk13	S	662	-0.0303893	-0.413943			Q9WUF3	CASP8-associated protein 2	Casp8ap2	S	1544	-1.25919	-0.912595			Q9JJ66	Cell division cycle protein 20 homolog	Cdc20	S	41	0.0935177	-0.244778
Q8K0D0	Cyclin-dependent kinase 17	Cdk17	S	137	0.0388777	-0.0129169			P51125	Calpastatin	Cast	S	11	-0.206114	0.41555			Q99JP4	Anaphase-promoting complex subunit CDC26	Cdc26	S	42	0.131752	-0.00120876
Q8K0D0	Cyclin-dependent kinase 17	Cdk17	S	164	0.342675	1.47993			P51125	Calpastatin	Cast	S	165	-1.18992	1.07585			P11440	Cyclin-dependent kinase 1;Cyclin-dependent kinase 3;Cyclin-dependent kinase 2	Cdk1;Cdk3;Cdk2	T	14	0.54066	-1.12437
Q8K0D0	Cyclin-dependent kinase 17	Cdk17	S	165	0.680687	1.91846			P51125	Calpastatin	Cast	T	216	1.27122	0.798051			P11440	Cyclin-dependent kinase 1;Cyclin-dependent kinase 3;Cyclin-dependent kinase 2	Cdk1;Cdk3;Cdk2	Y	15	-0.212361	-1.16794
Q8K389	CDK5 regulatory subunit-associated protein 2	Cdk5rap2	S	485	0.422652	1.10479			P51125	Calpastatin	Cast	T	479	-0.735507	-0.837919			Q14AX6	Cyclin-dependent kinase 12	Cdk12	S	382	0.0505134	-0.276091
P46414	Cyclin-dependent kinase inhibitor 1B	Cdkn1b	S	10	-0.0915944	-1.47854			Q08024	Core-binding factor subunit beta	Cbfb	S	173	1.38868	0.659722			Q14AX6	Cyclin-dependent kinase 12	Cdk12	S	384	0.0361491	-0.276091
P46414	Cyclin-dependent kinase inhibitor 1B	Cdkn1b	S	106	-0.254262	0.54436			Q08024	Core-binding factor subunit beta	Cbfb	S	176	0.565959	0.123882			Q14AX6	Cyclin-dependent kinase 12	Cdk12	S	681	-0.229911	-0.1852
Q99L43	Phosphatidate cytidylyltransferase 2	Cds2	S	32	-0.875007	0.489583			P22682	E3 ubiquitin-protein ligase CBL	Cbl	S	480	0.875265	0.233081			Q69ZA1	Cyclin-dependent kinase 13	Cdk13	S	662	-0.0303893	-0.409981
P49452	Centromere protein C	Cenpc	S	697	-0.368737	0.227932			P22682	E3 ubiquitin-protein ligase CBL	Cbl	S	617	0.675582	0.347254			Q8K0D0	Cyclin-dependent kinase 17	Cdk17	S	137	0.0388777	-0.108197
P49452	Centromere protein C	Cenpc	S	699	-0.705941	0.366062			P22682	E3 ubiquitin-protein ligase CBL	Cbl	S	722	-0.346556	-1.07365			Q8K0D0	Cyclin-dependent kinase 17	Cdk17	S	164	0.342675	1.58018
Q6RT24	Centromere-associated protein E	Cenpe	S	1800	1.01129	2.1005			Q3TTA7	E3 ubiquitin-protein ligase CBL-B	Cblb	S	480	0.93258	1.44104			Q8K0D0	Cyclin-dependent kinase 17	Cdk17	S	165	0.680687	1.17066
Q8C4M7	Centromere protein U	Cenpu	S	106	0.336034	0.705461			Q3TTA7	E3 ubiquitin-protein ligase CBL-B	Cblb	S	521	-0.265472	-0.0724155			Q8K389	CDK5 regulatory subunit-associated protein 2	Cdk5rap2	S	485	0.422652	0.798641
Q8C4M7	Centromere protein U	Cenpu	S	164	-0.0169687	0.0822873			Q3TTA7	E3 ubiquitin-protein ligase CBL-B	Cblb	S	525	-0.577424	-0.0518505			P46414	Cyclin-dependent kinase inhibitor 1B	Cdkn1b	S	10	-0.0915944	-1.31904
Q62036	Centrosomal protein of 131 kDa	Cep131	S	47	-0.0972895	-0.984353			P83917	Chromobox protein homolog 1	Cbx1	S	89	-1.17309	-1.75904			P46414	Cyclin-dependent kinase inhibitor 1B	Cdkn1b	S	106	-0.254262	0.379359
Q6A065	Centrosomal protein of 170 kDa	Cep170	S	829	0.584896	-0.790879			P23198	Chromobox protein homolog 3	Cbx3	S	93	0.237537	-1.81506			Q99L43	Phosphatidate cytidylyltransferase 2	Cds2	S	32	-0.875007	1.24249
Q6A065	Centrosomal protein of 170 kDa	Cep170	S	837	-0.29886	1.62319			P23198	Chromobox protein homolog 3	Cbx3	S	95	-1.3334	-3.72608			P49452	Centromere protein C	Cenpc	S	697	-0.368737	0.625671
Q6A065	Centrosomal protein of 170 kDa	Cep170	S	872	0.0208519	-0.119078			P23198	Chromobox protein homolog 3	Cbx3	S	97	-2.23496	-1.05048			P49452	Centromere protein C	Cenpc	S	699	-0.705941	0.930046
Q6A065	Centrosomal protein of 170 kDa	Cep170	T	875	-0.267637	-0.0409312			P23198	Chromobox protein homolog 3	Cbx3	S	102	-2.12669	-1.4447			Q6RT24	Centromere-associated protein E	Cenpe	S	1800	1.01129	1.63899
Q6A065	Centrosomal protein of 170 kDa	Cep170	S	963	0.137461	-0.832052			Q61686	Chromobox protein homolog 5	Cbx5	S	13	-0.50633	-0.0878199			Q8C4M7	Centromere protein U	Cenpu	S	106	0.336034	0.3153
Q6A065	Centrosomal protein of 170 kDa	Cep170	S	1069	-0.077173	-0.394842			Q61686	Chromobox protein homolog 5	Cbx5	S	92	-0.684488	-0.171775			Q8C4M7	Centromere protein U	Cenpu	S	164	-0.0169687	0.0547122
Q6A065	Centrosomal protein of 170 kDa	Cep170	S	1102	-0.0785805	-0.656079			Q61686	Chromobox protein homolog 5	Cbx5	S	93	0.063821	-0.0799036			Q62036	Centrosomal protein of 131 kDa	Cep131	S	47	-0.0972895	-1.71071
Q6A065	Centrosomal protein of 170 kDa	Cep170	S	1150	-0.249927	-0.374659			Q8K1A6	Coiled-coil and C2 domain-containing protein 1A	Cc2d1a	S	435	-0.562902	-0.394979			Q6A065	Centrosomal protein of 170 kDa	Cep170	S	829	0.584896	1.14152
Q6A065	Centrosomal protein of 170 kDa	Cep170	S	1155	0.13467	0.310225			Q8BRN9	Coiled-coil and C2 domain-containing protein 1B	Cc2d1b	S	455	0.969621	-0.306106			Q6A065	Centrosomal protein of 170 kDa	Cep170	S	872	0.0208519	-0.294474
Q6A065	Centrosomal protein of 170 kDa	Cep170	S	1157	-0.205564	-1.1367			Q8VDP4	Cell cycle and apoptosis regulator protein 2	Ccar2	S	612	0.230208	0.452569			Q6A065	Centrosomal protein of 170 kDa	Cep170	T	875	-0.267637	-0.184202
Q6A065	Centrosomal protein of 170 kDa	Cep170	S	1195	0.0247898	0.0604141			Q6PB51	Coiled-coil domain-containing protein 117	Ccdc117	S	52	-0.395651	-0.428488			Q6A065	Centrosomal protein of 170 kDa	Cep170	S	963	0.137461	-3.5398
Q80U49	Centrosomal protein of 170 kDa protein B	Cep170b	S	1103	-0.205564	0.387502			D3YZP9	Coiled-coil domain-containing protein 6	Ccdc6	S	233	0.633389	0.355633			Q6A065	Centrosomal protein of 170 kDa	Cep170	S	1069	-0.077173	-0.240705
Q80U49	Centrosomal protein of 170 kDa protein B	Cep170b	S	1122	-0.194992	-0.102828			D3YZP9	Coiled-coil domain-containing protein 6	Ccdc6	S	237	1.19515	0.877126			Q6A065	Centrosomal protein of 170 kDa	Cep170	S	1102	-0.0785805	-0.324512
Q60952	Centrosome-associated protein CEP250	Cep250	S	2302	0.562857	1.58583			A0JNT9	Bicaudal D-related protein 1	Ccdc64	S	83	1.13382	0.944045			Q6A065	Centrosomal protein of 170 kDa	Cep170	S	1150	-0.249927	-1.03965
E9Q309		Cep350	S	2221	-0.070156	0.521193			Q6NS45	Coiled-coil domain-containing protein 66	Ccdc66	T	792	0.846796	-0.741476			Q6A065	Centrosomal protein of 170 kDa	Cep170	S	1155	0.13467	-0.40338
E9Q309		Cep350	S	2421	0.0321118	-0.0833476			Q6NS45	Coiled-coil domain-containing protein 66	Ccdc66	T	795	0.846796	-0.741476			Q6A065	Centrosomal protein of 170 kDa	Cep170	S	1157	-0.205564	-0.195897
Q8C0D9	Centrosomal protein of 68 kDa	Cep68	S	4	0.116826	0.130947			Q6NS45	Coiled-coil domain-containing protein 66	Ccdc66	S	797	0.846796	-0.741476			Q6A065	Centrosomal protein of 170 kDa	Cep170	S	1195	0.0247898	0.0781393
Q9D5R3	Centrosomal protein of 83 kDa	Cep83	S	689	-0.0134648	0.243789			Q9JJ89	Coiled-coil domain-containing protein 86	Ccdc86	S	18	0.722516	-0.910529			Q80U49	Centrosomal protein of 170 kDa protein B	Cep170b	S	1103	-0.205564	-0.144242
Q8BMK0	Centrosomal protein of 85 kDa	Cep85	S	16	0.0521864	0.559615			Q9JJ89	Coiled-coil domain-containing protein 86	Ccdc86	S	283	0.526046	0.0566145			Q80U49	Centrosomal protein of 170 kDa protein B	Cep170b	S	1122	-0.194992	-0.72045
Q9CZ62	Centrosomal protein of 97 kDa	Cep97	S	308	0.133212	-0.133862			Q5SNZ0	Girdin	Ccdc88a	S	1704	0.446916	0.413682			Q60952	Centrosome-associated protein CEP250	Cep250	S	2302	0.562857	1.11711
Q9CZ62	Centrosomal protein of 97 kDa	Cep97	S	805	-0.542863	-0.275454			Q4QRL3	Coiled-coil domain-containing protein 88B	Ccdc88b	S	441	0.706803	0.694934			E9Q309		Cep350	S	2221	-0.070156	0.517645
Q6ZPR1	Cilia- and flagella-associated protein 97	Cfap97	S	229	0.271433	0.440429			Q4QRL3	Coiled-coil domain-containing protein 88B	Ccdc88b	S	446	0.608168	-1.03291			E9Q309		Cep350	S	2421	0.0321118	-0.411149
Q6ZPR1	Cilia- and flagella-associated protein 97	Cfap97	S	230	0.613592	0.79286			Q4QRL3	Coiled-coil domain-containing protein 88B	Ccdc88b	S	649	0.359839	0.415879			Q8C0D9	Centrosomal protein of 68 kDa	Cep68	S	4	0.116826	-0.531097
P18760	Cofilin-1	Cfl1	S	3	0.137461	-1.0767			Q4QRL3	Coiled-coil domain-containing protein 88B	Ccdc88b	S	1350	-1.25379	-1.86186			Q9D5R3	Centrosomal protein of 83 kDa	Cep83	S	689	-0.0134648	0.102216
P45591	Cofilin-2	Cfl2	S	3	-0.0733796	-0.01202			Q4QRL3	Coiled-coil domain-containing protein 88B	Ccdc88b	T	1351	-1.48396	-3.20674			Q8BMK0	Centrosomal protein of 85 kDa	Cep85	S	16	0.0521864	0.407346
O35732	CASP8 and FADD-like apoptosis regulator;CASP8 and FADD-like apoptosis regulator subunit p43;CASP8 and FADD-like apoptosis regulator subunit p12	Cflar	S	56	0.285397	0.0744485			Q4QRL3	Coiled-coil domain-containing protein 88B	Ccdc88b	S	1374	-1.33302	-3.32138			Q9CZ62	Centrosomal protein of 97 kDa	Cep97	S	308	0.133212	0.522853
Q9QWF0	Chromatin assembly factor 1 subunit A	Chaf1a	S	294	-0.281072	-0.250422			Q4QRL3	Coiled-coil domain-containing protein 88B	Ccdc88b	S	1375	-0.256129	-0.617099			Q9CZ62	Centrosomal protein of 97 kDa	Cep97	S	805	-0.542863	0.147147
Q8K327	Chromosome alignment-maintaining phosphoprotein 1	Champ1	S	448	0.0697002	0.478875			Q4QRL3	Coiled-coil domain-containing protein 88B	Ccdc88b	S	1384	0.850518	1.25638			Q6ZPR1	Cilia- and flagella-associated protein 97	Cfap97	S	229	0.271433	0.977863
Q9D1L0	Coiled-coil-helix-coiled-coil-helix domain-containing protein 2	Chchd2	S	45	-0.130932	0.112338			Q4QRL3	Coiled-coil domain-containing protein 88B	Ccdc88b	S	1385	0.676524	0.62662			Q6ZPR1	Cilia- and flagella-associated protein 97	Cfap97	S	230	0.613592	0.145956
P40201	Chromodomain-helicase-DNA-binding protein 1	Chd1	S	1678	0.203919	0.260787			Q4QRL3	Coiled-coil domain-containing protein 88B	Ccdc88b	S	1413	-1.68988	-1.95737			P18760	Cofilin-1	Cfl1	S	3	0.137461	-1.10067
E9PZM4	Chromodomain-helicase-DNA-binding protein 2	Chd2	S	1365	-0.652936	-1.09108			Q9D6J3	Coiled-coil domain-containing protein 94	Ccdc94	S	211	-0.147587	-0.114526			P18760	Cofilin-1	Cfl1	S	24	-0.658903	-0.335373
Q6PDQ2	Chromodomain-helicase-DNA-binding protein 4	Chd4	S	1528	-0.886425	-0.320014			Q8K2Y9	Cerebral cavernous malformations protein 2 homolog	Ccm2	S	402	-0.706978	0.938591			P45591	Cofilin-2	Cfl2	S	3	-0.0733796	-0.572204
A2A8L1	Chromodomain-helicase-DNA-binding protein 5	Chd5	T	538	-0.0645668	-0.671684			P30282	G1/S-specific cyclin-D3	Ccnd3	S	264	0.248748	0.234264			O35732	CASP8 and FADD-like apoptosis regulator;CASP8 and FADD-like apoptosis regulator subunit p43;CASP8 and FADD-like apoptosis regulator subunit p12	Cflar	S	56	0.285397	-0.296002
A2A8L1	Chromodomain-helicase-DNA-binding protein 5	Chd5	Y	541	0.449365	-0.671684			Q61457	G1/S-specific cyclin-E1	Ccne1	S	385	1.0545	-0.21668			Q9QWF0	Chromatin assembly factor 1 subunit A	Chaf1a	S	294	-0.281072	-0.142786
A2A8L1	Chromodomain-helicase-DNA-binding protein 5	Chd5	Y	544	-0.0645668	-0.671684			O88874	Cyclin-K	Ccnk	S	341	-0.244413	-0.289275			Q8K327	Chromosome alignment-maintaining phosphoprotein 1	Champ1	S	448	0.0697002	-0.0191288
A2AJK6	Chromodomain-helicase-DNA-binding protein 7	Chd7	S	2548	0.00286428	0.854685			Q52KE7	Cyclin-L1	Ccnl1	S	341	0.683142	0.255337			Q9D1L0	Coiled-coil-helix-coiled-coil-helix domain-containing protein 2	Chchd2	S	45	-0.130932	0.265729
Q8BYH8	Chromodomain-helicase-DNA-binding protein 9	Chd9	S	549	0.341202	0.251336			Q52KE7	Cyclin-L1	Ccnl1	S	344	-0.145467	-0.137057			P40201	Chromodomain-helicase-DNA-binding protein 1	Chd1	S	1678	0.203919	0.763442
Q8BJF9	Charged multivesicular body protein 2b	Chmp2b	S	199	-0.149775	-1.57563			Q52KE7	Cyclin-L1	Ccnl1	S	358	-0.179378	-0.136815			E9PZM4	Chromodomain-helicase-DNA-binding protein 2	Chd2	S	1365	-0.652936	-1.12771
Q9CQ10	Charged multivesicular body protein 3	Chmp3	S	200	0.539651	0.314522			Q52KE7	Cyclin-L1	Ccnl1	S	380	1.04216	0.851341			Q6PDQ2	Chromodomain-helicase-DNA-binding protein 4	Chd4	S	1528	-0.886425	0.297417
Q9JKP8	Chromatin accessibility complex protein 1	Chrac1	S	122	-0.00742022	0.2142			Q9JJA7	Cyclin-L2	Ccnl2	S	328	-0.844281	-0.63064			A2A8L1	Chromodomain-helicase-DNA-binding protein 5	Chd5	T	538	-0.0645668	-0.730742
Q8BIW9	Chromosome transmission fidelity protein 18 homolog	Chtf18	S	90	0.190309	0.416542			Q9JJA7	Cyclin-L2	Ccnl2	S	335	-0.844281	-0.392381			A2A8L1	Chromodomain-helicase-DNA-binding protein 5	Chd5	Y	541	0.449365	-0.730742
P0CG14	Chromosome transmission fidelity protein 8 homolog isoform 2	Chtf8	S	160	0.0413419	-0.389366			Q9JJA7	Cyclin-L2	Ccnl2	S	345	-0.794315	-0.684582			A2A8L1	Chromodomain-helicase-DNA-binding protein 5	Chd5	Y	544	-0.0645668	-0.730742
Q9CY57	Chromatin target of PRMT1 protein	Chtop	T	243	0.175508	-0.0257415			Q9JJA7	Cyclin-L2	Ccnl2	S	366	-3.59954	-2.23846			A2AJK6	Chromodomain-helicase-DNA-binding protein 7	Chd7	S	2548	0.00286428	0.856123
Q924A2	Protein capicua homolog	Cic	T	24	0.0318509	-0.0165101			Q7TQK0		Ccnt2	S	477	-0.0332814	0.685312			Q8BYH8	Chromodomain-helicase-DNA-binding protein 9	Chd9	S	549	0.341202	-0.224359
Q924A2	Protein capicua homolog	Cic	S	774	0.591283	-1.80002			Q8BGU5	Cyclin-Y	Ccny	S	324	0.330004	0.381497			Q8BJF9	Charged multivesicular body protein 2b	Chmp2b	S	199	-0.149775	-1.32749
Q924A2	Protein capicua homolog	Cic	S	778	0.591283	0.931074			Q8BGU5	Cyclin-Y	Ccny	S	326	-0.0809581	-0.81816			Q9CQ10	Charged multivesicular body protein 3	Chmp3	S	200	0.539651	0.00814187
Q924A2	Protein capicua homolog	Cic	T	1078	-0.0282118	-0.017756			Q7TSH4	Centriolar coiled-coil protein of 110 kDa	Ccp110	S	380	1.22784	1.43421			Q9JKP8	Chromatin accessibility complex protein 1	Chrac1	S	122	-0.00742022	-0.0393799
Q924A2	Protein capicua homolog	Cic	S	1080	0.0628223	0.3947			Q7TSH4	Centriolar coiled-coil protein of 110 kDa	Ccp110	S	382	1.22784	1.43421			Q8BIW9	Chromosome transmission fidelity protein 18 homolog	Chtf18	S	90	0.190309	0.179514
Q924A2	Protein capicua homolog	Cic	S	2148	-0.217004	-0.423544			P51675	C-C chemokine receptor type 1	Ccr1	S	352	-2.18693	0.227024			Q8BIW9	Chromosome transmission fidelity protein 18 homolog	Chtf18	S	91	0.190309	0.0905717
Q924A2	Protein capicua homolog	Cic	S	2275	0.244446	0.449223			P51682	C-C chemokine receptor type 5	Ccr5	S	351	-0.787216	-0.55812			Q9CY57	Chromatin target of PRMT1 protein	Chtop	T	243	0.175508	0.34541
Q924A2	Protein capicua homolog	Cic	S	2284	0.346456	0.598036			P47774	C-C chemokine receptor type 7	Ccr7	S	365	-0.508664	-2.46044			Q924A2	Protein capicua homolog	Cic	S	774	0.591283	0.129115
Q80TV8	CLIP-associating protein 1	Clasp1	S	598	-0.713662	0.102879			P47774	C-C chemokine receptor type 7	Ccr7	S	367	-2.94698	-0.046925			Q924A2	Protein capicua homolog	Cic	S	778	0.591283	0.530478
Q80TV8	CLIP-associating protein 1	Clasp1	S	600	-0.281591	-0.656941			Q9WU84	Copper chaperone for superoxide dismutase	Ccs	S	267	0.608302	0.419443			Q924A2	Protein capicua homolog	Cic	T	1078	-0.0282118	-0.149349
Q80TV8	CLIP-associating protein 1	Clasp1	S	687	-0.17872	0.281757			Q8QZT2	Centriole, cilia and spindle-associated protein	Ccsap	S	222	-0.873557	-0.885422			Q924A2	Protein capicua homolog	Cic	S	1080	0.0628223	-0.361195
Q80TV8	CLIP-associating protein 1	Clasp1	S	688	-0.464869	-0.197225			P80315	T-complex protein 1 subunit delta	Cct4	S	18	-0.854633	-0.555211			Q924A2	Protein capicua homolog	Cic	S	2148	-0.217004	-0.635637
Q80TV8	CLIP-associating protein 1	Clasp1	S	1088	0.169236	0.559848			A8E0Y8	Immunoglobulin superfamily member 2	Cd101	T	1020	0.228866	-1.72364			Q924A2	Protein capicua homolog	Cic	S	2275	0.244446	0.162735
Q80TV8	CLIP-associating protein 1	Clasp1	S	1190	-0.108172	1.23933			A8E0Y8	Immunoglobulin superfamily member 2	Cd101	S	1021	0.229916	-0.0833907			Q924A2	Protein capicua homolog	Cic	S	2284	0.346456	0.695025
Q80TV8	CLIP-associating protein 1	Clasp1	S	1220	0.220953	-0.284923			P08920	T-cell surface antigen CD2	Cd2	S	334	-0.138523	0.270472			Q80TV8	CLIP-associating protein 1	Clasp1	S	598	-0.713662	-1.95393
Q8BRT1	CLIP-associating protein 2	Clasp2	S	319	-0.17468	0.569513			P08920	T-cell surface antigen CD2	Cd2	S	339	0.163985	0.117011			Q80TV8	CLIP-associating protein 1	Clasp1	S	600	-0.281591	-1.2657
Q8BRT1	CLIP-associating protein 2	Clasp2	S	333	-0.140499	-2.31079			Q9JLQ0	CD2-associated protein	Cd2ap	S	510	0.145181	0.309226			Q80TV8	CLIP-associating protein 1	Clasp1	S	688	-0.464869	0.167111
Q8BRT1	CLIP-associating protein 2	Clasp2	S	374	-0.00996927	-1.2209			Q9CWK3	CD2 antigen cytoplasmic tail-binding protein 2	Cd2bp2	S	196	0.948581	0.51611			Q80TV8	CLIP-associating protein 1	Clasp1	S	1088	0.169236	0.215782
Q8BRT1	CLIP-associating protein 2	Clasp2	S	376	-0.0358473	-0.638084			P22646	T-cell surface glycoprotein CD3 epsilon chain	Cd3e	Y	181	1.24179	1.21569			Q80TV8	CLIP-associating protein 1	Clasp1	S	1220	0.220953	0.160575
Q8BRT1	CLIP-associating protein 2	Clasp2	S	459	0.706004	1.674			P15379	CD44 antigen	Cd44	T	726	-1.96607	-0.879482			Q8BRT1	CLIP-associating protein 2	Clasp2	S	319	-0.17468	0.155061
Q8BRT1	CLIP-associating protein 2	Clasp2	S	461	0.668992	1.58307			P13379	T-cell surface glycoprotein CD5	Cd5	S	482	1.81696	1.06283			Q8BRT1	CLIP-associating protein 2	Clasp2	S	333	-0.140499	-0.864605
Q8BRT1	CLIP-associating protein 2	Clasp2	S	515	-0.0451736	-0.865185			Q9Z0M6	CD97 antigen	Cd97	S	813	-0.27562	-1.01522			Q8BRT1	CLIP-associating protein 2	Clasp2	S	374	-0.00996927	-0.997286
Q8BRT1	CLIP-associating protein 2	Clasp2	S	570	-0.0476525	-0.419971			Q9Z0M6	CD97 antigen	Cd97	S	814	-0.633726	-0.363925			Q8BRT1	CLIP-associating protein 2	Clasp2	S	376	-0.0358473	-0.771162
Q8CFC7	CLK4-associating serine/arginine rich protein	Clasrp	S	541	-0.138046	-0.670595			Q9JJ66	Cell division cycle protein 20 homolog	Cdc20	S	41	-0.262761	-0.244778			Q8BRT1	CLIP-associating protein 2	Clasp2	S	461	0.668992	1.54917
Q6Q473	Calcium-activated chloride channel regulator 4A;Calcium-activated chloride channel regulator 4A, 110 kDa form;Calcium-activated chloride channel regulator 4A, 30 kDa form	Clca4a	S	808	0.172434	-0.192528			P30306	M-phase inducer phosphatase 2	Cdc25b	S	12	-0.0624835	-0.572095			Q8BRT1	CLIP-associating protein 2	Clasp2	S	515	-0.0451736	-0.198415
P52194	Calmegin	Clgn	S	580	-1.01867	-1.09278			Q99JP4	Anaphase-promoting complex subunit CDC26	Cdc26	S	42	0.435025	-0.00120876			Q8BRT1	CLIP-associating protein 2	Clasp2	S	569	-0.0816819	-0.931884
P52194	Calmegin	Clgn	S	582	-1.01867	-1.09278			Q14B71	Cell division cycle-associated protein 2	Cdca2	S	390	0.29965	0.159854			Q8BRT1	CLIP-associating protein 2	Clasp2	S	570	-0.0476525	-0.748964
Q922J3	CAP-Gly domain-containing linker protein 1	Clip1	S	194	-0.200008	-0.0435372			Q99M54	Cell division cycle-associated protein 3	Cdca3	T	69	0.178261	0.771443			Q8CFC7	CLK4-associating serine/arginine rich protein	Clasrp	S	541	-0.138046	-0.528876
Q922J3	CAP-Gly domain-containing linker protein 1	Clip1	S	199	-0.17298	-1.15764			Q99M54	Cell division cycle-associated protein 3	Cdca3	S	106	0.0634283	0.297536			Q6Q473	Calcium-activated chloride channel regulator 4A;Calcium-activated chloride channel regulator 4A, 110 kDa form;Calcium-activated chloride channel regulator 4A, 30 kDa form	Clca4a	S	808	0.172434	-0.39681
Q922J3	CAP-Gly domain-containing linker protein 1	Clip1	S	203	0.0611616	0.547031			Q99M54	Cell division cycle-associated protein 3	Cdca3	S	197	-0.16106	0.926814			Q922J3	CAP-Gly domain-containing linker protein 1	Clip1	S	194	-0.200008	-1.50154
Q68FD5	Clathrin heavy chain 1	Cltc	S	1532	-0.449983	-0.819685			Q8BHX3	Borealin	Cdca8	S	228	0.840698	0.442851			Q922J3	CAP-Gly domain-containing linker protein 1	Clip1	S	199	-0.17298	-2.61358
P21844	Chymase	Cma1	T	152	0.937454	1.75577			P15116	Cadherin-2	Cdh2	S	61	-0.639681	-0.0803681			Q922J3	CAP-Gly domain-containing linker protein 1	Clip1	S	203	0.0611616	-0.0847103
Q9DBC3	Cap-specific mRNA (nucleoside-2'-O-)-methyltransferase 1	Cmtr1	S	27	-0.0286198	-0.164813			P11440	Cyclin-dependent kinase 1;Cyclin-dependent kinase 3;Cyclin-dependent kinase 2	Cdk1;Cdk3;Cdk2	T	14	-1.03686	-1.12437			Q9DBC3	Cap-specific mRNA (nucleoside-2'-O-)-methyltransferase 1	Cmtr1	S	27	-0.0286198	0.00544517
Q9DBC3	Cap-specific mRNA (nucleoside-2'-O-)-methyltransferase 1	Cmtr1	S	28	0.642071	-0.474049			P11440	Cyclin-dependent kinase 1;Cyclin-dependent kinase 3;Cyclin-dependent kinase 2	Cdk1;Cdk3;Cdk2	Y	15	-2.10196	-1.16794			Q9DBC3	Cap-specific mRNA (nucleoside-2'-O-)-methyltransferase 1	Cmtr1	S	28	0.642071	-0.903937
Q9DBC3	Cap-specific mRNA (nucleoside-2'-O-)-methyltransferase 1	Cmtr1	T	29	0.336879	-0.284174			P24788	Cyclin-dependent kinase 11B	Cdk11b	S	272	1.07279	0.810255			Q9DBC3	Cap-specific mRNA (nucleoside-2'-O-)-methyltransferase 1	Cmtr1	T	29	0.336879	-3.35253
Q70KF4	Cardiomyopathy-associated protein 5	Cmya5	S	3015	-0.782781	-1.22096			Q14AX6	Cyclin-dependent kinase 12	Cdk12	S	382	-0.328063	-0.276091			Q69ZF7	Metal transporter CNNM4	Cnnm4	S	661	-0.168342	-0.508628
Q8C5L3	CCR4-NOT transcription complex subunit 2	Cnot2	S	165	0.169473	0.992216			Q14AX6	Cyclin-dependent kinase 12	Cdk12	S	384	-0.328063	-0.276091			Q8C5L3	CCR4-NOT transcription complex subunit 2	Cnot2	S	165	0.169473	0.115593
Q8K0V4	CCR4-NOT transcription complex subunit 3	Cnot3	S	299	-0.494191	0.77714			Q14AX6	Cyclin-dependent kinase 12	Cdk12	S	677	0.0850628	-1.18458			Q8K0V4	CCR4-NOT transcription complex subunit 3	Cnot3	S	299	-0.494191	-1.40963
Q8CBC4	Consortin	Cnst	S	34	0.481908	0.864373			Q14AX6	Cyclin-dependent kinase 12	Cdk12	S	681	-0.679879	-0.1852			Q8K0V4	CCR4-NOT transcription complex subunit 3	Cnot3	T	529	0.888302	0.630788
Q3UMF0	Cordon-bleu protein-like 1	Cobll1	S	300	-0.125568	2.28451			Q69ZA1	Cyclin-dependent kinase 13	Cdk13	S	438	0.022734	-1.68826			Q8CBC4	Consortin	Cnst	S	34	0.481908	0.184807
Q3UMF0	Cordon-bleu protein-like 1	Cobll1	S	896	-0.136389	-0.689333			Q69ZA1	Cyclin-dependent kinase 13	Cdk13	S	440	-0.341174	-1.68826			Q3UMF0	Cordon-bleu protein-like 1	Cobll1	S	300	-0.125568	-0.370064
Q8CI04	Conserved oligomeric Golgi complex subunit 3	Cog3	T	109	-0.195511	-0.20872			Q69ZA1	Cyclin-dependent kinase 13	Cdk13	S	526	-0.415402	-0.271134			Q3UMF0	Cordon-bleu protein-like 1	Cobll1	S	546	-0.0219699	-0.551021
Q8CI04	Conserved oligomeric Golgi complex subunit 3	Cog3	T	117	-0.195511	-0.20872			Q69ZA1	Cyclin-dependent kinase 13	Cdk13	S	662	-0.413943	-0.409981			Q3UMF0	Cordon-bleu protein-like 1	Cobll1	S	896	-0.136389	-0.411929
Q5SU73	Coilin	Coil	T	122	-0.152648	0.0278421			Q69ZA1	Cyclin-dependent kinase 13	Cdk13	S	664	-0.249039	-0.414952			Q3UMF0	Cordon-bleu protein-like 1	Cobll1	T	1217	0.00525791	0.339809
Q5SU73	Coilin	Coil	S	569	-0.0313429	-0.150621			Q69ZA1	Cyclin-dependent kinase 13	Cdk13	S	1146	1.82269	1.81719			Q8CI04	Conserved oligomeric Golgi complex subunit 3	Cog3	T	109	-0.195511	-0.153823
Q9EQG9	Collagen type IV alpha-3-binding protein	Col4a3bp	S	376	-0.565301	-3.42116			Q8K0D0	Cyclin-dependent kinase 17	Cdk17	S	137	-0.0129169	-0.108197			Q8CI04	Conserved oligomeric Golgi complex subunit 3	Cog3	T	117	-0.195511	-0.153823
A6H584	Collagen alpha-5(VI) chain	Col6a5	S	1110	0.28485	1.47221			Q8K0D0	Cyclin-dependent kinase 17	Cdk17	S	164	1.47993	1.58018			Q5SU73	Coilin	Coil	T	122	-0.152648	-0.0222488
O88587	Catechol O-methyltransferase	Comt	S	260	0.221411	-3.58223			Q8K0D0	Cyclin-dependent kinase 17	Cdk17	S	165	1.91846	1.17066			Q5SU73	Coilin	Coil	S	569	-0.0313429	-0.138991
O88587	Catechol O-methyltransferase	Comt	S	261	0.00406159	0.382736			P30285	Cyclin-dependent kinase 4	Cdk4	S	300	0.123934	-0.0224719			O88587	Catechol O-methyltransferase	Comt	S	261	0.00406159	0.155521
Q8CIE6	Coatomer subunit alpha;Xenin;Proxenin	Copa	S	173	-0.253102	-0.322407			Q8K389	CDK5 regulatory subunit-associated protein 2	Cdk5rap2	S	485	1.10479	0.798641			Q8CIE6	Coatomer subunit alpha;Xenin;Proxenin	Copa	S	173	-0.253102	-0.0368235
O89079	Coatomer subunit epsilon	Cope	S	10	0.0910159	-0.369436			P46414	Cyclin-dependent kinase inhibitor 1B	Cdkn1b	S	10	-1.47854	-1.31904			O89079	Coatomer subunit epsilon	Cope	S	10	0.0910159	-0.396617
O89079	Coatomer subunit epsilon	Cope	S	13	0.104599	-0.365289			P46414	Cyclin-dependent kinase inhibitor 1B	Cdkn1b	S	106	0.54436	0.379359			O89079	Coatomer subunit epsilon	Cope	S	13	0.104599	-0.392285
O89053	Coronin-1A	Coro1a	T	418	-0.437215	-0.0863219			Q99L43	Phosphatidate cytidylyltransferase 2	Cds2	S	32	0.489583	1.24249			O89053	Coronin-1A	Coro1a	T	418	-0.437215	-3.12047
O89053	Coronin-1A	Coro1a	S	426	-0.135261	-0.489043			Q4VAA2	Protein CDV3	Cdv3	S	66	-0.549525	-0.468052			Q9D2V7	Coronin-7	Coro7	S	459	0.228485	0.687678
Q9D2V7	Coronin-7	Coro7	S	459	0.228485	0.787243			P49452	Centromere protein C	Cenpc	S	154	-0.262433	-0.921583			Q9CQI6	Coactosin-like protein	Cotl1	S	141	0.186447	0.159067
Q9CQI6	Coactosin-like protein	Cotl1	S	141	0.186447	0.517996			P49452	Centromere protein C	Cenpc	S	697	0.227932	0.625671			O89001	Carboxypeptidase D	Cpd	T	1365	0.127363	0.58997
O89001	Carboxypeptidase D	Cpd	T	1365	0.127363	0.60911			P49452	Centromere protein C	Cenpc	S	699	0.366062	0.930046			O89001	Carboxypeptidase D	Cpd	T	1367	-0.215021	0.410435
O89001	Carboxypeptidase D	Cpd	T	1367	-0.215021	0.263126			Q6RT24	Centromere-associated protein E	Cenpe	S	1800	2.1005	1.63899			Q6NVF9	Cleavage and polyadenylation specificity factor subunit 6	Cpsf6	T	407	0.157806	0.359634
Q6NVF9	Cleavage and polyadenylation specificity factor subunit 6	Cpsf6	T	407	0.157806	0.560219			Q8C4M7	Centromere protein U	Cenpu	S	106	0.705461	0.3153			Q6PG95	Protein cramped-like	Cramp1l	S	1284	0.210043	0.0949664
Q6PG95	Protein cramped-like	Cramp1l	S	1284	0.210043	0.295532			Q8C4M7	Centromere protein U	Cenpu	S	164	0.0822873	0.0547122			P27699	cAMP-responsive element modulator	Crem	S	284	0.388423	1.33535
P27699	cAMP-responsive element modulator	Crem	S	284	0.388423	0.700208			Q8C4M7	Centromere protein U	Cenpu	S	186	-0.268434	-2.3656			Q3U182	CREB-regulated transcription coactivator 2	Crtc2	S	612	0.114117	-0.491334
Q3U182	CREB-regulated transcription coactivator 2	Crtc2	S	612	0.114117	-0.596121			Q62036	Centrosomal protein of 131 kDa	Cep131	S	47	-0.984353	-1.71071			Q3U182	CREB-regulated transcription coactivator 2	Crtc2	S	623	0.666894	0.223077
Q91X84	CREB-regulated transcription coactivator 3	Crtc3	S	62	0.891037	0.149196			Q62036	Centrosomal protein of 131 kDa	Cep131	S	144	1.40587	0.419935			Q91X84	CREB-regulated transcription coactivator 3	Crtc3	S	62	0.891037	0.642985
Q91X84	CREB-regulated transcription coactivator 3	Crtc3	S	326	0.17409	-1.39942			Q5DU05	Centrosomal protein of 164 kDa	Cep164	S	1091	-1.13827	-0.467445			Q91X84	CREB-regulated transcription coactivator 3	Crtc3	S	326	0.17409	0.153482
Q91X84	CREB-regulated transcription coactivator 3	Crtc3	S	329	0.759131	1.233			Q6A065	Centrosomal protein of 170 kDa	Cep170	S	443	-0.0111236	0.725548			Q91X84	CREB-regulated transcription coactivator 3	Crtc3	S	329	0.759131	0.317711
Q91X84	CREB-regulated transcription coactivator 3	Crtc3	S	370	0.476167	0.13001			Q6A065	Centrosomal protein of 170 kDa	Cep170	S	829	-0.790879	1.14152			Q91X84	CREB-regulated transcription coactivator 3	Crtc3	S	370	0.476167	0.787781
Q9R194	Cryptochrome-2	Cry2	S	557	-0.124216	-0.704301			Q6A065	Centrosomal protein of 170 kDa	Cep170	T	831	-0.658128	1.24153			Q9R194	Cryptochrome-2	Cry2	S	557	-0.124216	-0.42583
Q03740	Gamma-crystallin E	Cryge	S	85	-0.29228	-1.35922			Q6A065	Centrosomal protein of 170 kDa	Cep170	S	870	-0.252784	0.0727185			Q03740	Gamma-crystallin E	Cryge	S	85	-0.29228	-2.06813
Q03740	Gamma-crystallin E	Cryge	S	86	-0.29228	-1.35922			Q6A065	Centrosomal protein of 170 kDa	Cep170	S	872	-0.119078	-0.294474			Q03740	Gamma-crystallin E	Cryge	S	86	-0.29228	-2.06813
Q03740	Gamma-crystallin E	Cryge	S	87	-0.29228	-1.35922			Q6A065	Centrosomal protein of 170 kDa	Cep170	T	875	-0.0409312	-0.184202			Q03740	Gamma-crystallin E	Cryge	S	87	-0.29228	-2.06813
Q03740	Gamma-crystallin E	Cryge	Y	93	-0.29228	-1.35922			Q6A065	Centrosomal protein of 170 kDa	Cep170	S	962	-1.11552	-0.531732			Q03740	Gamma-crystallin E	Cryge	Y	93	-0.29228	-2.06813
P97315	Cysteine and glycine-rich protein 1	Csrp1	S	192	-0.0602501	-0.576302			Q6A065	Centrosomal protein of 170 kDa	Cep170	S	963	-0.832052	-3.5398			P97315	Cysteine and glycine-rich protein 1	Csrp1	S	192	-0.0602501	-0.632909
Q99LI7	Cleavage stimulation factor subunit 3	Cstf3	S	691	0.00432752	0.249439			Q6A065	Centrosomal protein of 170 kDa	Cep170	S	1066	-0.347948	-0.281154			Q99LI7	Cleavage stimulation factor subunit 3	Cstf3	S	691	0.00432752	-0.16815
Q7TSG2	RNA polymerase II subunit A C-terminal domain phosphatase	Ctdp1	S	730	0.251408	0.513691			Q6A065	Centrosomal protein of 170 kDa	Cep170	S	1069	-0.394842	-0.240705			Q7TSG2	RNA polymerase II subunit A C-terminal domain phosphatase	Ctdp1	S	730	0.251408	0.543248
P26231	Catenin alpha-1	Ctnna1	T	634	-0.150278	-0.317284			Q6A065	Centrosomal protein of 170 kDa	Cep170	S	1102	-0.656079	-0.324512			P26231	Catenin alpha-1	Ctnna1	T	634	-0.150278	-0.455948
P26231	Catenin alpha-1	Ctnna1	S	641	0.113501	-0.478807			Q6A065	Centrosomal protein of 170 kDa	Cep170	S	1150	-0.374659	-1.03965			P26231	Catenin alpha-1	Ctnna1	S	641	0.113501	-0.547164
P70698	CTP synthase 1	Ctps1	S	562	-0.341057	-0.871804			Q6A065	Centrosomal protein of 170 kDa	Cep170	S	1155	0.310225	-0.40338			P70698	CTP synthase 1	Ctps1	S	562	-0.341057	-1.5468
Q62018	RNA polymerase-associated protein CTR9 homolog	Ctr9	T	925	0.139763	-0.101286			Q6A065	Centrosomal protein of 170 kDa	Cep170	S	1157	-1.1367	-0.195897			Q62018	RNA polymerase-associated protein CTR9 homolog	Ctr9	T	925	0.139763	-0.356312
A2A432	Cullin-4B	Cul4b	T	106	-0.126034	0.172689			Q6A065	Centrosomal protein of 170 kDa	Cep170	S	1195	0.0604141	0.0781393			Q99J10	Cytoplasmic tRNA 2-thiolation protein 1	Ctu1	S	416	0.549616	0.49439
A2A432	Cullin-4B	Cul4b	S	149	0.382195	-1.0612			Q80U49	Centrosomal protein of 170 kDa protein B	Cep170b	S	1103	0.387502	-0.144242			A2A432	Cullin-4B	Cul4b	S	149	0.382195	0.623866
Q8C5N3	Pre-mRNA-splicing factor CWC22 homolog	Cwc22	S	60	0.056681	0.0159851			Q80U49	Centrosomal protein of 170 kDa protein B	Cep170b	S	1122	-0.102828	-0.72045			Q8C5N3	Pre-mRNA-splicing factor CWC22 homolog	Cwc22	S	60	0.056681	-0.413781
Q8C5N3	Pre-mRNA-splicing factor CWC22 homolog	Cwc22	S	829	-0.152796	0.0435233			Q60952	Centrosome-associated protein CEP250	Cep250	S	2302	1.58583	1.11711			Q8C5N3	Pre-mRNA-splicing factor CWC22 homolog	Cwc22	S	829	-0.152796	-0.0945283
P70658	C-X-C chemokine receptor type 4	Cxcr4	S	326	-0.404722	-0.96113			E9Q309		Cep350	S	2221	0.521193	0.517645			P70658	C-X-C chemokine receptor type 4	Cxcr4	S	326	-0.404722	-0.0847103
P70658	C-X-C chemokine receptor type 4	Cxcr4	S	328	-0.47874	-1.44454			E9Q309		Cep350	S	2421	-0.0833476	-0.411149			P70658	C-X-C chemokine receptor type 4	Cxcr4	S	328	-0.47874	-3.71826
Q61462	Cytochrome b-245 light chain	Cyba	S	168	0.241741	0.587241			Q8BT07	Centrosomal protein of 55 kDa	Cep55	T	422	0.228983	0.00908816			Q61462	Cytochrome b-245 light chain	Cyba	S	168	0.241741	0.485735
Q80TQ2	Ubiquitin carboxyl-terminal hydrolase CYLD	Cyld	S	341	-0.290501	-0.343428			Q8C0D9	Centrosomal protein of 68 kDa	Cep68	S	4	0.130947	-0.531097			Q91VY6	Cytohesin-interacting protein	Cytip	T	278	-0.738122	-1.10749
Q91VY6	Cytohesin-interacting protein	Cytip	S	279	0.0169033	0.476615			Q9D5R3	Centrosomal protein of 83 kDa	Cep83	S	689	0.243789	0.102216			Q91VY6	Cytohesin-interacting protein	Cytip	S	279	0.0169033	0.238801
Q8VEB3	UNC119-binding protein C5orf30 homolog	D1Ertd622e	S	24	-0.546228	-0.307601			Q8BMK0	Centrosomal protein of 85 kDa	Cep85	S	16	0.559615	0.407346			Q8VEB3	UNC119-binding protein C5orf30 homolog	D1Ertd622e	S	24	-0.546228	-0.436493
Q8VEB3	UNC119-binding protein C5orf30 homolog	D1Ertd622e	S	25	0.132239	-0.307601			Q9CZ62	Centrosomal protein of 97 kDa	Cep97	S	306	0.154675	0.522853			Q8VEB3	UNC119-binding protein C5orf30 homolog	D1Ertd622e	S	25	0.132239	-0.436493
P98078	Disabled homolog 2	Dab2	S	368	-0.0153505	0.490411			Q9CZ62	Centrosomal protein of 97 kDa	Cep97	S	308	-0.133862	0.522853			P98078	Disabled homolog 2	Dab2	S	368	-0.0153505	-0.341391
P98078	Disabled homolog 2	Dab2	T	371	-0.0153505	0.490411			Q9CZ62	Centrosomal protein of 97 kDa	Cep97	S	797	-0.379812	-1.93566			P98078	Disabled homolog 2	Dab2	T	371	-0.0153505	-0.341391
P98078	Disabled homolog 2	Dab2	S	401	0.18281	0.208055			Q9CZ62	Centrosomal protein of 97 kDa	Cep97	S	805	-0.275454	0.147147			P98078	Disabled homolog 2	Dab2	S	401	0.18281	-0.0670357
P98078	Disabled homolog 2	Dab2	S	727	0.447019	1.24327			Q6ZPR1	Cilia- and flagella-associated protein 97	Cfap97	S	229	0.440429	0.977863			Q91XC8	Death-associated protein 1	Dap	S	2	-0.747136	-0.855567
Q91XC8	Death-associated protein 1	Dap	S	2	-0.747136	-2.40883			Q6ZPR1	Cilia- and flagella-associated protein 97	Cfap97	S	230	0.79286	0.145956			Q91XC8	Death-associated protein 1	Dap	S	3	-0.124434	-0.978161
Q91XC8	Death-associated protein 1	Dap	S	3	-0.124434	-1.11577			O88271	Craniofacial development protein 1	Cfdp1	S	203	0.547639	-0.0728775			P31786	Acyl-CoA-binding protein	Dbi	S	2	0.344882	-0.503843
P31786	Acyl-CoA-binding protein	Dbi	S	2	0.344882	0.0967514			P18760	Cofilin-1	Cfl1	S	3	-1.0767	-1.10067			Q62418	Drebrin-like protein	Dbnl	S	237	-0.102005	-2.71965
Q62418	Drebrin-like protein	Dbnl	S	277	-0.193085	-0.121681			P18760	Cofilin-1	Cfl1	S	8	-0.796571	-0.698656			Q62418	Drebrin-like protein	Dbnl	S	277	-0.193085	-0.065579
Q62418	Drebrin-like protein	Dbnl	S	280	0.417469	-0.488371			P45591	Cofilin-2	Cfl2	S	3	-0.01202	-0.572204			Q62418	Drebrin-like protein	Dbnl	S	280	0.417469	0.593663
Q923B1	Lariat debranching enzyme	Dbr1	S	505	-0.0158897	-0.764844			O35732	CASP8 and FADD-like apoptosis regulator;CASP8 and FADD-like apoptosis regulator subunit p43;CASP8 and FADD-like apoptosis regulator subunit p12	Cflar	S	56	0.0744485	-0.296002			Q923B1	Lariat debranching enzyme	Dbr1	S	505	-0.0158897	0.67062
Q923B1	Lariat debranching enzyme	Dbr1	S	520	0.228599	0.691637			Q8BHG9	CGG triplet repeat-binding protein 1	Cggbp1	S	94	1.26722	1.34241			Q923B1	Lariat debranching enzyme	Dbr1	S	520	0.228599	0.485055
Q80T85	DDB1- and CUL4-associated factor 5	Dcaf5	S	799	-0.0708561	-0.739384			Q9QWF0	Chromatin assembly factor 1 subunit A	Chaf1a	S	294	-0.250422	-0.142786			A2AKB9	DDB1- and CUL4-associated factor 10	Dcaf10	S	98	0.0061877	-5.65234
Q8N7N5	DDB1- and CUL4-associated factor 8	Dcaf8	S	100	0.105219	0.833998			Q9QWF0	Chromatin assembly factor 1 subunit A	Chaf1a	S	696	0.78514	-0.110725			Q80T85	DDB1- and CUL4-associated factor 5	Dcaf5	S	799	-0.0708561	-0.782328
P43346	Deoxycytidine kinase	Dck	S	11	-0.202476	-0.806466			Q8K327	Chromosome alignment-maintaining phosphoprotein 1	Champ1	S	448	0.478875	-0.0191288			Q8N7N5	DDB1- and CUL4-associated factor 8	Dcaf8	S	100	0.105219	0.374114
Q8K4J0	Protein artemis	Dclre1c	S	385	0.340149	-0.0281807			Q8K327	Chromosome alignment-maintaining phosphoprotein 1	Champ1	S	532	-0.314305	-1.00174			P43346	Deoxycytidine kinase	Dck	S	11	-0.202476	-1.14565
Q91YD3	mRNA-decapping enzyme 1A	Dcp1a	S	162	0.279476	1.85633			Q8K327	Chromosome alignment-maintaining phosphoprotein 1	Champ1	S	617	0.714618	0.862782			Q8K4J0	Protein artemis	Dclre1c	S	385	0.340149	-0.0440532
Q91YD3	mRNA-decapping enzyme 1A	Dcp1a	S	164	0.279476	2.10495			Q9D1L0	Coiled-coil-helix-coiled-coil-helix domain-containing protein 2	Chchd2	S	45	0.112338	0.265729			Q91YD3	mRNA-decapping enzyme 1A	Dcp1a	S	162	0.279476	0.561126
Q91YD3	mRNA-decapping enzyme 1A	Dcp1a	S	372	0.0945173	1.81727			P40201	Chromodomain-helicase-DNA-binding protein 1	Chd1	S	90	-0.10997	0.922571			Q91YD3	mRNA-decapping enzyme 1A	Dcp1a	S	164	0.279476	1.81307
Q91YD3	mRNA-decapping enzyme 1A	Dcp1a	S	543	-0.418576	0.565312			P40201	Chromodomain-helicase-DNA-binding protein 1	Chd1	S	1678	0.260787	0.763442			Q91YD3	mRNA-decapping enzyme 1A	Dcp1a	S	372	0.0945173	1.56798
Q91YD3	mRNA-decapping enzyme 1A	Dcp1a	S	545	0.183515	0.761651			E9PZM4	Chromodomain-helicase-DNA-binding protein 2	Chd2	S	1365	-1.09108	-1.12771			Q91YD3	mRNA-decapping enzyme 1A	Dcp1a	S	542	0.10621	0.450587
Q9CXV9	DCN1-like protein 5	Dcun1d5	S	41	-0.0361207	-0.0840725			Q6PDQ2	Chromodomain-helicase-DNA-binding protein 4	Chd4	S	1528	-0.320014	0.297417			Q91YD3	mRNA-decapping enzyme 1A	Dcp1a	S	543	-0.418576	0.317065
Q9D9Z5	DET1- and DDB1-associated protein 1	Dda1	T	93	-0.422199	-0.774874			Q6PDQ2	Chromodomain-helicase-DNA-binding protein 4	Chd4	S	1530	-0.108642	0.399429			Q91YD3	mRNA-decapping enzyme 1A	Dcp1a	S	545	0.183515	0.37451
Q9D9Z5	DET1- and DDB1-associated protein 1	Dda1	S	95	0.020589	-0.724276			A2A8L1	Chromodomain-helicase-DNA-binding protein 5	Chd5	T	538	-0.671684	-0.730742			Q9CXV9	DCN1-like protein 5	Dcun1d5	S	41	-0.0361207	0.0205399
Q6NZG4	DNA damage-induced apoptosis suppressor protein	Ddias	S	469	-0.365537	-2.15465			A2A8L1	Chromodomain-helicase-DNA-binding protein 5	Chd5	Y	541	-0.671684	-0.730742			Q9D9Z5	DET1- and DDB1-associated protein 1	Dda1	T	93	-0.422199	-0.588959
Q9JJY4	Probable ATP-dependent RNA helicase DDX20	Ddx20	S	569	-0.28835	-0.142595			A2A8L1	Chromodomain-helicase-DNA-binding protein 5	Chd5	Y	544	-0.671684	-0.730742			Q9D9Z5	DET1- and DDB1-associated protein 1	Dda1	S	95	0.020589	-0.738174
Q9JIK5	Nucleolar RNA helicase 2	Ddx21	S	13	-0.557861	-0.981244			A2AJK6	Chromodomain-helicase-DNA-binding protein 7	Chd7	S	2548	0.854685	0.856123			A2ADY9	Protein DDI1 homolog 2	Ddi2	S	121	0.642583	1.36223
Q9JIK5	Nucleolar RNA helicase 2	Ddx21	S	118	-0.594542	-1.04968			Q09XV5	Chromodomain-helicase-DNA-binding protein 8	Chd8	S	2213	0.274084	0.061605			Q9JJY4	Probable ATP-dependent RNA helicase DDX20	Ddx20	S	569	-0.28835	-1.87451
Q9JIK5	Nucleolar RNA helicase 2	Ddx21	S	144	-0.817966	-0.966867			Q8BYH8	Chromodomain-helicase-DNA-binding protein 9	Chd9	S	549	0.251336	-0.224359			Q9JIK5	Nucleolar RNA helicase 2	Ddx21	S	13	-0.557861	-0.742456
Q9JIK5	Nucleolar RNA helicase 2	Ddx21	S	155	-0.254072	-0.301688			Q8BYH8	Chromodomain-helicase-DNA-binding protein 9	Chd9	S	2302	-0.307771	0.0948292			Q9JIK5	Nucleolar RNA helicase 2	Ddx21	S	118	-0.594542	-0.622049
Q9JIK5	Nucleolar RNA helicase 2	Ddx21	S	192	-0.312888	0.212844			Q810L3	E3 ubiquitin-protein ligase CHFR	Chfr	S	231	1.35024	0.483956			Q9JIK5	Nucleolar RNA helicase 2	Ddx21	S	144	-0.817966	-1.00875
Q810A7	ATP-dependent RNA helicase DDX42	Ddx42	S	185	0.439565	0.913969			Q8BJF9	Charged multivesicular body protein 2b	Chmp2b	S	199	-1.57563	-1.32749			Q9JIK5	Nucleolar RNA helicase 2	Ddx21	S	155	-0.254072	-0.0391541
Q569Z5	Probable ATP-dependent RNA helicase DDX46	Ddx46	S	804	0.727587	1.48402			Q9CQ10	Charged multivesicular body protein 3	Chmp3	S	200	0.314522	0.00814187			Q9JIK5	Nucleolar RNA helicase 2	Ddx21	S	192	-0.312888	-0.205322
Q9CWX9	Probable ATP-dependent RNA helicase DDX47	Ddx47	S	9	0.0872549	-0.562498			Q9D1P4	Cysteine and histidine-rich domain-containing protein 1	Chordc1	T	47	0.513834	-0.157493			Q9ESV0	ATP-dependent RNA helicase DDX24	Ddx24	S	80	-0.325901	-2.10896
Q61656	Probable ATP-dependent RNA helicase DDX5	Ddx5	S	480	-0.104297	-0.468738			Q9JKP8	Chromatin accessibility complex protein 1	Chrac1	S	122	0.2142	-0.0393799			Q810A7	ATP-dependent RNA helicase DDX42	Ddx42	S	185	0.439565	0.793622
Q8K4L0	ATP-dependent RNA helicase DDX54	Ddx54	S	70	0.310347	-0.131013			Q8BIW9	Chromosome transmission fidelity protein 18 homolog	Chtf18	S	90	0.416542	0.179514			Q569Z5	Probable ATP-dependent RNA helicase DDX46	Ddx46	S	804	0.727587	0.785573
Q8K4L0	ATP-dependent RNA helicase DDX54	Ddx54	S	74	-0.424344	-0.0357334			Q9CY57	Chromatin target of PRMT1 protein	Chtop	T	243	-0.0257415	0.34541			Q9CWX9	Probable ATP-dependent RNA helicase DDX47	Ddx47	S	9	0.0872549	-0.11937
Q6ZPL9	ATP-dependent RNA helicase DDX55	Ddx55	S	544	0.00804547	0.177535			Q924A2	Protein capicua homolog	Cic	T	696	0.46224	-0.190789			Q61656	Probable ATP-dependent RNA helicase DDX5	Ddx5	S	480	-0.104297	-0.340371
Q6ZPL9	ATP-dependent RNA helicase DDX55	Ddx55	S	594	0.15649	0.179288			Q924A2	Protein capicua homolog	Cic	T	699	0.46224	-0.190789			Q8K4L0	ATP-dependent RNA helicase DDX54	Ddx54	S	74	-0.424344	0.122941
Q9DBN9	Probable ATP-dependent RNA helicase DDX59	Ddx59	S	150	0.423547	1.0126			Q924A2	Protein capicua homolog	Cic	S	774	-1.80002	0.129115			Q6ZPL9	ATP-dependent RNA helicase DDX55	Ddx55	S	544	0.00804547	-0.201949
Q8C2K1	Differentially expressed in FDCP 6	Def6	S	597	-0.258707	-0.184188			Q924A2	Protein capicua homolog	Cic	S	778	0.931074	0.530478			Q6ZPL9	ATP-dependent RNA helicase DDX55	Ddx55	S	594	0.15649	-0.1212
Q99J78	Differentially expressed in FDCP 8	Def8	S	437	1.16662	0.341926			Q924A2	Protein capicua homolog	Cic	T	1078	-0.017756	-0.149349			Q9DBN9	Probable ATP-dependent RNA helicase DDX59	Ddx59	S	150	0.423547	0.780211
Q8K382	DENN domain-containing protein 1A	Dennd1a	S	473	0.575083	1.14323			Q924A2	Protein capicua homolog	Cic	S	1080	0.3947	-0.361195			Q8C2K1	Differentially expressed in FDCP 6	Def6	S	597	-0.258707	-0.64683
Q8K382	DENN domain-containing protein 1A	Dennd1a	S	510	0.187268	-0.332276			Q924A2	Protein capicua homolog	Cic	T	1643	-0.23432	-0.456551			Q99J78	Differentially expressed in FDCP 8	Def8	S	437	1.16662	0.54621
Q3U1T9	DENN domain-containing protein 1B	Dennd1b	S	395	0.151696	1.06794			Q924A2	Protein capicua homolog	Cic	S	1809	1.12227	1.70155			Q8K382	DENN domain-containing protein 1A	Dennd1a	S	473	0.575083	1.15575
Q3U1T9	DENN domain-containing protein 1B	Dennd1b	S	516	-0.482443	-0.442567			Q924A2	Protein capicua homolog	Cic	S	2147	-0.423544	-0.635637			Q8K382	DENN domain-containing protein 1A	Dennd1a	S	510	0.187268	-0.130068
Q3U1T9	DENN domain-containing protein 1B	Dennd1b	S	517	-0.462405	-0.391608			Q924A2	Protein capicua homolog	Cic	S	2148	-0.423544	-0.635637			Q3U1T9	DENN domain-containing protein 1B	Dennd1b	S	395	0.151696	0.156835
Q8CFK6	DENN domain-containing protein 1C	Dennd1c	S	492	-0.581972	-0.936964			Q924A2	Protein capicua homolog	Cic	S	2275	0.449223	0.162735			Q3U1T9	DENN domain-containing protein 1B	Dennd1b	S	516	-0.482443	-0.132233
Q3U1Y4	DENN domain-containing protein 4B	Dennd4b	S	735	-0.420306	-1.22763			Q924A2	Protein capicua homolog	Cic	S	2284	0.598036	0.695025			Q8CFK6	DENN domain-containing protein 1C	Dennd1c	S	492	-0.581972	-0.493188
Q3U1Y4	DENN domain-containing protein 4B	Dennd4b	S	736	-0.309761	-0.436723			Q80TV8	CLIP-associating protein 1	Clasp1	S	598	0.102879	-1.95393			Q3U1Y4	DENN domain-containing protein 4B	Dennd4b	S	735	-0.420306	-5.03494
Q3U1Y4	DENN domain-containing protein 4B	Dennd4b	S	961	-0.280278	-4.3325			Q80TV8	CLIP-associating protein 1	Clasp1	S	600	-0.656941	-1.2657			Q3U1Y4	DENN domain-containing protein 4B	Dennd4b	S	736	-0.309761	-0.327633
A6H8H2	DENN domain-containing protein 4C	Dennd4c	S	1043	-0.465201	-1.4383			Q80TV8	CLIP-associating protein 1	Clasp1	S	688	-0.197225	0.167111			Q3U1Y4	DENN domain-containing protein 4B	Dennd4b	S	961	-0.280278	-1.15869
A6H8H2	DENN domain-containing protein 4C	Dennd4c	T	1094	0.120388	-0.0482682			Q80TV8	CLIP-associating protein 1	Clasp1	S	1088	0.559848	0.215782			A6H8H2	DENN domain-containing protein 4C	Dennd4c	S	740	0.0795773	0.39091
A6H8H2	DENN domain-containing protein 4C	Dennd4c	S	1096	-0.154428	-0.246684			Q80TV8	CLIP-associating protein 1	Clasp1	S	1193	-0.48081	-0.254703			A6H8H2	DENN domain-containing protein 4C	Dennd4c	S	1043	-0.465201	-0.570681
O54786	DNA fragmentation factor subunit alpha	Dffa	S	217	0.0601387	-0.320612			Q80TV8	CLIP-associating protein 1	Clasp1	S	1220	-0.284923	0.160575			A6H8H2	DENN domain-containing protein 4C	Dennd4c	T	1094	0.120388	-0.021877
O70279	Protein DGCR14	Dgcr14	S	295	-0.0907421	0.10447			Q8BRT1	CLIP-associating protein 2	Clasp2	S	319	0.569513	0.155061			A6H8H2	DENN domain-containing protein 4C	Dennd4c	S	1096	-0.154428	0.629415
Q9EQM6	Microprocessor complex subunit DGCR8	Dgcr8	S	95	0.105095	0.158664			Q8BRT1	CLIP-associating protein 2	Clasp2	S	333	-2.31079	-0.864605			O54786	DNA fragmentation factor subunit alpha	Dffa	S	217	0.0601387	-0.340093
Q6PGC1	ATP-dependent RNA helicase Dhx29	Dhx29	S	198	0.437597	1.4999			Q8BRT1	CLIP-associating protein 2	Clasp2	S	370	0.164168	0.422724			O70279	Protein DGCR14	Dgcr14	S	295	-0.0907421	-0.305925
Q99PU8	Putative ATP-dependent RNA helicase DHX30	Dhx30	S	249	-0.643281	-0.604208			Q8BRT1	CLIP-associating protein 2	Clasp2	S	374	-1.2209	-0.997286			Q9EQM6	Microprocessor complex subunit DGCR8	Dgcr8	S	95	0.105095	0.466521
Q6P5D3	Putative ATP-dependent RNA helicase DHX57	Dhx57	S	301	-0.486846	-0.94103			Q8BRT1	CLIP-associating protein 2	Clasp2	S	376	-0.638084	-0.771162			Q6PGC1	ATP-dependent RNA helicase Dhx29	Dhx29	S	198	0.437597	1.01381
Q8C9B9	Death-inducer obliterator 1	Dido1	S	8	0.0997535	-0.216011			Q8BRT1	CLIP-associating protein 2	Clasp2	S	461	1.58307	1.54917			Q99PU8	Putative ATP-dependent RNA helicase DHX30	Dhx30	S	249	-0.643281	-0.0312753
Q8C9B9	Death-inducer obliterator 1	Dido1	S	657	-0.716727	0.942935			Q8BRT1	CLIP-associating protein 2	Clasp2	S	515	-0.865185	-0.198415			Q80VY9	Putative ATP-dependent RNA helicase DHX33	Dhx33	S	231	1.40614	0.505523
Q8C9B9	Death-inducer obliterator 1	Dido1	S	1014	-0.902538	-0.184499			Q8BRT1	CLIP-associating protein 2	Clasp2	S	570	-0.419971	-0.748964			Q6P5D3	Putative ATP-dependent RNA helicase DHX57	Dhx57	S	301	-0.486846	-0.192295
Q8CI75	DIS3-like exonuclease 2	Dis3l2	S	12	0.04419	-0.300002			Q8BRT1	CLIP-associating protein 2	Clasp2	S	995	-0.021778	-0.324237			Q8C9B9	Death-inducer obliterator 1	Dido1	S	8	0.0997535	-0.42141
Q8CI75	DIS3-like exonuclease 2	Dis3l2	S	864	-0.359639	-1.06106			Q8BRT1	CLIP-associating protein 2	Clasp2	S	999	-0.021778	-0.324237			Q8C9B9	Death-inducer obliterator 1	Dido1	S	657	-0.716727	0.551665
Q9ESX5	H/ACA ribonucleoprotein complex subunit 4	Dkc1	S	451	-0.398521	-1.29652			Q8BRT1	CLIP-associating protein 2	Clasp2	S	1005	-0.021778	-0.324237			Q8C9B9	Death-inducer obliterator 1	Dido1	S	1014	-0.902538	-1.63493
Q9ESX5	H/ACA ribonucleoprotein complex subunit 4	Dkc1	S	453	-0.398521	0.305805			Q8CFC7	CLK4-associating serine/arginine rich protein	Clasrp	S	541	-0.670595	-0.528876			Q8C9B9	Death-inducer obliterator 1	Dido1	S	1016	-0.254708	-0.0389284
Q9ESX5	H/ACA ribonucleoprotein complex subunit 4	Dkc1	S	481	-0.123155	-0.558967			Q6Q473	Calcium-activated chloride channel regulator 4A;Calcium-activated chloride channel regulator 4A, 110 kDa form;Calcium-activated chloride channel regulator 4A, 30 kDa form	Clca4a	S	808	-0.192528	-0.39681			Q8CI75	DIS3-like exonuclease 2	Dis3l2	S	12	0.04419	-0.0175714
Q9ESX5	H/ACA ribonucleoprotein complex subunit 4	Dkc1	S	508	-0.241893	-1.00961			Q922J3	CAP-Gly domain-containing linker protein 1	Clip1	S	194	-0.0435372	-1.50154			Q8CI75	DIS3-like exonuclease 2	Dis3l2	S	864	-0.359639	-0.772913
Q8K4R9	Disks large-associated protein 5	Dlgap5	S	70	-0.00487567	0.56198			Q922J3	CAP-Gly domain-containing linker protein 1	Clip1	S	199	-1.15764	-2.61358			Q9ESX5	H/ACA ribonucleoprotein complex subunit 4	Dkc1	S	451	-0.398521	-1.74955
Q6PNC0	DmX-like protein 1	Dmxl1	S	572	0.121982	-0.44006			Q922J3	CAP-Gly domain-containing linker protein 1	Clip1	S	203	0.547031	-0.0847103			Q9ESX5	H/ACA ribonucleoprotein complex subunit 4	Dkc1	S	453	-0.398521	-1.74955
Q8BTI8	Dynein heavy chain 2, axonemal;Serine/arginine repetitive matrix protein 2	Dnah2;Srrm2	S	898	-0.54469	-3.53627			P97468	Chemokine-like receptor 1	Cmklr1	S	138	0.599481	-0.624192			Q9ESX5	H/ACA ribonucleoprotein complex subunit 4	Dkc1	T	477	-0.20741	-0.858485
E9Q8D0		Dnajc21	S	283	0.361792	0.566052			Q9DBC3	Cap-specific mRNA (nucleoside-2'-O-)-methyltransferase 1	Cmtr1	S	27	-0.164813	0.00544517			Q9ESX5	H/ACA ribonucleoprotein complex subunit 4	Dkc1	S	481	-0.123155	-0.449434
P60904	DnaJ homolog subfamily C member 5	Dnajc5	S	10	-0.076048	-0.0978413			Q9DBC3	Cap-specific mRNA (nucleoside-2'-O-)-methyltransferase 1	Cmtr1	S	28	-0.474049	-0.903937			Q9ESX5	H/ACA ribonucleoprotein complex subunit 4	Dkc1	S	508	-0.241893	-0.977296
Q6TXD4	Dynamin-binding protein	Dnmbp	S	480	0.00937099	-0.0636982			Q9DBC3	Cap-specific mRNA (nucleoside-2'-O-)-methyltransferase 1	Cmtr1	T	29	-0.284174	-3.35253			Q8K4R9	Disks large-associated protein 5	Dlgap5	S	70	-0.00487567	0.498802
P13864	DNA (cytosine-5)-methyltransferase 1	Dnmt1	S	125	-0.204641	-1.20499			Q8C5L3	CCR4-NOT transcription complex subunit 2	Cnot2	S	165	0.992216	0.115593			Q6PNC0	DmX-like protein 1	Dmxl1	S	572	0.121982	-0.187283
P13864	DNA (cytosine-5)-methyltransferase 1	Dnmt1	S	717	-0.605031	-0.581922			Q8K0V4	CCR4-NOT transcription complex subunit 3	Cnot3	S	299	0.77714	-1.40963			Q8BTI8	Dynein heavy chain 2, axonemal;Serine/arginine repetitive matrix protein 2	Dnah2;Srrm2	S	898	-0.54469	-3.68106
Q8BZN6	Dedicator of cytokinesis protein 10	Dock10	T	196	0.136976	0.891284			Q8CBC4	Consortin	Cnst	S	34	0.864373	0.184807			E9Q8D0		Dnajc21	S	283	0.361792	0.731206
Q8BZN6	Dedicator of cytokinesis protein 10	Dock10	S	877	0.327558	0.993659			A2AL36	Centriolin	Cntrl	S	832	-0.687129	-0.369591			Q6TXD4	Dynamin-binding protein	Dnmbp	S	480	0.00937099	0.0977063
Q8BZN6	Dedicator of cytokinesis protein 10	Dock10	S	1292	-0.0879046	-0.0390325			Q3UMF0	Cordon-bleu protein-like 1	Cobll1	S	300	2.28451	-0.370064			P13864	DNA (cytosine-5)-methyltransferase 1	Dnmt1	S	125	-0.204641	-3.29117
Q8BZN6	Dedicator of cytokinesis protein 10	Dock10	S	1295	-0.209151	0.419971			Q3UMF0	Cordon-bleu protein-like 1	Cobll1	S	896	-0.689333	-0.411929			P13864	DNA (cytosine-5)-methyltransferase 1	Dnmt1	S	717	-0.605031	-0.35575
Q8C3J5	Dedicator of cytokinesis protein 2	Dock2	S	587	-1.05986	-3.23732			Q3UMF0	Cordon-bleu protein-like 1	Cobll1	S	993	0.935122	1.26573			Q8BZN6	Dedicator of cytokinesis protein 10	Dock10	S	877	0.327558	-0.45625
Q8C3J5	Dedicator of cytokinesis protein 2	Dock2	S	1683	-0.308307	-1.15349			Q3UMF0	Cordon-bleu protein-like 1	Cobll1	S	1215	0.108727	0.827771			Q8BZN6	Dedicator of cytokinesis protein 10	Dock10	S	1292	-0.0879046	0.0640587
Q8C3J5	Dedicator of cytokinesis protein 2	Dock2	S	1704	-0.271189	-0.834124			Q8CI04	Conserved oligomeric Golgi complex subunit 3	Cog3	T	109	-0.20872	-0.153823			Q8BZN6	Dedicator of cytokinesis protein 10	Dock10	S	1295	-0.209151	0.640356
Q8C3J5	Dedicator of cytokinesis protein 2	Dock2	S	1729	0.301501	0.378164			Q8CI04	Conserved oligomeric Golgi complex subunit 3	Cog3	T	117	-0.20872	-0.153823			A2AF47	Dedicator of cytokinesis protein 11	Dock11	S	1237	-0.183301	-0.277511
Q8C3J5	Dedicator of cytokinesis protein 2	Dock2	T	1731	0.316892	0.417771			Q5SU73	Coilin	Coil	T	122	0.0278421	-0.0222488			Q8C3J5	Dedicator of cytokinesis protein 2	Dock2	S	587	-1.05986	-3.77316
Q8R1A4	Dedicator of cytokinesis protein 7	Dock7	S	182	-0.0628943	-0.408849			Q5SU73	Coilin	Coil	T	169	-1.574	-0.523919			Q8C3J5	Dedicator of cytokinesis protein 2	Dock2	S	1683	-0.308307	-0.535017
Q8R1A4	Dedicator of cytokinesis protein 7	Dock7	S	1422	-0.154739	0.164229			Q5SU73	Coilin	Coil	S	222	0.591196	0.144566			Q8C3J5	Dedicator of cytokinesis protein 2	Dock2	S	1704	-0.271189	-0.51207
Q8C147	Dedicator of cytokinesis protein 8	Dock8	S	452	-0.135217	-0.265225			Q5SU73	Coilin	Coil	S	563	-0.387039	-0.662971			Q8C3J5	Dedicator of cytokinesis protein 2	Dock2	S	1729	0.301501	0.141051
Q8C147	Dedicator of cytokinesis protein 8	Dock8	S	903	0.768556	0.0812533			Q5SU73	Coilin	Coil	S	569	-0.150621	-0.138991			Q8C3J5	Dedicator of cytokinesis protein 2	Dock2	T	1731	0.316892	0.235508
Q8C147	Dedicator of cytokinesis protein 8	Dock8	S	905	-0.151418	1.23501			O88587	Catechol O-methyltransferase	Comt	S	261	0.382736	0.155521			Q8R1A4	Dedicator of cytokinesis protein 7	Dock7	S	182	-0.0628943	-0.176402
Q8C147	Dedicator of cytokinesis protein 8	Dock8	S	1241	0.475016	1.2593			Q8CIE6	Coatomer subunit alpha;Xenin;Proxenin	Copa	S	173	-0.322407	-0.0368235			Q8R1A4	Dedicator of cytokinesis protein 7	Dock7	S	1422	-0.154739	0.634424
Q8C147	Dedicator of cytokinesis protein 8	Dock8	S	2097	0.695502	1.7387			O89079	Coatomer subunit epsilon	Cope	S	10	-0.369436	-0.396617			Q8C147	Dedicator of cytokinesis protein 8	Dock8	S	452	-0.135217	-0.33408
Q8C147	Dedicator of cytokinesis protein 8	Dock8	S	2100	0.701993	1.6447			O89079	Coatomer subunit epsilon	Cope	S	13	-0.365289	-0.392285			Q8C147	Dedicator of cytokinesis protein 8	Dock8	S	903	0.768556	-0.254092
P97465	Docking protein 1	Dok1	S	269	0.214532	1.15983			O89053	Coronin-1A	Coro1a	T	418	-0.0863219	-3.12047			Q8C147	Dedicator of cytokinesis protein 8	Dock8	S	905	-0.151418	0.580991
O70469	Docking protein 2	Dok2	S	124	-0.331226	-1.23674			Q9D2V7	Coronin-7	Coro7	S	459	0.787243	0.687678			Q8C147	Dedicator of cytokinesis protein 8	Dock8	S	1241	0.475016	1.70114
Q61103	Zinc finger protein ubi-d4	Dpf2	S	142	1.63946	0.0797654			Q9CQI6	Coactosin-like protein	Cotl1	S	141	0.517996	0.159067			Q8C147	Dedicator of cytokinesis protein 8	Dock8	S	1246	0.371205	1.29935
Q9CR25	Diphthamide biosynthesis protein 2	Dph2	S	488	-0.28949	-0.497709			O89001	Carboxypeptidase D	Cpd	T	1365	0.60911	0.58997			Q8C147	Dedicator of cytokinesis protein 8	Dock8	S	2100	0.701993	1.07793
Q9CR25	Diphthamide biosynthesis protein 2	Dph2	S	489	0.034848	-0.298571			O89001	Carboxypeptidase D	Cpd	T	1367	0.263126	0.410435			P97465	Docking protein 1	Dok1	S	269	0.214532	0.125561
A6X919	Probable C-mannosyltransferase DPY19L1	Dpy19l1	S	22	-1.00415	-0.510027			Q8BT60	Copine-3	Cpne3	S	14	0.376374	1.20781			O70469	Docking protein 2	Dok2	S	124	-0.331226	-1.30614
A6X919	Probable C-mannosyltransferase DPY19L1	Dpy19l1	S	23	-0.806725	-0.510027			Q6NVF9	Cleavage and polyadenylation specificity factor subunit 6	Cpsf6	T	407	0.560219	0.359634			Q61103	Zinc finger protein ubi-d4	Dpf2	S	142	1.63946	-0.0788205
O08553	Dihydropyrimidinase-related protein 2	Dpysl2	T	514	-0.122081	-1.90813			Q6PG95	Protein cramped-like	Cramp1l	S	1284	0.295532	0.0949664			Q9CR25	Diphthamide biosynthesis protein 2	Dph2	S	488	-0.28949	-0.621373
O08553	Dihydropyrimidinase-related protein 2	Dpysl2	S	517	-0.360084	-0.559571			Q01147	Cyclic AMP-responsive element-binding protein 1	Creb1	S	142	0.0135478	-0.495457			Q9CR25	Diphthamide biosynthesis protein 2	Dph2	S	489	0.034848	-0.823982
O08553	Dihydropyrimidinase-related protein 2	Dpysl2	T	521	-0.0428364	0.921102			P27699	cAMP-responsive element modulator	Crem	S	284	0.700208	1.33535			A6X919	Probable C-mannosyltransferase DPY19L1	Dpy19l1	S	22	-1.00415	0.696472
O08553	Dihydropyrimidinase-related protein 2	Dpysl2	S	522	0.0318509	-0.342387			P27699	cAMP-responsive element modulator	Crem	S	287	0.450925	1.42883			A6X919	Probable C-mannosyltransferase DPY19L1	Dpy19l1	S	23	-0.806725	0.696472
O08553	Dihydropyrimidinase-related protein 2	Dpysl2	S	542	0.265011	0.97398			P27699	cAMP-responsive element modulator	Crem	S	290	0.605158	0.424362			O08553	Dihydropyrimidinase-related protein 2	Dpysl2	T	514	-0.122081	-0.429179
Q62188	Dihydropyrimidinase-related protein 3	Dpysl3	S	541	-0.0337981	-0.228298			Q8CJ40	Rootletin	Crocc	S	1207	-0.82186	-0.740252			O08553	Dihydropyrimidinase-related protein 2	Dpysl2	S	517	-0.360084	-0.356312
Q9CYC5	Kinetochore-associated protein DSN1 homolog	Dsn1	S	330	0.310239	0.54792			Q3U182	CREB-regulated transcription coactivator 2	Crtc2	S	457	0.978569	2.36055			O08553	Dihydropyrimidinase-related protein 2	Dpysl2	T	521	-0.0428364	1.00263
Q9CYC5	Kinetochore-associated protein DSN1 homolog	Dsn1	S	344	0.751389	1.71936			Q3U182	CREB-regulated transcription coactivator 2	Crtc2	S	612	-0.596121	-0.491334			O08553	Dihydropyrimidinase-related protein 2	Dpysl2	S	522	0.0318509	0.633292
Q9DD18	D-tyrosyl-tRNA(Tyr) deacylase 1	Dtd1	S	194	-0.281445	-0.626527			Q91X84	CREB-regulated transcription coactivator 3	Crtc3	S	62	0.149196	0.642985			O08553	Dihydropyrimidinase-related protein 2	Dpysl2	S	542	0.265011	0.865397
Q9DD18	D-tyrosyl-tRNA(Tyr) deacylase 1	Dtd1	S	197	-0.643135	-3.40491			Q91X84	CREB-regulated transcription coactivator 3	Crtc3	S	326	-1.39942	0.153482			Q9CYC5	Kinetochore-associated protein DSN1 homolog	Dsn1	S	330	0.310239	0.783278
Q9DD18	D-tyrosyl-tRNA(Tyr) deacylase 1	Dtd1	S	205	-0.345642	-1.79705			Q91X84	CREB-regulated transcription coactivator 3	Crtc3	S	329	1.233	0.317711			Q9CYC5	Kinetochore-associated protein DSN1 homolog	Dsn1	S	344	0.751389	0.938095
O88487	Cytoplasmic dynein 1 intermediate chain 2	Dync1i2	S	81	-0.0815407	0.794635			Q91X84	CREB-regulated transcription coactivator 3	Crtc3	S	370	0.13001	0.787781			Q9DD18	D-tyrosyl-tRNA(Tyr) deacylase 1	Dtd1	S	194	-0.281445	-0.832693
Q8R1Q8	Cytoplasmic dynein 1 light intermediate chain 1	Dync1li1	S	207	-0.0994309	1.03717			Q91X84	CREB-regulated transcription coactivator 3	Crtc3	S	391	0.817831	-0.642022			Q9DD18	D-tyrosyl-tRNA(Tyr) deacylase 1	Dtd1	S	197	-0.643135	-0.645111
Q8R1Q8	Cytoplasmic dynein 1 light intermediate chain 1	Dync1li1	S	414	-0.169017	0.143882			Q91X84	CREB-regulated transcription coactivator 3	Crtc3	T	394	0.804773	-0.642022			Q9DD18	D-tyrosyl-tRNA(Tyr) deacylase 1	Dtd1	S	205	-0.345642	-0.582804
Q8R1Q8	Cytoplasmic dynein 1 light intermediate chain 1	Dync1li1	S	510	-0.348747	-3.1039			Q9R194	Cryptochrome-2	Cry2	S	557	-0.704301	-0.42583			Q3TLR7	Denticleless protein homolog	Dtl	S	427	0.0898886	0.819413
Q8R1Q8	Cytoplasmic dynein 1 light intermediate chain 1	Dync1li1	T	512	-0.430855	-5.18951			Q03740	Gamma-crystallin E	Cryge	S	85	-1.35922	-2.06813			O88487	Cytoplasmic dynein 1 intermediate chain 2	Dync1i2	S	81	-0.0815407	0.396929
Q8R1Q8	Cytoplasmic dynein 1 light intermediate chain 1	Dync1li1	S	516	-0.145196	-2.87271			Q03740	Gamma-crystallin E	Cryge	S	86	-1.35922	-2.06813			Q8R1Q8	Cytoplasmic dynein 1 light intermediate chain 1	Dync1li1	S	207	-0.0994309	0.687224
Q61214	Dual specificity tyrosine-phosphorylation-regulated kinase 1A;Dual specificity tyrosine-phosphorylation-regulated kinase 1B	Dyrk1a;Dyrk1b	Y	321	0.453558	1.11095			Q03740	Gamma-crystallin E	Cryge	S	87	-1.35922	-2.06813			Q8R1Q8	Cytoplasmic dynein 1 light intermediate chain 1	Dync1li1	S	414	-0.169017	0.317124
Q58FA4	Transcription factor E2F8	E2f8	S	102	-0.0142726	-0.239883			Q03740	Gamma-crystallin E	Cryge	Y	93	-1.35922	-2.06813			Q8R1Q8	Cytoplasmic dynein 1 light intermediate chain 1	Dync1li1	S	510	-0.348747	-4.31019
Q9D4C5	ELL-associated factor 1	Eaf1	S	158	0.311637	0.332179			Q9DC28	Casein kinase I isoform delta	Csnk1d	S	384	1.00563	-0.182455			Q8R1Q8	Cytoplasmic dynein 1 light intermediate chain 1	Dync1li1	T	512	-0.430855	-2.84511
Q9D4C5	ELL-associated factor 1	Eaf1	S	165	0.321275	0.56411			P97315	Cysteine and glycine-rich protein 1	Csrp1	S	192	-0.576302	-0.632909			Q8R1Q8	Cytoplasmic dynein 1 light intermediate chain 1	Dync1li1	S	516	-0.145196	-3.32123
Q9D0V7	Receptor-binding cancer antigen expressed on SiSo cells	Ebag9	S	36	-0.925454	0.480641			Q99LI7	Cleavage stimulation factor subunit 3	Cstf3	S	691	0.249439	-0.16815			Q61214	Dual specificity tyrosine-phosphorylation-regulated kinase 1A;Dual specificity tyrosine-phosphorylation-regulated kinase 1B	Dyrk1a;Dyrk1b	Y	321	0.453558	0.720402
Q5FW85	Extracellular matrix protein 2	Ecm2	S	40	0.171843	-0.363088			Q7TSG2	RNA polymerase II subunit A C-terminal domain phosphatase	Ctdp1	S	730	0.513691	0.543248			Q58FA4	Transcription factor E2F8	E2f8	S	102	-0.0142726	-0.174913
Q8K2D3	Enhancer of mRNA-decapping protein 3	Edc3	S	131	1.39599	2.11791			Q6PEE2	CBP80/20-dependent translation initiation factor	Ctif	S	157	-0.654894	-0.225557			Q9D4C5	ELL-associated factor 1	Eaf1	T	157	0.311637	0.255644
Q3UJB9	Enhancer of mRNA-decapping protein 4	Edc4	S	680	0.766048	0.92251			P26231	Catenin alpha-1	Ctnna1	T	634	-0.317284	-0.455948			Q9D4C5	ELL-associated factor 1	Eaf1	S	158	0.311637	0.255644
Q3UJB9	Enhancer of mRNA-decapping protein 4	Edc4	S	727	0.852191	1.03867			P26231	Catenin alpha-1	Ctnna1	S	641	-0.478807	-0.547164			Q9D4C5	ELL-associated factor 1	Eaf1	S	165	0.321275	0.239918
Q3UJB9	Enhancer of mRNA-decapping protein 4	Edc4	S	729	-0.0249518	1.09342			P70698	CTP synthase 1	Ctps1	S	562	-0.871804	-1.5468			Q9D0V7	Receptor-binding cancer antigen expressed on SiSo cells	Ebag9	S	36	-0.925454	1.10511
Q3UJB9	Enhancer of mRNA-decapping protein 4	Edc4	T	731	0.0779358	-0.119153			P70698	CTP synthase 1	Ctps1	S	575	0.0689816	0.190272			Q5FW85	Extracellular matrix protein 2	Ecm2	S	40	0.171843	-0.00605397
Q3UJB9	Enhancer of mRNA-decapping protein 4	Edc4	S	745	0.553256	0.765559			Q62018	RNA polymerase-associated protein CTR9 homolog	Ctr9	T	925	-0.101286	-0.356312			Q8K2D3	Enhancer of mRNA-decapping protein 3	Edc3	S	131	1.39599	2.06239
O70251	Elongation factor 1-beta	Eef1b	S	106	-0.290534	-1.96238			A2A432	Cullin-4B	Cul4b	S	149	-1.0612	0.623866			Q3UJB9	Enhancer of mRNA-decapping protein 4	Edc4	S	680	0.766048	1.07807
P57776	Elongation factor 1-delta	Eef1d	S	119	-0.189918	-2.72679			P53564	Homeobox protein cut-like 1	Cux1	S	1316	1.19888	1.13309			Q3UJB9	Enhancer of mRNA-decapping protein 4	Edc4	S	727	0.852191	1.48923
P57776	Elongation factor 1-delta	Eef1d	S	133	0.587915	1.53417			Q8C5N3	Pre-mRNA-splicing factor CWC22 homolog	Cwc22	S	60	0.0159851	-0.413781			Q3UJB9	Enhancer of mRNA-decapping protein 4	Edc4	S	729	-0.0249518	0.171279
P57776	Elongation factor 1-delta	Eef1d	T	147	-0.0937274	-0.744418			Q8C5N3	Pre-mRNA-splicing factor CWC22 homolog	Cwc22	S	829	0.0435233	-0.0945283			Q3UJB9	Enhancer of mRNA-decapping protein 4	Edc4	T	731	0.0779358	0.923961
P57776	Elongation factor 1-delta	Eef1d	S	162	-0.326653	-1.03195			P70658	C-X-C chemokine receptor type 4	Cxcr4	S	326	-0.96113	-0.0847103			Q3UJB9	Enhancer of mRNA-decapping protein 4	Edc4	S	745	0.553256	0.287011
P58252	Elongation factor 2	Eef2	T	57	0.20195	-0.5627			P70658	C-X-C chemokine receptor type 4	Cxcr4	S	328	-1.44454	-3.71826			O70251	Elongation factor 1-beta	Eef1b	S	106	-0.290534	-0.529722
P58252	Elongation factor 2	Eef2	T	59	-0.245256	-0.844772			Q61462	Cytochrome b-245 light chain	Cyba	S	168	0.587241	0.485735			P57776	Elongation factor 1-delta	Eef1d	S	119	-0.189918	-2.81136
Q9D8Y0	EF-hand domain-containing protein D2	Efhd2	S	74	0.552438	1.10221			Q99JA4	Cysteinyl leukotriene receptor 1	Cysltr1	S	341	-0.721116	-0.0850986			P57776	Elongation factor 1-delta	Eef1d	S	133	0.587915	1.16519
Q9D8Y0	EF-hand domain-containing protein D2	Efhd2	S	135	0.0547564	-0.898842			Q91VY6	Cytohesin-interacting protein	Cytip	S	279	0.476615	0.238801			P57776	Elongation factor 1-delta	Eef1d	T	147	-0.0937274	-0.599461
Q9D8Y0	EF-hand domain-containing protein D2	Efhd2	S	146	0.0547564	-0.898842			Q9CX66	Uncharacterized protein C12orf45 homolog	D10Wsu102e	S	177	-0.653817	-0.788513			P57776	Elongation factor 1-delta	Eef1d	S	162	-0.326653	-0.847506
Q8BG67	Protein EFR3 homolog A	Efr3a	S	692	0.486484	0.541261			Q8VEB3	UNC119-binding protein C5orf30 homolog	D1Ertd622e	S	24	-0.307601	-0.436493			P58252	Elongation factor 2	Eef2	T	57	0.20195	-0.214299
Q91YE3	Egl nine homolog 1	Egln1	S	131	0.201486	-2.42954			Q8VEB3	UNC119-binding protein C5orf30 homolog	D1Ertd622e	S	25	-0.307601	-0.436493			P58252	Elongation factor 2	Eef2	T	59	-0.245256	-1.1335
Q99MS7	EH domain-binding protein 1-like protein 1	Ehbp1l1	S	284	0.653476	0.591015			Q3UHX9	Putative methyltransferase C9orf114 homolog	D2Wsu81e	T	370	1.15046	1.57849			Q9D8Y0	EF-hand domain-containing protein D2	Efhd2	S	74	0.552438	0.726035
Q99MS7	EH domain-binding protein 1-like protein 1	Ehbp1l1	S	370	-0.15013	-0.562397			Q3UHX9	Putative methyltransferase C9orf114 homolog	D2Wsu81e	S	374	1.07873	1.57849			Q8BG67	Protein EFR3 homolog A	Efr3a	S	692	0.486484	0.431601
Q99MS7	EH domain-binding protein 1-like protein 1	Ehbp1l1	S	1443	-0.130699	-1.25744			P98078	Disabled homolog 2	Dab2	S	368	0.490411	-0.341391			Q91YE3	Egl nine homolog 1	Egln1	S	131	0.201486	-2.16713
Q99MS7	EH domain-binding protein 1-like protein 1	Ehbp1l1	S	1444	0.0804605	-1.01319			P98078	Disabled homolog 2	Dab2	T	371	0.490411	-0.341391			Q99MS7	EH domain-binding protein 1-like protein 1	Ehbp1l1	S	370	-0.15013	-0.426814
Q61070	Etoposide-induced protein 2.4	Ei24	S	46	0.0776831	0.841576			P98078	Disabled homolog 2	Dab2	S	401	0.208055	-0.0670357			Q99MS7	EH domain-binding protein 1-like protein 1	Ehbp1l1	S	1443	-0.130699	0.230961
Q8BJW6	Eukaryotic translation initiation factor 2A;Eukaryotic translation initiation factor 2A, N-terminally processed	Eif2a	S	54	0.156251	-0.938799			Q91XC8	Death-associated protein 1	Dap	S	2	-2.40883	-0.855567			Q99MS7	EH domain-binding protein 1-like protein 1	Ehbp1l1	S	1444	0.0804605	-0.329104
Q9QZ05	Eukaryotic translation initiation factor 2-alpha kinase 4	Eif2ak4	S	230	0.3201	-0.670159			Q91XC8	Death-associated protein 1	Dap	S	3	-1.11577	-0.978161			Q61070	Etoposide-induced protein 2.4	Ei24	S	46	0.0776831	1.40201
Q8CHW4	Translation initiation factor eIF-2B subunit epsilon	Eif2b5	S	540	-0.0410516	1.19111			P31786	Acyl-CoA-binding protein	Dbi	S	2	0.0967514	-0.503843			Q8BJW6	Eukaryotic translation initiation factor 2A;Eukaryotic translation initiation factor 2A, N-terminally processed	Eif2a	S	54	0.156251	-1.10637
Q6ZWX6	Eukaryotic translation initiation factor 2 subunit 1	Eif2s1	T	279	0.123329	-0.596017			Q62418	Drebrin-like protein	Dbnl	S	277	-0.121681	-0.065579			Q9QZ05	Eukaryotic translation initiation factor 2-alpha kinase 4	Eif2ak4	S	230	0.3201	-0.3521
Q99L45	Eukaryotic translation initiation factor 2 subunit 2	Eif2s2	S	2	0.000999813	-0.349865			Q62418	Drebrin-like protein	Dbnl	S	280	-0.488371	0.593663			Q8CHW4	Translation initiation factor eIF-2B subunit epsilon	Eif2b5	S	540	-0.0410516	0.939508
Q8JZQ9	Eukaryotic translation initiation factor 3 subunit B	Eif3b	S	120	-6.66774e-05	-1.88435			Q923B1	Lariat debranching enzyme	Dbr1	S	28	0.311659	0.883888			Q6ZWX6	Eukaryotic translation initiation factor 2 subunit 1	Eif2s1	T	279	0.123329	-0.48261
Q8R1B4	Eukaryotic translation initiation factor 3 subunit C	Eif3c	S	39	0.0841133	-1.00384			Q923B1	Lariat debranching enzyme	Dbr1	S	505	-0.764844	0.67062			Q99L45	Eukaryotic translation initiation factor 2 subunit 2	Eif2s2	S	2	0.000999813	-0.540652
O70194	Eukaryotic translation initiation factor 3 subunit D	Eif3d	S	161	-0.368874	-0.102167			Q923B1	Lariat debranching enzyme	Dbr1	S	520	0.691637	0.485055			Q8JZQ9	Eukaryotic translation initiation factor 3 subunit B	Eif3b	S	75	-0.648289	-2.3788
Q9DCH4	Eukaryotic translation initiation factor 3 subunit F	Eif3f	S	262	0.199745	1.40248			Q80T85	DDB1- and CUL4-associated factor 5	Dcaf5	S	799	-0.739384	-0.782328			Q8JZQ9	Eukaryotic translation initiation factor 3 subunit B	Eif3b	S	120	-6.66774e-05	-2.70459
Q9Z1D1	Eukaryotic translation initiation factor 3 subunit G	Eif3g	T	41	0.129559	0.1674			Q8N7N5	DDB1- and CUL4-associated factor 8	Dcaf8	S	100	0.833998	0.374114			Q8JZQ9	Eukaryotic translation initiation factor 3 subunit B	Eif3b	S	123	-0.222377	-2.36067
Q9DBZ5	Eukaryotic translation initiation factor 3 subunit K	Eif3k	S	217	0.369554	0.483481			P43346	Deoxycytidine kinase	Dck	S	11	-0.806466	-1.14565			Q8R1B4	Eukaryotic translation initiation factor 3 subunit C	Eif3c	S	39	0.0841133	-0.230617
Q8BGD9	Eukaryotic translation initiation factor 4B	Eif4b	S	498	0.0352384	-0.971554			Q8K4J0	Protein artemis	Dclre1c	S	385	-0.0281807	-0.0440532			O70194	Eukaryotic translation initiation factor 3 subunit D	Eif3d	S	161	-0.368874	-0.147401
Q60876	Eukaryotic translation initiation factor 4E-binding protein 1	Eif4ebp1	T	36	0.39999	-0.486741			Q91YD3	mRNA-decapping enzyme 1A	Dcp1a	S	162	1.85633	0.561126			Q9DCH4	Eukaryotic translation initiation factor 3 subunit F	Eif3f	S	262	0.199745	0.621631
Q60876	Eukaryotic translation initiation factor 4E-binding protein 1	Eif4ebp1	T	40	0.553165	0.366911			Q91YD3	mRNA-decapping enzyme 1A	Dcp1a	S	164	2.10495	1.81307			Q9Z1D1	Eukaryotic translation initiation factor 3 subunit G	Eif3g	T	41	0.129559	0.147742
Q9EST3	Eukaryotic translation initiation factor 4E transporter	Eif4enif1	S	137	0.0194053	-0.397362			Q91YD3	mRNA-decapping enzyme 1A	Dcp1a	S	372	1.81727	1.56798			Q9DBZ5	Eukaryotic translation initiation factor 3 subunit K	Eif3k	S	217	0.369554	0.736138
Q9EST3	Eukaryotic translation initiation factor 4E transporter	Eif4enif1	S	949	-0.149804	-1.2789			Q91YD3	mRNA-decapping enzyme 1A	Dcp1a	T	420	2.40318	2.35669			Q60876	Eukaryotic translation initiation factor 4E-binding protein 1	Eif4ebp1	T	36	0.39999	0.41747
Q6NZJ6	Eukaryotic translation initiation factor 4 gamma 1	Eif4g1	S	1081	0.256106	1.3369			Q91YD3	mRNA-decapping enzyme 1A	Dcp1a	S	543	0.565312	0.317065			Q60876	Eukaryotic translation initiation factor 4E-binding protein 1	Eif4ebp1	T	40	0.553165	0.258279
Q6NZJ6	Eukaryotic translation initiation factor 4 gamma 1	Eif4g1	S	1147	-0.194015	0.879844			Q91YD3	mRNA-decapping enzyme 1A	Dcp1a	S	545	0.761651	0.37451			Q9EST3	Eukaryotic translation initiation factor 4E transporter	Eif4enif1	S	137	0.0194053	-0.449034
Q6NZJ6	Eukaryotic translation initiation factor 4 gamma 1	Eif4g1	S	1189	-0.17795	-1.55858			Q3U564	mRNA-decapping enzyme 1B	Dcp1b	S	144	-1.43999	1.03955			Q9EST3	Eukaryotic translation initiation factor 4E transporter	Eif4enif1	S	949	-0.149804	-0.868878
Q6NZJ6	Eukaryotic translation initiation factor 4 gamma 1	Eif4g1	S	1211	-0.544204	-0.898204			Q9CXV9	DCN1-like protein 5	Dcun1d5	S	41	-0.0840725	0.0205399			Q6NZJ6	Eukaryotic translation initiation factor 4 gamma 1	Eif4g1	S	1081	0.256106	0.996921
Q80XI3	Eukaryotic translation initiation factor 4 gamma 3	Eif4g3	S	267	-0.0887553	-0.965932			Q9D9Z5	DET1- and DDB1-associated protein 1	Dda1	T	93	-0.774874	-0.588959			Q6NZJ6	Eukaryotic translation initiation factor 4 gamma 1	Eif4g1	S	1147	-0.194015	-0.386435
Q05D44	Eukaryotic translation initiation factor 5B	Eif5b	S	114	-0.00260276	-0.197853			Q9D9Z5	DET1- and DDB1-associated protein 1	Dda1	S	95	-0.724276	-0.738174			Q6NZJ6	Eukaryotic translation initiation factor 4 gamma 1	Eif4g1	S	1189	-0.17795	-0.5104
Q05D44	Eukaryotic translation initiation factor 5B	Eif5b	S	137	-0.169482	0.46224			Q9JJY4	Probable ATP-dependent RNA helicase DDX20	Ddx20	S	569	-0.142595	-1.87451			Q6NZJ6	Eukaryotic translation initiation factor 4 gamma 1	Eif4g1	S	1211	-0.544204	-1.43633
Q05D44	Eukaryotic translation initiation factor 5B	Eif5b	T	212	0.254989	-0.519212			Q9JIK5	Nucleolar RNA helicase 2	Ddx21	S	13	-0.981244	-0.742456			Q80XI3	Eukaryotic translation initiation factor 4 gamma 3	Eif4g3	S	267	-0.0887553	-0.209888
Q05D44	Eukaryotic translation initiation factor 5B	Eif5b	S	215	0.0774304	0.0731487			Q9JIK5	Nucleolar RNA helicase 2	Ddx21	S	118	-1.04968	-0.622049			Q05D44	Eukaryotic translation initiation factor 5B	Eif5b	S	114	-0.00260276	-0.350979
Q60775	ETS-related transcription factor Elf-1	Elf1	T	180	0.134427	-1.77898			Q9JIK5	Nucleolar RNA helicase 2	Ddx21	S	144	-0.966867	-1.00875			Q05D44	Eukaryotic translation initiation factor 5B	Eif5b	S	137	-0.169482	-3.18747
Q60775	ETS-related transcription factor Elf-1	Elf1	S	187	-0.171373	-2.11826			Q9JIK5	Nucleolar RNA helicase 2	Ddx21	S	152	0.303091	0.302413			Q05D44	Eukaryotic translation initiation factor 5B	Eif5b	T	212	0.254989	-0.504674
Q9JHC9	ETS-related transcription factor Elf-2	Elf2	S	191	0.752102	0.545625			Q9JIK5	Nucleolar RNA helicase 2	Ddx21	S	155	-0.301688	-0.0391541			Q05D44	Eukaryotic translation initiation factor 5B	Eif5b	S	215	0.0774304	-0.305563
Q9Z2U4	ETS-related transcription factor Elf-4	Elf4	T	186	-0.297679	-0.136116			Q9JIK5	Nucleolar RNA helicase 2	Ddx21	S	189	0.110818	-1.01631			Q60775	ETS-related transcription factor Elf-1	Elf1	S	187	-0.171373	0.0402575
Q9Z2U4	ETS-related transcription factor Elf-4	Elf4	S	187	-0.321211	-1.03545			Q9JIK5	Nucleolar RNA helicase 2	Ddx21	S	192	0.212844	-0.205322			Q60775	ETS-related transcription factor Elf-1	Elf1	S	333	-0.205887	-0.405416
Q9Z2U4	ETS-related transcription factor Elf-4	Elf4	S	528	-0.283196	-0.418782			Q810A7	ATP-dependent RNA helicase DDX42	Ddx42	Y	183	1.44118	0.432416			Q9JHC9	ETS-related transcription factor Elf-2	Elf2	S	191	0.752102	0.264388
P41971	ETS domain-containing protein Elk-3	Elk3	S	252	-0.053038	0.174144			Q810A7	ATP-dependent RNA helicase DDX42	Ddx42	S	185	0.913969	0.793622			Q9Z2U4	ETS-related transcription factor Elf-4	Elf4	T	186	-0.297679	-1.57552
P41971	ETS domain-containing protein Elk-3	Elk3	S	272	0.236884	0.222549			Q569Z5	Probable ATP-dependent RNA helicase DDX46	Ddx46	S	804	1.48402	0.785573			Q9Z2U4	ETS-related transcription factor Elf-4	Elf4	S	187	-0.321211	-1.00943
Q3UKU1	RNA polymerase II elongation factor ELL2	Ell2	S	501	-0.303148	0.447267			Q9CWX9	Probable ATP-dependent RNA helicase DDX47	Ddx47	S	9	-0.562498	-0.11937			Q9Z2U4	ETS-related transcription factor Elf-4	Elf4	S	528	-0.283196	-0.446338
Q8BPU7	Engulfment and cell motility protein 1	Elmo1	S	341	0.212922	-0.295042			Q61656	Probable ATP-dependent RNA helicase DDX5	Ddx5	S	480	-0.468738	-0.340371			P41971	ETS domain-containing protein Elk-3	Elk3	S	272	0.236884	0.189695
P21995	Embigin	Emb	S	312	-0.170862	1.30973			Q99MJ9	ATP-dependent RNA helicase DDX50	Ddx50	S	85	-0.597879	-0.224359			Q3UKU1	RNA polymerase II elongation factor ELL2	Ell2	S	501	-0.303148	0.698368
Q3UMY5	Echinoderm microtubule-associated protein-like 4	Eml4	S	146	0.613941	1.86219			Q6P9R1	ATP-dependent RNA helicase DDX51	Ddx51	S	77	0.155535	-2.51489			Q8BPU7	Engulfment and cell motility protein 1	Elmo1	S	341	0.212922	0.542041
Q8BMB0	Protein EMSY	Emsy	S	173	-0.23596	1.85166			Q8K4L0	ATP-dependent RNA helicase DDX54	Ddx54	S	74	-0.0357334	0.122941			Q8BPU7	Engulfment and cell motility protein 1	Elmo1	S	344	0.163056	0.332384
Q8BMB0	Protein EMSY	Emsy	S	200	-0.0591382	-0.451612			Q6ZPL9	ATP-dependent RNA helicase DDX55	Ddx55	S	544	0.177535	-0.201949			P21995	Embigin	Emb	S	312	-0.170862	-0.0267177
Q8BX80	Cytosolic endo-beta-N-acetylglucosaminidase	Engase	S	16	0.104971	0.288549			Q6ZPL9	ATP-dependent RNA helicase DDX55	Ddx55	S	594	0.179288	-0.1212			Q3UMY5	Echinoderm microtubule-associated protein-like 4	Eml4	S	144	1.07819	1.68208
P17182	Alpha-enolase	Eno1	S	63	0.720563	0.574023			Q9DBN9	Probable ATP-dependent RNA helicase DDX59	Ddx59	S	150	1.0126	0.780211			Q3UMY5	Echinoderm microtubule-associated protein-like 4	Eml4	S	146	0.613941	1.7714
P17182	Alpha-enolase	Eno1	S	419	-0.347813	-1.89157			Q8C2K1	Differentially expressed in FDCP 6	Def6	S	597	-0.184188	-0.64683			Q8BMB0	Protein EMSY	Emsy	S	173	-0.23596	0.191748
P17182	Alpha-enolase;Gamma-enolase	Eno1;Eno2	Y	25	0.220381	-0.262843			Q99J78	Differentially expressed in FDCP 8	Def8	S	437	0.341926	0.54621			Q8BX80	Cytosolic endo-beta-N-acetylglucosaminidase	Engase	S	16	0.104971	-0.1726
P17182	Alpha-enolase;Gamma-enolase	Eno1;Eno2	T	26	0.156011	-2.12807			Q8K382	DENN domain-containing protein 1A	Dennd1a	S	473	1.14323	1.15575			P17182	Alpha-enolase	Eno1	S	63	0.720563	-0.184202
P17182	Alpha-enolase;Beta-enolase;Gamma-enolase	Eno1;Eno3;Eno2	Y	44	0.00233182	-0.0288784			Q8K382	DENN domain-containing protein 1A	Dennd1a	S	510	-0.332276	-0.130068			P17182	Alpha-enolase	Eno1	S	419	-0.347813	-1.74101
P60840	Alpha-endosulfine	Ensa	S	109	-0.0750643	-0.655755			Q3U1T9	DENN domain-containing protein 1B	Dennd1b	S	395	1.06794	0.156835			P17182	Alpha-enolase;Gamma-enolase	Eno1;Eno2	Y	25	0.220381	-0.620922
Q3U3N6	AP-4 complex accessory subunit tepsin	Enthd2	S	400	0.878035	1.48446			Q3U1T9	DENN domain-containing protein 1B	Dennd1b	S	494	-0.953559	-0.288291			P17182	Alpha-enolase;Beta-enolase;Gamma-enolase	Eno1;Eno3;Eno2	Y	44	0.00233182	-0.56905
Q8CHI8	E1A-binding protein p400	Ep400	S	164	0.396651	0.419766			Q3U1T9	DENN domain-containing protein 1B	Dennd1b	S	516	-0.442567	-0.132233			P60840	Alpha-endosulfine	Ensa	S	109	-0.0750643	-0.859946
Q8CHI8	E1A-binding protein p400	Ep400	T	314	0.121369	-0.371028			Q8CFK6	DENN domain-containing protein 1C	Dennd1c	S	492	-0.936964	-0.493188			Q3U3N6	AP-4 complex accessory subunit tepsin	Enthd2	S	400	0.878035	0.806031
Q8CHI8	E1A-binding protein p400	Ep400	S	315	-0.431431	-0.206272			Q3U1Y4	DENN domain-containing protein 4B	Dennd4b	S	735	-1.22763	-5.03494			Q8CHI8	E1A-binding protein p400	Ep400	S	164	0.396651	-0.0530656
Q8CHI8	E1A-binding protein p400	Ep400	T	922	0.0626946	-0.694305			Q3U1Y4	DENN domain-containing protein 4B	Dennd4b	S	736	-0.436723	-0.327633			Q8CHI8	E1A-binding protein p400	Ep400	T	314	0.121369	-0.308281
Q8CHI8	E1A-binding protein p400	Ep400	S	923	0.231214	-0.292276			Q3U1Y4	DENN domain-containing protein 4B	Dennd4b	S	961	-4.3325	-1.15869			Q8CHI8	E1A-binding protein p400	Ep400	T	922	0.0626946	-0.798285
P48193	Protein 4.1	Epb41	S	856	0.319673	-0.424737			A6H8H2	DENN domain-containing protein 4C	Dennd4c	S	1043	-1.4383	-0.570681			Q8CHI8	E1A-binding protein p400	Ep400	S	923	0.231214	-0.153823
O70318	Band 4.1-like protein 2	Epb41l2	S	86	-0.392784	-1.28774			A6H8H2	DENN domain-containing protein 4C	Dennd4c	T	1094	-0.0482682	-0.021877			P48193	Protein 4.1	Epb41	S	856	0.319673	-0.397195
O70318	Band 4.1-like protein 2	Epb41l2	S	698	0.322981	-0.0963049			A6H8H2	DENN domain-containing protein 4C	Dennd4c	S	1096	-0.246684	0.629415			O70318	Band 4.1-like protein 2	Epb41l2	S	86	-0.392784	-0.795613
Q60629	Ephrin type-A receptor 5	Epha5	S	68	0.425534	1.14929			Q6PAL8	DENN domain-containing protein 5A	Dennd5a	S	1085	1.56483	1.30307			O70318	Band 4.1-like protein 2	Epb41l2	S	698	0.322981	-0.478319
Q60902	Epidermal growth factor receptor substrate 15-like 1	Eps15l1	S	253	0.0190106	-2.88347			O54786	DNA fragmentation factor subunit alpha	Dffa	S	217	-0.320612	-0.340093			Q60629	Ephrin type-A receptor 5	Epha5	S	68	0.425534	1.32515
Q60902	Epidermal growth factor receptor substrate 15-like 1	Eps15l1	S	255	-0.402552	-2.41349			O70279	Protein DGCR14	Dgcr14	S	295	0.10447	-0.305925			Q60902	Epidermal growth factor receptor substrate 15-like 1	Eps15l1	S	253	0.0190106	-0.908054
Q80TH2	Protein LAP2	Erbb2ip	S	1013	-0.130888	-0.739727			Q9EQM6	Microprocessor complex subunit DGCR8	Dgcr8	S	95	0.158664	0.466521			Q60902	Epidermal growth factor receptor substrate 15-like 1	Eps15l1	S	255	-0.402552	-4.37531
Q9QZD4	DNA repair endonuclease XPF	Ercc4	S	363	-0.493421	0.427365			Q6PGC1	ATP-dependent RNA helicase Dhx29	Dhx29	S	198	1.4999	1.01381			Q80TH2	Protein LAP2	Erbb2ip	S	1013	-0.130888	-0.269456
Q9QZD4	DNA repair endonuclease XPF	Ercc4	S	522	-0.380927	0.451775			Q99PU8	Putative ATP-dependent RNA helicase DHX30	Dhx30	S	249	-0.604208	-0.0312753			Q9QZD4	DNA repair endonuclease XPF	Ercc4	S	363	-0.493421	0.489965
P35689	DNA repair protein complementing XP-G cells homolog	Ercc5	S	341	0.0296317	-1.78493			Q6P5D3	Putative ATP-dependent RNA helicase DHX57	Dhx57	S	301	-0.94103	-0.192295			Q9QZD4	DNA repair endonuclease XPF	Ercc4	S	522	-0.380927	0.944159
P35689	DNA repair protein complementing XP-G cells homolog	Ercc5	S	382	-0.209598	-0.701295			Q8C9B9	Death-inducer obliterator 1	Dido1	S	8	-0.216011	-0.42141			P35689	DNA repair protein complementing XP-G cells homolog	Ercc5	S	341	0.0296317	-1.5275
P35689	DNA repair protein complementing XP-G cells homolog	Ercc5	S	384	-0.0628943	0.0909189			Q8C9B9	Death-inducer obliterator 1	Dido1	S	657	0.942935	0.551665			P35689	DNA repair protein complementing XP-G cells homolog	Ercc5	S	382	-0.209598	-0.883529
Q8BHK9	DNA excision repair protein ERCC-6-like	Ercc6l	S	1001	-0.124376	-0.840601			Q8C9B9	Death-inducer obliterator 1	Dido1	S	1014	-0.184499	-1.63493			P35689	DNA repair protein complementing XP-G cells homolog	Ercc5	S	384	-0.0628943	-0.309097
Q8BHK9	DNA excision repair protein ERCC-6-like	Ercc6l	S	1005	0.331379	0.222959			Q8C9B9	Death-inducer obliterator 1	Dido1	S	1256	-0.850064	-0.775418			Q8BHK9	DNA excision repair protein ERCC-6-like	Ercc6l	S	1001	-0.124376	-1.24167
Q5EBJ4	Ermin	Ermn	S	211	0.00711688	-0.207535			Q3UH60	Disco-interacting protein 2 homolog B	Dip2b	S	202	0.372416	0.530326			Q8BHK9	DNA excision repair protein ERCC-6-like	Ercc6l	S	1005	0.331379	-2.27421
Q5EBJ4	Ermin	Ermn	S	217	0.690553	1.11834			Q8CI75	DIS3-like exonuclease 2	Dis3l2	S	12	-0.300002	-0.0175714			Q5EBJ4	Ermin	Ermn	S	211	0.00711688	-0.194472
Q5EBJ4	Ermin	Ermn	S	223	0.690553	1.11834			Q8CI75	DIS3-like exonuclease 2	Dis3l2	S	31	-0.754883	0.283406			Q5EBJ4	Ermin	Ermn	S	230	-0.0585826	0.699586
P57759	Endoplasmic reticulum resident protein 29	Erp29	Y	204	0.0216403	-0.202017			Q8CI75	DIS3-like exonuclease 2	Dis3l2	S	864	-1.06106	-0.772913			P57759	Endoplasmic reticulum resident protein 29	Erp29	Y	204	0.0216403	-0.693199
P57759	Endoplasmic reticulum resident protein 29	Erp29	S	221	0.0216403	-0.202017			Q9ESX5	H/ACA ribonucleoprotein complex subunit 4	Dkc1	S	451	-1.29652	-1.74955			P57759	Endoplasmic reticulum resident protein 29	Erp29	S	221	0.0216403	-0.693199
Q3V1V3	ESF1 homolog	Esf1	S	651	0.43986	0.15756			Q9ESX5	H/ACA ribonucleoprotein complex subunit 4	Dkc1	S	453	0.305805	-1.74955			Q3V1V3	ESF1 homolog	Esf1	S	651	0.43986	-0.380131
P60330	Separin	Espl1	S	1504	-0.287666	-0.553937			Q9ESX5	H/ACA ribonucleoprotein complex subunit 4	Dkc1	S	481	-0.558967	-0.449434			P60330	Separin	Espl1	S	1504	-0.287666	-0.435404
Q9ET47	Espin	Espn	S	708	0.266231	1.44222			Q9ESX5	H/ACA ribonucleoprotein complex subunit 4	Dkc1	S	508	-1.00961	-0.977296			Q9ET47	Espin	Espn	S	708	0.266231	1.33654
Q3TZZ7	Extended synaptotagmin-2	Esyt2	S	682	0.130169	-0.309889			Q8K4R9	Disks large-associated protein 5	Dlgap5	S	70	0.56198	0.498802			Q3U7R1	Extended synaptotagmin-1	Esyt1	S	951	0.308733	0.491945
Q3TZZ7	Extended synaptotagmin-2	Esyt2	S	685	0.130169	-0.266376			Q6PNC0	DmX-like protein 1	Dmxl1	S	572	-0.44006	-0.187283			Q3TZZ7	Extended synaptotagmin-2	Esyt2	S	682	0.130169	0.953302
Q9DCM0	Persulfide dioxygenase ETHE1, mitochondrial	Ethe1	S	14	0.056168	1.71276			Q8BTI8	Dynein heavy chain 2, axonemal;Serine/arginine repetitive matrix protein 2	Dnah2;Srrm2	S	898	-3.53627	-3.68106			Q3TZZ7	Extended synaptotagmin-2	Esyt2	S	685	0.130169	0.518464
Q9DCM0	Persulfide dioxygenase ETHE1, mitochondrial	Ethe1	S	17	0.614899	1.10955			E9Q8D0		Dnajc21	S	283	0.566052	0.731206			Q9DCM0	Persulfide dioxygenase ETHE1, mitochondrial	Ethe1	S	14	0.056168	1.21446
P97360	Transcription factor ETV6	Etv6	S	16	-0.122792	-0.62505			Q6TXD4	Dynamin-binding protein	Dnmbp	S	480	-0.0636982	0.0977063			Q9DCM0	Persulfide dioxygenase ETHE1, mitochondrial	Ethe1	S	17	0.614899	0.873174
P97360	Transcription factor ETV6	Etv6	Y	17	0.0519291	-0.418507			P13864	DNA (cytosine-5)-methyltransferase 1	Dnmt1	S	122	-2.06146	0.000915056			P27577	Protein C-ets-1	Ets1	S	26	0.327558	0.0449499
P97360	Transcription factor ETV6	Etv6	T	18	-0.027532	-1.85271			P13864	DNA (cytosine-5)-methyltransferase 1	Dnmt1	S	125	-1.20499	-3.29117			P97360	Transcription factor ETV6	Etv6	S	16	-0.122792	-0.230875
P97360	Transcription factor ETV6	Etv6	S	22	-0.0998596	0.0817058			P13864	DNA (cytosine-5)-methyltransferase 1	Dnmt1	S	717	-0.581922	-0.35575			P97360	Transcription factor ETV6	Etv6	Y	17	0.0519291	-0.681173
P97360	Transcription factor ETV6	Etv6	S	30	-0.345676	-2.25961			O88508	DNA (cytosine-5)-methyltransferase 3A	Dnmt3a	S	102	0.439975	0.604732			P97360	Transcription factor ETV6	Etv6	T	18	-0.027532	-0.72589
P97360	Transcription factor ETV6	Etv6	S	205	-0.0801303	-0.588181			Q8BZN6	Dedicator of cytokinesis protein 10	Dock10	S	877	0.993659	-0.45625			P97360	Transcription factor ETV6	Etv6	S	22	-0.0998596	-0.0316495
P97360	Transcription factor ETV6	Etv6	S	215	0.276507	-0.820893			Q8BZN6	Dedicator of cytokinesis protein 10	Dock10	S	1292	-0.0390325	0.0640587			P97360	Transcription factor ETV6	Etv6	S	205	-0.0801303	-0.960526
Q8VD58	Protein EVI2B	Evi2b	S	295	0.758737	0.402897			Q8BZN6	Dedicator of cytokinesis protein 10	Dock10	S	1295	0.419971	0.640356			P97360	Transcription factor ETV6	Etv6	S	215	0.276507	-0.534593
P70429	Ena/VASP-like protein	Evl	S	329	-0.0562235	-0.977333			Q8C3J5	Dedicator of cytokinesis protein 2	Dock2	S	587	-3.23732	-3.77316			Q8VD58	Protein EVI2B	Evi2b	S	295	0.758737	0.500097
P70429	Ena/VASP-like protein	Evl	S	343	-0.89694	-2.07771			Q8C3J5	Dedicator of cytokinesis protein 2	Dock2	S	1683	-1.15349	-0.535017			P70429	Ena/VASP-like protein	Evl	S	329	-0.0562235	-0.129587
P70429	Ena/VASP-like protein	Evl	S	347	0.144838	-0.329695			Q8C3J5	Dedicator of cytokinesis protein 2	Dock2	S	1704	-0.834124	-0.51207			P70429	Ena/VASP-like protein	Evl	S	347	0.144838	-0.390077
P70429	Ena/VASP-like protein	Evl	S	367	0.00897346	-0.062412			Q8C3J5	Dedicator of cytokinesis protein 2	Dock2	S	1729	0.378164	0.141051			P70429	Ena/VASP-like protein	Evl	S	367	0.00897346	-0.183536
Q8R3S6	Exocyst complex component 1	Exoc1	S	470	-0.40227	0.00484825			Q8C3J5	Dedicator of cytokinesis protein 2	Dock2	T	1731	0.417771	0.235508			Q8R3S6	Exocyst complex component 1	Exoc1	S	470	-0.40227	0.430243
Q6PGF7	Exocyst complex component 8	Exoc8	S	15	0.226891	0.439773			Q8R1A4	Dedicator of cytokinesis protein 7	Dock7	S	182	-0.408849	-0.176402			Q6PGF7	Exocyst complex component 8	Exoc8	S	15	0.226891	-0.436097
Q8VBV3	Exosome complex component RRP4	Exosc2	S	124	0.0551416	-0.485591			Q8R1A4	Dedicator of cytokinesis protein 7	Dock7	S	1422	0.164229	0.634424			Q8VBV3	Exosome complex component RRP4	Exosc2	S	124	0.0551416	-0.817643
Q9CRA8	Exosome complex component RRP46	Exosc5	S	23	0.127852	0.381319			Q8C147	Dedicator of cytokinesis protein 8	Dock8	S	452	-0.265225	-0.33408			Q61188	Histone-lysine N-methyltransferase EZH2	Ezh2	T	482	-0.253992	-1.87367
Q61188	Histone-lysine N-methyltransferase EZH2	Ezh2	T	482	-0.253992	0.246674			Q8C147	Dedicator of cytokinesis protein 8	Dock8	S	903	0.0812533	-0.254092			Q61188	Histone-lysine N-methyltransferase EZH2	Ezh2	T	487	-0.115551	0.20445
Q61188	Histone-lysine N-methyltransferase EZH2	Ezh2	T	487	-0.115551	0.0301214			Q8C147	Dedicator of cytokinesis protein 8	Dock8	S	905	1.23501	0.580991			P54731	FAS-associated factor 1	Faf1	S	581	0.0907655	-0.446737
P54731	FAS-associated factor 1	Faf1	S	581	0.0907655	0.211604			Q8C147	Dedicator of cytokinesis protein 8	Dock8	S	1241	1.2593	1.70114			Q78T81	Protein FAM102A	Fam102a	S	252	0.0226909	-0.0755758
Q78T81	Protein FAM102A	Fam102a	S	252	0.0226909	-0.848462			Q8C147	Dedicator of cytokinesis protein 8	Dock8	S	2100	1.6447	1.07793			Q8R184	Protein FAM110A	Fam110a	S	190	-0.241736	-0.623966
Q8R184	Protein FAM110A	Fam110a	S	190	-0.241736	-0.154803			P97465	Docking protein 1	Dok1	S	269	1.15983	0.125561			Q8VE88	Protein FAM114A2	Fam114a2	S	119	0.155772	-0.0321735
Q7TNF9	Protein FAM117A	Fam117a	S	67	-0.350769	-0.713132			P97465	Docking protein 1	Dok1	Y	450	-0.123542	0.922841			Q7TNF9	Protein FAM117A	Fam117a	S	67	-0.350769	-0.585658
Q3U3E2	Protein FAM117B	Fam117b	S	10	-0.317601	0.0321965			O70469	Docking protein 2	Dok2	T	21	-1.30167	-0.54353			Q3U3E2	Protein FAM117B	Fam117b	S	10	-0.317601	-0.950868
Q3U3E2	Protein FAM117B	Fam117b	T	12	-0.544787	-0.178681			O70469	Docking protein 2	Dok2	S	124	-1.23674	-1.30614			Q3U3E2	Protein FAM117B	Fam117b	T	12	-0.544787	-0.402316
Q3U3E2	Protein FAM117B	Fam117b	S	190	-0.143545	-0.63851			Q8BL99	Protein dopey-1	Dopey1	S	1262	0.907966	0.245858			Q3U3E2	Protein FAM117B	Fam117b	S	190	-0.143545	-0.510922
Q8C569	Protein FAM118B	Fam118b	S	3	0.125164	-0.146223			Q3UHQ6	Protein dopey-2	Dopey2	S	1167	0.852792	0.754398			Q9DB52	Protein FAM122A	Fam122a	S	32	1.0297	0.437724
Q9DB52	Protein FAM122A	Fam122a	S	32	1.0297	0.679858			Q66L44	Protein Dos	Dos	S	129	0.683653	0.406628			Q9DB52	Protein FAM122A	Fam122a	S	34	0.45968	0.30449
Q9DB52	Protein FAM122A	Fam122a	S	34	0.45968	1.19458			Q61103	Zinc finger protein ubi-d4	Dpf2	S	142	0.0797654	-0.0788205			Q9DB52	Protein FAM122A	Fam122a	S	59	0.211656	-1.09573
Q9DB52	Protein FAM122A	Fam122a	S	59	0.211656	0.27595			Q9CR25	Diphthamide biosynthesis protein 2	Dph2	S	188	1.35163	1.05178			Q9DB52	Protein FAM122A	Fam122a	S	140	-0.00407305	-0.753154
Q9DB52	Protein FAM122A	Fam122a	S	140	-0.00407305	-0.576608			Q9CR25	Diphthamide biosynthesis protein 2	Dph2	S	488	-0.497709	-0.621373			Q9DB52	Protein FAM122A	Fam122a	S	144	-0.00407305	0.0981168
Q9DB52	Protein FAM122A	Fam122a	S	144	-0.00407305	-0.560378			Q9CR25	Diphthamide biosynthesis protein 2	Dph2	S	489	-0.298571	-0.823982			Q9DB52	Protein FAM122A	Fam122a	S	267	0.398676	-2.83808
Q9DB52	Protein FAM122A	Fam122a	S	267	0.398676	0.0681336			A6X919	Probable C-mannosyltransferase DPY19L1	Dpy19l1	S	22	-0.510027	0.696472			Q6NZE7	Protein FAM122B	Fam122b	S	115	-0.309893	-0.674379
Q6NZE7	Protein FAM122B	Fam122b	S	115	-0.309893	-0.297983			A6X919	Probable C-mannosyltransferase DPY19L1	Dpy19l1	S	23	-0.510027	0.696472			Q6NZE7	Protein FAM122B	Fam122b	S	119	-0.219502	-0.765549
Q6NZE7	Protein FAM122B	Fam122b	S	119	-0.219502	-0.708319			O08553	Dihydropyrimidinase-related protein 2	Dpysl2	T	514	-1.90813	-0.429179			Q6NZE7	Protein FAM122B	Fam122b	T	121	-0.447071	-0.712989
Q6NZE7	Protein FAM122B	Fam122b	T	121	-0.447071	-0.66386			O08553	Dihydropyrimidinase-related protein 2	Dpysl2	S	517	-0.559571	-0.356312			Q6P9N1	Hyccin	Fam126a	S	453	-0.396676	-0.85875
Q6P9N1	Hyccin	Fam126a	S	453	-0.396676	0.0571306			O08553	Dihydropyrimidinase-related protein 2	Dpysl2	T	521	0.921102	1.00263			Q6P9N1	Hyccin	Fam126a	S	467	-0.0357106	-0.117859
Q6P9N1	Hyccin	Fam126a	S	467	-0.0357106	0.0233398			O08553	Dihydropyrimidinase-related protein 2	Dpysl2	S	522	-0.342387	0.633292			Q3UW53	Protein Niban	Fam129a	S	581	0.17598	0.504181
Q3UW53	Protein Niban	Fam129a	S	595	0.0395266	0.998289			O08553	Dihydropyrimidinase-related protein 2	Dpysl2	S	542	0.97398	0.865397			Q3UW53	Protein Niban	Fam129a	S	595	0.0395266	0.309758
Q3UW53	Protein Niban	Fam129a	S	601	0.508399	1.17351			Q9CYC5	Kinetochore-associated protein DSN1 homolog	Dsn1	S	330	0.54792	0.783278			Q3UW53	Protein Niban	Fam129a	S	601	0.508399	1.22909
Q8R1F1	Niban-like protein 1	Fam129b	S	695	0.695008	1.36452			Q9CYC5	Kinetochore-associated protein DSN1 homolog	Dsn1	S	344	1.71936	0.938095			Q8R1F1	Niban-like protein 1	Fam129b	S	695	0.695008	0.853572
Q9CVI2	Protein FAM133B	Fam133b	S	82	0.19486	-0.105916			Q9DD18	D-tyrosyl-tRNA(Tyr) deacylase 1	Dtd1	S	194	-0.626527	-0.832693			Q9CVI2	Protein FAM133B	Fam133b	S	82	0.19486	-0.0341217
Q6NS82	Protein FAM134A	Fam134a	T	274	-0.0531763	-0.0567805			Q9DD18	D-tyrosyl-tRNA(Tyr) deacylase 1	Dtd1	S	197	-3.40491	-0.645111			Q6NS82	Protein FAM134A	Fam134a	S	276	0.444179	-0.244778
Q6NS82	Protein FAM134A	Fam134a	S	276	0.444179	-0.246846			Q9DD18	D-tyrosyl-tRNA(Tyr) deacylase 1	Dtd1	S	205	-1.79705	-0.582804			Q6NS82	Protein FAM134A	Fam134a	S	278	0.444179	-0.24235
Q9CQV4	Protein FAM134C	Fam134c	S	320	0.0582188	-0.119376			O88487	Cytoplasmic dynein 1 intermediate chain 2	Dync1i2	S	81	0.794635	0.396929			Q9CQV4	Protein FAM134C	Fam134c	S	320	0.0582188	-0.884205
Q3U2I3	FTS and Hook-interacting protein	Fam160a2	S	900	0.468959	0.668972			O88487	Cytoplasmic dynein 1 intermediate chain 2	Dync1i2	S	84	0.41772	-0.0674193			Q3U2I3	FTS and Hook-interacting protein	Fam160a2	S	900	0.468959	0.36533
Q8BR63	Protein FAM177A1	Fam177a1	S	29	1.04167	0.722723			Q8R1Q8	Cytoplasmic dynein 1 light intermediate chain 1	Dync1li1	S	207	1.03717	0.687224			Q8BR63	Protein FAM177A1	Fam177a1	S	29	1.04167	0.169783
Q8CGI1	Protein FAM193A	Fam193a	S	287	-0.042287	-1.80747			Q8R1Q8	Cytoplasmic dynein 1 light intermediate chain 1	Dync1li1	S	414	0.143882	0.317124			Q8CGI1	Protein FAM193A	Fam193a	S	287	-0.042287	0.0859566
Q8CGI1	Protein FAM193A	Fam193a	S	293	0.234732	0.215497			Q8R1Q8	Cytoplasmic dynein 1 light intermediate chain 1	Dync1li1	S	421	-0.102828	-0.350232			Q8CGI1	Protein FAM193A	Fam193a	S	293	0.234732	-0.217616
Q3UGS4	Protein FAM195B	Fam195b	S	21	-0.224728	0.372945			Q8R1Q8	Cytoplasmic dynein 1 light intermediate chain 1	Dync1li1	S	510	-3.1039	-4.31019			Q8CGI1	Protein FAM193A	Fam193a	S	1136	0.686167	0.838704
P58468	Protein FAM207A	Fam207a	S	38	-0.181122	0.0437224			Q8R1Q8	Cytoplasmic dynein 1 light intermediate chain 1	Dync1li1	T	512	-5.18951	-2.84511			P58468	Protein FAM207A	Fam207a	S	38	-0.181122	-0.0996194
Q69ZR9	Protein FAM208A	Fam208a	S	921	0.356177	0.444355			Q8R1Q8	Cytoplasmic dynein 1 light intermediate chain 1	Dync1li1	S	516	-2.87271	-3.32123			Q69ZR9	Protein FAM208A	Fam208a	S	921	0.356177	0.299382
Q5DTT3	Protein FAM208B	Fam208b	S	1772	-0.581832	-1.03321			Q8R1Q8	Cytoplasmic dynein 1 light intermediate chain 1	Dync1li1	T	518	-2.35549	-3.00152			Q5DTT3	Protein FAM208B	Fam208b	S	1772	-0.581832	-0.325796
Q6PGL7	WASH complex subunit FAM21	Fam21	S	388	0.0799559	0.0600205			Q61214	Dual specificity tyrosine-phosphorylation-regulated kinase 1A;Dual specificity tyrosine-phosphorylation-regulated kinase 1B	Dyrk1a;Dyrk1b	Y	321	1.11095	0.720402			Q6PGL7	WASH complex subunit FAM21	Fam21	S	388	0.0799559	0.216916
Q6PGL7	WASH complex subunit FAM21	Fam21	S	533	0.177749	-0.0796565			Q5U4C9	Dual specificity tyrosine-phosphorylation-regulated kinase 2	Dyrk2	S	30	0.54806	0.7514			Q6PGL7	WASH complex subunit FAM21	Fam21	S	533	0.177749	-0.727708
Q6PGL7	WASH complex subunit FAM21	Fam21	T	683	0.936548	0.566652			Q58FA4	Transcription factor E2F8	E2f8	S	102	-0.239883	-0.174913			Q6PGL7	WASH complex subunit FAM21	Fam21	S	723	-0.00621434	-0.583133
Q6PGL7	WASH complex subunit FAM21	Fam21	S	684	0.936548	0.566652			Q8CCE9	Transcription factor E4F1	E4f1	S	166	1.4101	0.489913			Q6PGL7	WASH complex subunit FAM21	Fam21	S	747	-1.4542	0.391859
Q6PGL7	WASH complex subunit FAM21	Fam21	S	723	-0.00621434	-0.502546			Q9D4C5	ELL-associated factor 1	Eaf1	S	158	0.332179	0.255644			Q6PGL7	WASH complex subunit FAM21	Fam21	S	870	0.0603945	-2.86418
Q6PGL7	WASH complex subunit FAM21	Fam21	S	747	-1.4542	0.477205			Q9D4C5	ELL-associated factor 1	Eaf1	S	165	0.56411	0.239918			Q6PGL7	WASH complex subunit FAM21	Fam21	S	873	0.264789	-0.302128
Q6PGL7	WASH complex subunit FAM21	Fam21	S	870	0.0603945	-0.149634			Q9D0V7	Receptor-binding cancer antigen expressed on SiSo cells	Ebag9	S	36	0.480641	1.10511			Q8BR27	Protein FAM214B	Fam214b	S	255	-0.306146	-0.402606
Q6PGL7	WASH complex subunit FAM21	Fam21	S	873	0.264789	-0.3027			Q5FW85	Extracellular matrix protein 2	Ecm2	S	40	-0.363088	-0.00605397			Q8BGR5	Protein FAM53B	Fam53b	S	119	0.210043	-0.793708
Q8BR27	Protein FAM214B	Fam214b	S	255	-0.306146	-0.667224			Q8K2D3	Enhancer of mRNA-decapping protein 3	Edc3	S	131	2.11791	2.06239			Q8BGR5	Protein FAM53B	Fam53b	S	168	-0.0436609	-2.38743
Q8BGR5	Protein FAM53B	Fam53b	S	119	0.210043	-0.269836			Q3UJB9	Enhancer of mRNA-decapping protein 4	Edc4	S	680	0.92251	1.07807			Q8BGR5	Protein FAM53B	Fam53b	S	269	0.217746	0.497402
Q8BGR5	Protein FAM53B	Fam53b	S	168	-0.0436609	-2.25585			Q3UJB9	Enhancer of mRNA-decapping protein 4	Edc4	S	712	-0.55655	0.689496			Q8BXQ8	Protein FAM53C	Fam53c	S	273	0.606515	0.3838
Q8BGR5	Protein FAM53B	Fam53b	S	269	0.217746	0.889218			Q3UJB9	Enhancer of mRNA-decapping protein 4	Edc4	S	727	1.03867	1.48923			Q76LS9	Protein FAM63A	Fam63a	S	440	0.06295	0.568157
Q8BXQ8	Protein FAM53C	Fam53c	S	273	0.606515	0.648173			Q3UJB9	Enhancer of mRNA-decapping protein 4	Edc4	S	729	1.09342	0.171279			Q6PDI6	Protein FAM63B	Fam63b	S	99	-0.155125	-0.53831
Q76LS9	Protein FAM63A	Fam63a	S	440	0.06295	0.500503			Q3UJB9	Enhancer of mRNA-decapping protein 4	Edc4	T	731	-0.119153	0.923961			Q8BFY7	Protein FAM64A	Fam64a	S	72	0.876365	0.704987
Q6PDI6	Protein FAM63B	Fam63b	S	99	-0.155125	0.107711			Q3UJB9	Enhancer of mRNA-decapping protein 4	Edc4	S	745	0.765559	0.287011			Q8BFY7	Protein FAM64A	Fam64a	S	128	-0.393205	0.92203
Q8BFY7	Protein FAM64A	Fam64a	S	72	0.876365	0.180979			Q3UJB9	Enhancer of mRNA-decapping protein 4	Edc4	S	785	0.00736836	0.0589362			Q80U16	Protein FAM65B	Fam65b	S	44	0.521372	0.742061
Q8BFY7	Protein FAM64A	Fam64a	S	128	-0.393205	0.181099			Q3UJB9	Enhancer of mRNA-decapping protein 4	Edc4	S	849	-0.327462	-0.181957			Q80U16	Protein FAM65B	Fam65b	S	46	0.0237407	0.199549
Q80U16	Protein FAM65B	Fam65b	S	46	0.0237407	0.749985			O70251	Elongation factor 1-beta	Eef1b	S	106	-1.96238	-0.529722			Q80U16	Protein FAM65B	Fam65b	S	582	-0.0871962	-0.406483
Q80U16	Protein FAM65B	Fam65b	S	582	-0.0871962	-0.715377			P57776	Elongation factor 1-delta	Eef1d	S	119	-2.72679	-2.81136			Q80U16	Protein FAM65B	Fam65b	T	589	0.462199	-0.0314998
Q80U16	Protein FAM65B	Fam65b	T	589	0.462199	0.371412			P57776	Elongation factor 1-delta	Eef1d	T	129	1.6109	0.164435			F8VPU2	FERM, RhoGEF and pleckstrin domain-containing protein 1	Farp1	S	23	0.149895	-0.758471
F8VPU2	FERM, RhoGEF and pleckstrin domain-containing protein 1	Farp1	S	23	0.149895	0.335164			P57776	Elongation factor 1-delta	Eef1d	S	133	1.53417	1.16519			P25446	Tumor necrosis factor receptor superfamily member 6	Fas	S	222	0.367902	0.445703
P25446	Tumor necrosis factor receptor superfamily member 6	Fas	S	222	0.367902	-0.0816818			P57776	Elongation factor 1-delta	Eef1d	T	147	-0.744418	-0.599461			Q6PDJ6	F-box only protein 42	Fbxo42	Y	636	-0.311746	0.514573
Q6PDJ6	F-box only protein 42	Fbxo42	Y	636	-0.311746	0.74852			P57776	Elongation factor 1-delta	Eef1d	S	162	-1.03195	-0.847506			Q6PDJ6	F-box only protein 42	Fbxo42	Y	647	-0.311746	0.514573
Q6PDJ6	F-box only protein 42	Fbxo42	Y	647	-0.311746	0.74852			P58252	Elongation factor 2	Eef2	T	57	-0.5627	-0.214299			Q8K285	F-BAR domain only protein 1	Fcho1	T	414	-1.51582	-3.64919
Q3UQN2	F-BAR domain only protein 2	Fcho2	S	403	0.125409	0.240782			P58252	Elongation factor 2	Eef2	T	59	-0.844772	-1.1335			Q3UQN2	F-BAR domain only protein 2	Fcho2	S	403	0.125409	0.163716
Q3UQN2	F-BAR domain only protein 2	Fcho2	S	473	0.244446	-0.363264			O08796	Eukaryotic elongation factor 2 kinase	Eef2k	S	73	0.144191	0.305261			Q3UQN2	F-BAR domain only protein 2	Fcho2	S	473	0.244446	-0.271753
Q3UQN2	F-BAR domain only protein 2	Fcho2	S	477	0.244446	-0.363264			Q9D8Y0	EF-hand domain-containing protein D2	Efhd2	S	74	1.10221	0.726035			Q3UQN2	F-BAR domain only protein 2	Fcho2	S	477	0.244446	-0.271753
Q3UQN2	F-BAR domain only protein 2	Fcho2	S	487	0.257333	0.351661			Q8BG67	Protein EFR3 homolog A	Efr3a	S	692	0.541261	0.431601			Q3UQN2	F-BAR domain only protein 2	Fcho2	S	487	0.257333	0.35231
Q3UQN2	F-BAR domain only protein 2	Fcho2	S	495	-0.176051	0.1201			Q91YE3	Egl nine homolog 1	Egln1	S	129	-2.0664	-2.16713			Q3UQN2	F-BAR domain only protein 2	Fcho2	S	495	-0.176051	0.381778
P46656	Adrenodoxin, mitochondrial	Fdx1	S	67	-0.305321	-0.394302			Q91YE3	Egl nine homolog 1	Egln1	S	131	-2.42954	-2.16713			P46656	Adrenodoxin, mitochondrial	Fdx1	S	67	-0.305321	-0.741109
O88842	FYVE, RhoGEF and PH domain-containing protein 3	Fgd3	S	543	0.34057	-1.45985			Q99MS7	EH domain-binding protein 1-like protein 1	Ehbp1l1	S	370	-0.562397	-0.426814			Q9CPW2	Adrenodoxin-like protein, mitochondrial	Fdx1l	S	51	-0.163779	-0.16437
O88842	FYVE, RhoGEF and PH domain-containing protein 3	Fgd3	T	545	0.217631	-0.179843			Q99MS7	EH domain-binding protein 1-like protein 1	Ehbp1l1	S	1443	-1.25744	0.230961			O88842	FYVE, RhoGEF and PH domain-containing protein 3	Fgd3	S	543	0.34057	-0.0167562
Q69ZL1	FYVE, RhoGEF and PH domain-containing protein 6	Fgd6	S	494	-0.262797	-1.12036			Q99MS7	EH domain-binding protein 1-like protein 1	Ehbp1l1	S	1444	-1.01319	-0.329104			O88842	FYVE, RhoGEF and PH domain-containing protein 3	Fgd3	T	545	0.217631	-0.0498783
Q66JX5	FGFR1 oncogene partner	Fgfr1op	S	158	0.105219	-2.94182			Q9Z148	Histone-lysine N-methyltransferase EHMT2	Ehmt2	T	608	-0.448809	-0.321672			Q69ZL1	FYVE, RhoGEF and PH domain-containing protein 6	Fgd6	S	494	-0.262797	-1.03369
Q66JX5	FGFR1 oncogene partner	Fgfr1op	S	160	-0.631148	-0.481288			Q61070	Etoposide-induced protein 2.4	Ei24	S	46	0.841576	1.40201			Q66JX5	FGFR1 oncogene partner	Fgfr1op	S	158	0.105219	-0.448235
Q6P9Q4	FH1/FH2 domain-containing protein 1	Fhod1	S	514	0.141094	-0.463353			Q8BJW6	Eukaryotic translation initiation factor 2A;Eukaryotic translation initiation factor 2A, N-terminally processed	Eif2a	S	54	-0.938799	-1.10637			Q66JX5	FGFR1 oncogene partner	Fgfr1op	S	160	-0.631148	-0.662623
Q9D824	Pre-mRNA 3'-end-processing factor FIP1	Fip1l1	S	280	-0.236809	-0.911524			Q9QZ05	Eukaryotic translation initiation factor 2-alpha kinase 4	Eif2ak4	S	230	-0.670159	-0.3521			Q6P9Q4	FH1/FH2 domain-containing protein 1	Fhod1	S	514	0.141094	-0.405804
Q9D824	Pre-mRNA 3'-end-processing factor FIP1	Fip1l1	S	479	0.0453536	-0.887409			Q8CHW4	Translation initiation factor eIF-2B subunit epsilon	Eif2b5	S	540	1.19111	0.939508			Q9D824	Pre-mRNA 3'-end-processing factor FIP1	Fip1l1	S	280	-0.236809	-1.46372
Q6P9Q6	FK506-binding protein 15	Fkbp15	S	310	0.0670293	0.445058			Q6ZWX6	Eukaryotic translation initiation factor 2 subunit 1	Eif2s1	T	279	-0.596017	-0.48261			Q9D824	Pre-mRNA 3'-end-processing factor FIP1	Fip1l1	S	479	0.0453536	0.170108
Q6P9Q6	FK506-binding protein 15	Fkbp15	S	1091	0.535885	0.18706			Q99L45	Eukaryotic translation initiation factor 2 subunit 2	Eif2s2	S	2	-0.349865	-0.540652			Q6P9Q6	FK506-binding protein 15	Fkbp15	S	310	0.0670293	-0.233111
Q6P9Q6	FK506-binding protein 15	Fkbp15	S	1159	0.454337	0.876495			Q99L45	Eukaryotic translation initiation factor 2 subunit 2	Eif2s2	S	105	0.420073	0.223391			Q6P9Q6	FK506-binding protein 15	Fkbp15	S	344	0.588093	1.1096
P26883	Peptidyl-prolyl cis-trans isomerase FKBP1A	Fkbp1a	S	9	0.0597549	0.415773			Q8JZQ9	Eukaryotic translation initiation factor 3 subunit B	Eif3b	S	120	-1.88435	-2.70459			Q6P9Q6	FK506-binding protein 15	Fkbp15	S	1091	0.535885	1.13162
Q9JJ28	Protein flightless-1 homolog	Flii	S	436	0.300527	1.19527			Q8R1B4	Eukaryotic translation initiation factor 3 subunit C	Eif3c	S	39	-1.00384	-0.230617			Q6P9Q6	FK506-binding protein 15	Fkbp15	S	1159	0.454337	1.34717
Q8BTM8	Filamin-A	Flna	S	1459	0.181752	-0.159684			O70194	Eukaryotic translation initiation factor 3 subunit D	Eif3d	S	161	-0.102167	-0.147401			P26883	Peptidyl-prolyl cis-trans isomerase FKBP1A	Fkbp1a	S	9	0.0597549	0.192068
Q8BTM8	Filamin-A	Flna	S	2327	-0.374499	0.219262			Q9DCH4	Eukaryotic translation initiation factor 3 subunit F	Eif3f	S	262	1.40248	0.621631			P26323	Friend leukemia integration 1 transcription factor	Fli1	S	39	-0.170112	0.259381
O08917	Flotillin-1	Flot1	S	385	-0.14939	-0.425564			Q9Z1D1	Eukaryotic translation initiation factor 3 subunit G	Eif3g	T	38	0.0327315	-0.384139			Q9JJ28	Protein flightless-1 homolog	Flii	S	436	0.300527	0.676222
Q9JL26	Formin-like protein 1	Fmnl1	S	184	-0.178207	-0.173041			Q9Z1D1	Eukaryotic translation initiation factor 3 subunit G	Eif3g	T	41	0.1674	0.147742			Q8BTM8	Filamin-A	Flna	S	1459	0.181752	-0.488352
Q9JL26	Formin-like protein 1	Fmnl1	S	189	-0.042699	-0.630334			Q9Z1D1	Eukaryotic translation initiation factor 3 subunit G	Eif3g	S	42	0.402949	-1.15887			Q8BTM8	Filamin-A	Flna	S	2327	-0.374499	-0.179052
Q9JL26	Formin-like protein 1	Fmnl1	S	499	0.198119	0.0815765			Q9DBZ5	Eukaryotic translation initiation factor 3 subunit K	Eif3k	S	217	0.483481	0.736138			O08917	Flotillin-1	Flot1	S	385	-0.14939	-0.317559
Q9JL26	Formin-like protein 1	Fmnl1	T	509	0.0717318	0.625962			Q60876	Eukaryotic translation initiation factor 4E-binding protein 1	Eif4ebp1	T	36	-0.486741	0.41747			Q9JL26	Formin-like protein 1	Fmnl1	S	184	-0.178207	-0.144646
Q9JL26	Formin-like protein 1	Fmnl1	S	511	0.0371892	-0.314134			Q60876	Eukaryotic translation initiation factor 4E-binding protein 1	Eif4ebp1	T	40	0.366911	0.258279			Q9JL26	Formin-like protein 1	Fmnl1	S	189	-0.042699	0.112954
Q9JL26	Formin-like protein 1	Fmnl1	S	906	-0.107598	-0.139728			Q9EST3	Eukaryotic translation initiation factor 4E transporter	Eif4enif1	S	137	-0.397362	-0.449034			Q9JL26	Formin-like protein 1	Fmnl1	S	499	0.198119	0.282623
Q9JL26	Formin-like protein 1	Fmnl1	S	1021	-0.706246	-0.526189			Q9EST3	Eukaryotic translation initiation factor 4E transporter	Eif4enif1	S	949	-1.2789	-0.868878			Q9JL26	Formin-like protein 1	Fmnl1	T	509	0.0717318	0.567811
Q80TY0	Formin-binding protein 1	Fnbp1	S	296	-0.130319	-0.444521			Q6NZJ6	Eukaryotic translation initiation factor 4 gamma 1	Eif4g1	S	1081	1.3369	0.996921			Q9JL26	Formin-like protein 1	Fmnl1	S	511	0.0371892	0.276893
Q80TY0	Formin-binding protein 1	Fnbp1	S	299	0.082351	-0.0832027			Q6NZJ6	Eukaryotic translation initiation factor 4 gamma 1	Eif4g1	S	1147	0.879844	-0.386435			Q9JL26	Formin-like protein 1	Fmnl1	S	1021	-0.706246	-0.286682
Q8K012	Formin-binding protein 1-like	Fnbp1l	S	295	-0.132539	-0.871178			Q6NZJ6	Eukaryotic translation initiation factor 4 gamma 1	Eif4g1	S	1187	-2.148	-2.62948			Q80TY0	Formin-binding protein 1	Fnbp1	S	296	-0.130319	0.0388325
Q6ZQ03	Formin-binding protein 4	Fnbp4	S	120	0.221868	0.225067			Q6NZJ6	Eukaryotic translation initiation factor 4 gamma 1	Eif4g1	S	1189	-1.55858	-0.5104			Q80TY0	Formin-binding protein 1	Fnbp1	S	299	0.082351	-0.355563
Q6ZQ03	Formin-binding protein 4	Fnbp4	S	125	0.829333	-0.240691			Q6NZJ6	Eukaryotic translation initiation factor 4 gamma 1	Eif4g1	S	1211	-0.898204	-1.43633			Q8K012	Formin-binding protein 1-like	Fnbp1l	S	295	-0.132539	-0.499385
Q6ZQ03	Formin-binding protein 4	Fnbp4	S	440	0.0501271	0.141961			Q6NZJ6	Eukaryotic translation initiation factor 4 gamma 1	Eif4g1	S	1231	-0.739955	-0.583462			Q6ZQ03	Formin-binding protein 4	Fnbp4	Y	117	-0.212562	0.300512
Q6ZQ03	Formin-binding protein 4	Fnbp4	T	471	-0.636569	-5.33592			Q62448	Eukaryotic translation initiation factor 4 gamma 2	Eif4g2	T	507	1.73294	1.60666			Q6ZQ03	Formin-binding protein 4	Fnbp4	S	120	0.221868	-0.0975024
Q6ZQ03	Formin-binding protein 4	Fnbp4	S	472	-0.249784	-1.03995			Q80XI3	Eukaryotic translation initiation factor 4 gamma 3	Eif4g3	S	267	-0.965932	-0.209888			Q6ZQ03	Formin-binding protein 4	Fnbp4	S	440	0.0501271	-3.6598
P47930	Fos-related antigen 2	Fosl2	S	200	-0.162211	-1.35376			Q80XI3	Eukaryotic translation initiation factor 4 gamma 3	Eif4g3	S	1123	0.173053	-0.149593			Q6ZQ03	Formin-binding protein 4	Fnbp4	S	472	-0.249784	-3.54766
P42128	Forkhead box protein K1	Foxk1	T	233	0.374603	0.853928			P59325	Eukaryotic translation initiation factor 5	Eif5	T	414	-0.208641	-0.171363			P47930	Fos-related antigen 2	Fosl2	S	200	-0.162211	0.536751
P42128	Forkhead box protein K1	Foxk1	S	243	0.374603	0.408782			Q05D44	Eukaryotic translation initiation factor 5B	Eif5b	S	108	0.196462	-0.0054658			O35392	Forkhead box protein D2	Foxd2	S	96	-0.246363	0.423489
P42128	Forkhead box protein K1	Foxk1	S	402	0.0620561	-0.665812			Q05D44	Eukaryotic translation initiation factor 5B	Eif5b	S	114	-0.197853	-0.350979			P42128	Forkhead box protein K1	Foxk1	T	233	0.374603	0.259258
P42128	Forkhead box protein K1	Foxk1	S	406	0.0644811	-0.357556			Q05D44	Eukaryotic translation initiation factor 5B	Eif5b	S	132	-3.44398	-3.67319			P42128	Forkhead box protein K1	Foxk1	S	243	0.374603	0.366864
P42128	Forkhead box protein K1	Foxk1	S	414	-0.029164	-0.617474			Q05D44	Eukaryotic translation initiation factor 5B	Eif5b	S	137	0.46224	-3.18747			P42128	Forkhead box protein K1	Foxk1	S	402	0.0620561	-0.743927
P42128	Forkhead box protein K1	Foxk1	T	422	0.565112	0.775822			Q05D44	Eukaryotic translation initiation factor 5B	Eif5b	T	212	-0.519212	-0.504674			P42128	Forkhead box protein K1	Foxk1	S	406	0.0644811	-0.245125
P42128	Forkhead box protein K1	Foxk1	S	427	0.327452	0.34742			Q05D44	Eukaryotic translation initiation factor 5B	Eif5b	S	215	0.0731487	-0.305563			P42128	Forkhead box protein K1	Foxk1	S	414	-0.029164	-0.738052
P42128	Forkhead box protein K1	Foxk1	S	431	0.00565646	-0.252621			Q80Y81	Zinc phosphodiesterase ELAC protein 2	Elac2	S	797	1.87793	1.64181			P42128	Forkhead box protein K1	Foxk1	T	422	0.565112	0.870252
Q3UCQ1	Forkhead box protein K2	Foxk2	S	419	0.716593	0.106123			Q60775	ETS-related transcription factor Elf-1	Elf1	S	187	-2.11826	0.0402575			P42128	Forkhead box protein K1	Foxk1	S	427	0.327452	0.654707
Q9R1E0	Forkhead box protein O1	Foxo1	S	284	0.453948	1.75874			Q60775	ETS-related transcription factor Elf-1	Elf1	S	334	-0.477378	-0.43689			P42128	Forkhead box protein K1	Foxk1	S	431	0.00565646	-0.773664
Q9R1E0	Forkhead box protein O1	Foxo1	S	467	0.465873	0.823949			Q9JHC9	ETS-related transcription factor Elf-2	Elf2	S	185	0.686333	0.936259			Q3UCQ1	Forkhead box protein K2	Foxk2	S	389	0.0662653	0.793622
Q8BP78	Protein FRA10AC1 homolog	Fra10ac1	S	250	-0.419111	-0.359924			Q9JHC9	ETS-related transcription factor Elf-2	Elf2	S	191	0.545625	0.264388			Q3UCQ1	Forkhead box protein K2	Foxk2	S	419	0.716593	-0.406774
Q920B0	FERM domain-containing protein 4B	Frmd4b	S	629	0.815988	1.45335			Q9Z2U4	ETS-related transcription factor Elf-4	Elf4	T	186	-0.136116	-1.57552			Q9R1E0	Forkhead box protein O1	Foxo1	S	284	0.453948	1.4263
Q8C0V9	FERM domain-containing protein 6	Frmd6	S	522	0.37172	0.797078			Q9Z2U4	ETS-related transcription factor Elf-4	Elf4	S	187	-1.03545	-1.00943			Q9R1E0	Forkhead box protein O1	Foxo1	S	467	0.465873	0.751834
Q8C0V9	FERM domain-containing protein 6	Frmd6	S	525	0.37172	0.53235			Q9Z2U4	ETS-related transcription factor Elf-4	Elf4	S	528	-0.418782	-0.446338			Q8BP78	Protein FRA10AC1 homolog	Fra10ac1	S	250	-0.419111	-0.138426
Q8C0V9	FERM domain-containing protein 6	Frmd6	S	544	0.053215	-0.136567			P41971	ETS domain-containing protein Elk-3	Elk3	S	115	0.375161	0.626335			Q8BIE6	FERM domain-containing protein 4A	Frmd4a	S	696	-0.210941	0.291147
Q3UFK8	FERM domain-containing protein 8	Frmd8	S	21	-0.0987167	0.626715			P41971	ETS domain-containing protein Elk-3	Elk3	S	272	0.222549	0.189695			Q8BIE6	FERM domain-containing protein 4A	Frmd4a	S	783	0.214532	-0.220429
Q3UFK8	FERM domain-containing protein 8	Frmd8	S	24	-0.512375	-4.51338			P41971	ETS domain-containing protein Elk-3	Elk3	S	398	0.870035	0.573235			Q920B0	FERM domain-containing protein 4B	Frmd4b	S	629	0.815988	0.738554
Q3UFK8	FERM domain-containing protein 8	Frmd8	S	409	-0.309662	-0.29563			Q3UKU1	RNA polymerase II elongation factor ELL2	Ell2	S	501	0.447267	0.698368			Q8C0V9	FERM domain-containing protein 6	Frmd6	S	522	0.37172	1.22709
E9Q8I9	Protein furry homolog	Fry	S	1940	-0.173462	-0.139201			Q8BPU7	Engulfment and cell motility protein 1	Elmo1	S	341	-0.295042	0.542041			Q8C0V9	FERM domain-containing protein 6	Frmd6	S	525	0.37172	1.09534
Q61584	Fragile X mental retardation syndrome-related protein 1	Fxr1	S	643	-0.201403	-0.657265			P21995	Embigin	Emb	S	312	1.30973	-0.0267177			Q8C0V9	FERM domain-containing protein 6	Frmd6	S	544	0.053215	0.26865
O35601	FYN-binding protein	Fyb	S	27	0.677105	1.24402			Q3UMY5	Echinoderm microtubule-associated protein-like 4	Eml4	S	146	1.86219	1.7714			Q3UFK8	FERM domain-containing protein 8	Frmd8	S	21	-0.0987167	0.781489
O35601	FYN-binding protein	Fyb	S	28	-0.12079	-2.40372			Q8BMB0	Protein EMSY	Emsy	S	173	1.85166	0.191748			Q3UFK8	FERM domain-containing protein 8	Frmd8	S	24	-0.512375	-3.6029
O35601	FYN-binding protein	Fyb	S	46	0.336034	1.03647			Q8BX80	Cytosolic endo-beta-N-acetylglucosaminidase	Engase	S	16	0.288549	-0.1726			Q3UFK8	FERM domain-containing protein 8	Frmd8	S	409	-0.309662	-0.0517746
O35601	FYN-binding protein	Fyb	S	203	0.395739	0.232597			P17182	Alpha-enolase	Eno1	S	63	0.574023	-0.184202			Q61584	Fragile X mental retardation syndrome-related protein 1	Fxr1	S	643	-0.201403	-1.16563
O35601	FYN-binding protein	Fyb	S	222	-0.189431	0.338197			P17182	Alpha-enolase	Eno1	S	419	-1.89157	-1.74101			O35601	FYN-binding protein	Fyb	S	27	0.677105	0.724175
O35601	FYN-binding protein	Fyb	Y	559	0.367385	0.481572			P17182	Alpha-enolase;Gamma-enolase	Eno1;Eno2	Y	25	-0.262843	-0.620922			O35601	FYN-binding protein	Fyb	S	28	-0.12079	-0.10339
O35601	FYN-binding protein	Fyb	S	561	0.059243	-1.37395			P17182	Alpha-enolase;Beta-enolase;Gamma-enolase	Eno1;Eno3;Eno2	Y	44	-0.0288784	-0.56905			O35601	FYN-binding protein	Fyb	S	46	0.336034	1.04147
P39688	Tyrosine-protein kinase Fyn;Tyrosine-protein kinase Yes;Neuronal proto-oncogene tyrosine-protein kinase Src	Fyn;Yes1;Src	T	421	0.372132	1.12754			P60840	Alpha-endosulfine	Ensa	S	109	-0.655755	-0.859946			O35601	FYN-binding protein	Fyb	S	203	0.395739	1.12714
P97855	Ras GTPase-activating protein-binding protein 1	G3bp1	S	149	-0.068477	1.1978			Q3U3N6	AP-4 complex accessory subunit tepsin	Enthd2	S	400	1.48446	0.806031			O35601	FYN-binding protein	Fyb	S	222	-0.189431	0.395092
P97855	Ras GTPase-activating protein-binding protein 1	G3bp1	S	231	-0.370977	-0.511976			Q8CHI8	E1A-binding protein p400	Ep400	S	164	0.419766	-0.0530656			O35601	FYN-binding protein	Fyb	Y	559	0.367385	-0.0957016
Q9Z1S8	GRB2-associated-binding protein 2	Gab2	S	211	0.224838	0.260216			Q8CHI8	E1A-binding protein p400	Ep400	T	314	-0.371028	-0.308281			O35601	FYN-binding protein	Fyb	S	561	0.059243	-1.11675
Q00422	GA-binding protein alpha chain	Gabpa	S	309	0.422851	0.525856			Q8CHI8	E1A-binding protein p400	Ep400	T	922	-0.694305	-0.798285			P39688	Tyrosine-protein kinase Fyn;Tyrosine-protein kinase Yes;Neuronal proto-oncogene tyrosine-protein kinase Src	Fyn;Yes1;Src	T	421	0.372132	-0.0141656
P16858	Glyceraldehyde-3-phosphate dehydrogenase	Gapdh	T	209	0.0175621	0.151599			Q8CHI8	E1A-binding protein p400	Ep400	S	923	-0.292276	-0.153823			P97855	Ras GTPase-activating protein-binding protein 1	G3bp1	S	149	-0.068477	0.727451
Q6PAR5	GTPase-activating protein and VPS9 domain-containing protein 1	Gapvd1	S	902	-0.403098	-0.923409			P48193	Protein 4.1	Epb41	S	556	1.25673	0.198145			P97855	Ras GTPase-activating protein-binding protein 1	G3bp1	S	231	-0.370977	-0.386052
Q8CHY6	Transcriptional repressor p66 alpha	Gatad2a	S	96	-0.0907421	0.499391			P48193	Protein 4.1	Epb41	S	856	-0.424737	-0.397195			Q9Z1S8	GRB2-associated-binding protein 2	Gab2	S	211	0.224838	0.631449
Q8CHY6	Transcriptional repressor p66 alpha	Gatad2a	S	103	0.108191	0.984285			O70318	Band 4.1-like protein 2	Epb41l2	S	86	-1.28774	-0.795613			Q9Z1S8	GRB2-associated-binding protein 2	Gab2	T	326	0.238128	-0.0491962
Q8CHY6	Transcriptional repressor p66 alpha	Gatad2a	S	110	-0.198201	0.524573			O70318	Band 4.1-like protein 2	Epb41l2	S	201	-0.377589	0.171864			Q9Z1S8	GRB2-associated-binding protein 2	Gab2	T	328	0.238128	-0.0491962
Q8VHR5	Transcriptional repressor p66-beta	Gatad2b	T	121	0.139884	0.676095			O70318	Band 4.1-like protein 2	Epb41l2	S	698	-0.0963049	-0.478319			Q9Z1S8	GRB2-associated-binding protein 2	Gab2	S	402	0.0942675	-0.108592
Q8VHR5	Transcriptional repressor p66-beta	Gatad2b	S	123	-0.164137	0.376795			Q60629	Ephrin type-A receptor 5	Epha5	S	68	1.14929	1.32515			Q00422	GA-binding protein alpha chain	Gabpa	S	309	0.422851	0.388283
Q8VHR5	Transcriptional repressor p66-beta	Gatad2b	S	130	0.0998779	-2.05661			Q80VP1	Epsin-1	Epn1	S	418	0.246386	-0.483429			P16858	Glyceraldehyde-3-phosphate dehydrogenase	Gapdh	T	209	0.0175621	-0.14117
Q8VHR5	Transcriptional repressor p66-beta	Gatad2b	S	135	0.20137	-2.62547			Q60902	Epidermal growth factor receptor substrate 15-like 1	Eps15l1	S	229	-0.880718	-2.02905			Q6PAR5	GTPase-activating protein and VPS9 domain-containing protein 1	Gapvd1	S	902	-0.403098	-2.59922
Q8VHR5	Transcriptional repressor p66-beta	Gatad2b	S	136	-0.414198	-0.241419			Q60902	Epidermal growth factor receptor substrate 15-like 1	Eps15l1	S	253	-2.88347	-0.908054			Q8CHY6	Transcriptional repressor p66 alpha	Gatad2a	S	96	-0.0907421	0.586658
Q8VHR5	Transcriptional repressor p66-beta	Gatad2b	S	487	0.714237	1.27852			Q60902	Epidermal growth factor receptor substrate 15-like 1	Eps15l1	S	255	-2.41349	-4.37531			Q8CHY6	Transcriptional repressor p66 alpha	Gatad2a	S	103	0.108191	-0.729164
Q05915	GTP cyclohydrolase 1	Gch1	S	24	-0.176186	-0.506136			Q80TH2	Protein LAP2	Erbb2ip	S	854	0.671078	-0.0578597			Q8CHY6	Transcriptional repressor p66 alpha	Gatad2a	S	110	-0.198201	0.231086
P47856	Glutamine--fructose-6-phosphate aminotransferase [isomerizing] 1	Gfpt1	S	259	-0.143162	-1.10519			Q80TH2	Protein LAP2	Erbb2ip	S	1013	-0.739727	-0.269456			Q8VHR5	Transcriptional repressor p66-beta	Gatad2b	T	121	0.139884	-0.0139438
P47856	Glutamine--fructose-6-phosphate aminotransferase [isomerizing] 1	Gfpt1	T	260	-0.172575	-0.943527			Q80TH2	Protein LAP2	Erbb2ip	S	1174	-0.614015	-0.842771			Q8VHR5	Transcriptional repressor p66-beta	Gatad2b	S	123	-0.164137	0.0354069
P47856	Glutamine--fructose-6-phosphate aminotransferase [isomerizing] 1	Gfpt1	T	261	-0.0883299	-2.63373			Q99MI1	ELKS/Rab6-interacting/CAST family member 1	Erc1	S	21	1.02821	0.614187			Q8VHR5	Transcriptional repressor p66-beta	Gatad2b	S	130	0.0998779	0.269379
P23336	N-acetyllactosaminide alpha-1,3-galactosyltransferase	Ggta1	S	20	-0.428036	-0.598397			Q9QZD4	DNA repair endonuclease XPF	Ercc4	S	363	0.427365	0.489965			Q8VHR5	Transcriptional repressor p66-beta	Gatad2b	S	136	-0.414198	-0.13754
Q99MR1	PERQ amino acid-rich with GYF domain-containing protein 1	Gigyf1	S	228	-0.292982	-0.644271			Q9QZD4	DNA repair endonuclease XPF	Ercc4	S	522	0.451775	0.944159			Q8VHR5	Transcriptional repressor p66-beta	Gatad2b	S	487	0.714237	0.648321
Q99MR1	PERQ amino acid-rich with GYF domain-containing protein 1	Gigyf1	S	412	0.352735	0.720691			P35689	DNA repair protein complementing XP-G cells homolog	Ercc5	S	341	-1.78493	-1.5275			Q05915	GTP cyclohydrolase 1	Gch1	S	24	-0.176186	-0.606133
Q6Y7W8	PERQ amino acid-rich with GYF domain-containing protein 2	Gigyf2	S	26	0.114241	-0.176824			P35689	DNA repair protein complementing XP-G cells homolog	Ercc5	S	382	-0.701295	-0.883529			P47856	Glutamine--fructose-6-phosphate aminotransferase [isomerizing] 1	Gfpt1	S	259	-0.143162	-0.588518
Q9D600	DNA replication complex GINS protein PSF2	Gins2	S	182	0.540752	1.33145			P35689	DNA repair protein complementing XP-G cells homolog	Ercc5	S	384	0.0909189	-0.309097			Q5SV77	Gametogenetin-binding protein 2	Ggnbp2	S	360	-0.773383	0.347714
Q68FF6	ARF GTPase-activating protein GIT1	Git1	S	371	0.0414715	0.832079			Q8BHK9	DNA excision repair protein ERCC-6-like	Ercc6l	S	1001	-0.840601	-1.24167			P23336	N-acetyllactosaminide alpha-1,3-galactosyltransferase	Ggta1	S	20	-0.428036	0.00734068
Q68FF6	ARF GTPase-activating protein GIT1	Git1	S	419	0.0179573	0.603718			Q8BHK9	DNA excision repair protein ERCC-6-like	Ercc6l	S	1005	0.222959	-2.27421			Q99MR1	PERQ amino acid-rich with GYF domain-containing protein 1	Gigyf1	S	228	-0.292982	-2.095
Q68FF6	ARF GTPase-activating protein GIT1	Git1	S	570	0.909329	0.596318			Q8BHK9	DNA excision repair protein ERCC-6-like	Ercc6l	S	1021	0.493476	-0.193718			Q99MR1	PERQ amino acid-rich with GYF domain-containing protein 1	Gigyf1	S	406	-0.0854972	-0.201949
Q68FF6	ARF GTPase-activating protein GIT1	Git1	S	605	-0.333022	0.941333			P70459	ETS domain-containing transcription factor ERF	Erf	T	529	-0.0982074	-0.271311			Q99MR1	PERQ amino acid-rich with GYF domain-containing protein 1	Gigyf1	S	412	0.352735	0.749484
Q68FF6	ARF GTPase-activating protein GIT1	Git1	Y	607	-0.333022	0.270516			Q5EBJ4	Ermin	Ermn	S	211	-0.207535	-0.194472			Q6Y7W8	PERQ amino acid-rich with GYF domain-containing protein 2	Gigyf2	S	26	0.114241	-0.0781246
Q8K3I9	Glucocorticoid-induced transcript 1 protein	Glcci1	S	293	0.0598828	0.397195			P57759	Endoplasmic reticulum resident protein 29	Erp29	Y	204	-0.202017	-0.693199			Q9D600	DNA replication complex GINS protein PSF2	Gins2	S	182	0.540752	1.02216
Q9CPV4	Glyoxalase domain-containing protein 4	Glod4	S	133	0.102116	0.477009			P57759	Endoplasmic reticulum resident protein 29	Erp29	S	221	-0.202017	-0.693199			Q68FF6	ARF GTPase-activating protein GIT1	Git1	S	371	0.0414715	0.523974
Q6PGG2	GEM-interacting protein	Gmip	S	75	-0.146598	-0.0714397			Q3V1V3	ESF1 homolog	Esf1	S	651	0.15756	-0.380131			Q68FF6	ARF GTPase-activating protein GIT1	Git1	S	419	0.0179573	0.454654
Q6PGG2	GEM-interacting protein	Gmip	S	436	-0.267878	-1.1582			P60330	Separin	Espl1	S	1504	-0.553937	-0.435404			Q68FF6	ARF GTPase-activating protein GIT1	Git1	S	570	0.909329	1.01928
Q6PGG2	GEM-interacting protein	Gmip	S	440	-0.381622	-0.409939			Q9ET47	Espin	Espn	S	708	1.44222	1.33654			Q68FF6	ARF GTPase-activating protein GIT1	Git1	S	605	-0.333022	0.239111
Q99L27	GMP reductase 2	Gmpr2	S	347	0.545054	1.5269			Q9ET47	Espin	Espn	S	714	-0.582127	1.39732			Q8K3I9	Glucocorticoid-induced transcript 1 protein	Glcci1	S	293	0.0598828	-0.146266
Q3THK7	GMP synthase [glutamine-hydrolyzing]	Gmps	T	330	-0.872808	-0.607539			Q3U7R1	Extended synaptotagmin-1	Esyt1	T	947	-0.839132	0.145096			Q9CYL5	Golgi-associated plant pathogenesis-related protein 1	Glipr2	S	55	0.0336759	-0.105122
Q3THK7	GMP synthase [glutamine-hydrolyzing]	Gmps	T	331	-0.376541	0.360212			Q3TZZ7	Extended synaptotagmin-2	Esyt2	S	662	-0.931736	-0.0959363			Q9CPV4	Glyoxalase domain-containing protein 4	Glod4	S	133	0.102116	0.354317
Q3THK7	GMP synthase [glutamine-hydrolyzing]	Gmps	S	332	0.0281939	-0.773704			Q3TZZ7	Extended synaptotagmin-2	Esyt2	S	682	-0.309889	0.953302			Q922P9	Putative oxidoreductase GLYR1	Glyr1	S	151	-0.326954	-0.390364
Q6R0H6	Protein ALEX	Gnas	S	448	0.594466	1.27318			Q3TZZ7	Extended synaptotagmin-2	Esyt2	S	685	-0.266376	0.518464			Q6PGG2	GEM-interacting protein	Gmip	S	75	-0.146598	-0.369212
Q80SZ7	Guanine nucleotide-binding protein G(I)/G(S)/G(O) subunit gamma-5	Gng5	S	2	-0.242777	-0.538654			Q9DCM0	Persulfide dioxygenase ETHE1, mitochondrial	Ethe1	S	14	1.71276	1.21446			Q6PGG2	GEM-interacting protein	Gmip	S	436	-0.267878	-2.0886
Q80SZ7	Guanine nucleotide-binding protein G(I)/G(S)/G(O) subunit gamma-5	Gng5	S	6	-0.552727	-4.16731			Q9DCM0	Persulfide dioxygenase ETHE1, mitochondrial	Ethe1	S	17	1.10955	0.873174			Q6PGG2	GEM-interacting protein	Gmip	S	439	-0.150278	-0.230617
Q8CI11	Guanine nucleotide-binding protein-like 3	Gnl3	S	375	-0.226865	-0.144937			P27577	Protein C-ets-1	Ets1	S	251	-0.517253	0.353973			Q6PGG2	GEM-interacting protein	Gmip	S	440	-0.381622	-0.961239
Q8CI11	Guanine nucleotide-binding protein-like 3	Gnl3	S	505	-0.269259	1.07831			Q8R4Z4	ETS translocation variant 3	Etv3	S	159	0.509516	0.0672074			Q99L27	GMP reductase 2	Gmpr2	S	347	0.545054	0.975816
P55937	Golgin subfamily A member 3	Golga3	S	60	-0.401424	-0.198245			P97360	Transcription factor ETV6	Etv6	S	16	-0.62505	-0.230875			Q3THK7	GMP synthase [glutamine-hydrolyzing]	Gmps	T	330	-0.872808	-1.924
Q9DB00	GON-4-like protein	Gon4l	S	1412	0.406343	0.888516			P97360	Transcription factor ETV6	Etv6	Y	17	-0.418507	-0.681173			Q3THK7	GMP synthase [glutamine-hydrolyzing]	Gmps	T	331	-0.376541	-0.595251
Q69ZC8	GPALPP motifs-containing protein 1	Gpalpp1	S	104	0.14532	0.105551			P97360	Transcription factor ETV6	Etv6	T	18	-1.85271	-0.72589			Q3THK7	GMP synthase [glutamine-hydrolyzing]	Gmps	S	332	0.0281939	-0.000549312
Q6PE65	G patch domain-containing protein 2-like	Gpatch2l	S	86	0.139763	0.3799			P97360	Transcription factor ETV6	Etv6	S	22	0.0817058	-0.0316495			Q6R0H6	Protein ALEX	Gnas	S	448	0.594466	1.14771
Q8BIY1	G patch domain-containing protein 3	Gpatch3	S	61	0.438778	0.188321			P97360	Transcription factor ETV6	Etv6	T	31	-0.160678	-1.1863			Q80SZ7	Guanine nucleotide-binding protein G(I)/G(S)/G(O) subunit gamma-5	Gng5	S	2	-0.242777	-0.339444
A2A6A1	G patch domain-containing protein 8	Gpatch8	S	451	-0.176623	-0.382663			P97360	Transcription factor ETV6	Etv6	S	205	-0.588181	-0.960526			Q80SZ7	Guanine nucleotide-binding protein G(I)/G(S)/G(O) subunit gamma-5	Gng5	S	6	-0.552727	-0.623853
A2A6A1	G patch domain-containing protein 8	Gpatch8	S	733	-0.0665206	-0.60879			P97360	Transcription factor ETV6	Etv6	S	215	-0.820893	-0.534593			Q8CI11	Guanine nucleotide-binding protein-like 3	Gnl3	S	375	-0.226865	-0.21915
A2A6A1	G patch domain-containing protein 8	Gpatch8	S	735	-0.146096	-0.742814			Q8VD58	Protein EVI2B	Evi2b	S	295	0.402897	0.500097			Q8CI11	Guanine nucleotide-binding protein-like 3	Gnl3	S	505	-0.269259	0.953188
A2A6A1	G patch domain-containing protein 8	Gpatch8	S	1039	1.11977	1.25993			P70429	Ena/VASP-like protein	Evl	S	329	-0.977333	-0.129587			P55937	Golgin subfamily A member 3	Golga3	S	60	-0.401424	-0.244344
Q6NXH3	Vasculin	Gpbp1	S	380	0.711308	0.897173			P70429	Ena/VASP-like protein	Evl	S	347	-0.329695	-0.390077			Q9DB00	GON-4-like protein	Gon4l	S	1412	0.406343	1.00905
Q6NZP2	Vasculin-like protein 1	Gpbp1l1	S	76	-0.340584	-0.61412			P70429	Ena/VASP-like protein	Evl	S	367	-0.062412	-0.183536			Q69ZC8	GPALPP motifs-containing protein 1	Gpalpp1	S	104	0.14532	0.133994
Q8BUV3	Gephyrin;Molybdopterin adenylyltransferase;Molybdopterin molybdenumtransferase	Gphn	S	188	-0.615965	-0.808262			Q8R3S6	Exocyst complex component 1	Exoc1	S	470	0.00484825	0.430243			Q6PE65	G patch domain-containing protein 2-like	Gpatch2l	S	86	0.139763	-0.157575
Q8BUV3	Gephyrin;Molybdopterin adenylyltransferase;Molybdopterin molybdenumtransferase	Gphn	S	194	-0.615965	-0.808262			Q9D4H1	Exocyst complex component 2	Exoc2	S	432	-0.359749	0.499734			Q3TFK5	G patch domain-containing protein 4	Gpatch4	T	254	0.788612	-0.0748044
Q8VCE2	GPN-loop GTPase 1	Gpn1	S	314	0.277937	0.358613			Q6PGF7	Exocyst complex component 8	Exoc8	S	15	0.439773	-0.436097			A2A6A1	G patch domain-containing protein 8	Gpatch8	S	451	-0.176623	-1.52862
Q8VCE2	GPN-loop GTPase 1	Gpn1	S	338	-0.561812	-0.0168561			Q8VBV3	Exosome complex component RRP4	Exosc2	S	124	-0.485591	-0.817643			A2A6A1	G patch domain-containing protein 8	Gpatch8	S	733	-0.0665206	-0.347341
Q3U6B2	G-protein coupled receptor 183	Gpr183	S	324	-0.162957	-0.28201			Q61188	Histone-lysine N-methyltransferase EZH2	Ezh2	S	363	1.19592	0.572595			A2A6A1	G patch domain-containing protein 8	Gpatch8	S	735	-0.146096	-0.84172
Q3U6B2	G-protein coupled receptor 183	Gpr183	S	329	0.199745	-0.207693			Q61188	Histone-lysine N-methyltransferase EZH2	Ezh2	T	482	0.246674	-1.87367			A2A6A1	G patch domain-containing protein 8	Gpatch8	S	1039	1.11977	1.40411
Q8BWS5	G protein-regulated inducer of neurite outgrowth 3	Gprin3	S	604	-0.0877629	-1.00796			Q61188	Histone-lysine N-methyltransferase EZH2	Ezh2	T	487	0.0301214	0.20445			Q6NXH3	Vasculin	Gpbp1	S	380	0.711308	0.971229
Q8BWS5	G protein-regulated inducer of neurite outgrowth 3	Gprin3	S	605	-0.303098	-3.08149			P54731	FAS-associated factor 1	Faf1	T	579	0.138299	0.0264476			Q6NZP2	Vasculin-like protein 1	Gpbp1l1	S	76	-0.340584	-0.430461
Q3U1Z5	G-protein-signaling modulator 3	Gpsm3	S	38	-0.121559	-0.58008			P54731	FAS-associated factor 1	Faf1	S	581	0.211604	-0.446737			Q8BUV3	Gephyrin;Molybdopterin adenylyltransferase;Molybdopterin molybdenumtransferase	Gphn	S	188	-0.615965	-0.929372
Q3U1Z5	G-protein-signaling modulator 3	Gpsm3	T	82	0.508774	-0.000205215			Q78T81	Protein FAM102A	Fam102a	S	252	-0.848462	-0.0755758			Q8BUV3	Gephyrin;Molybdopterin adenylyltransferase;Molybdopterin molybdenumtransferase	Gphn	S	194	-0.615965	-0.929372
Q8VEF1	GRAM domain-containing protein 1A	Gramd1a	S	259	0.0345876	0.162763			Q8R184	Protein FAM110A	Fam110a	S	190	-0.154803	-0.623966			Q8VCE2	GPN-loop GTPase 1	Gpn1	S	314	0.277937	0.342526
Q8VEF1	GRAM domain-containing protein 1A	Gramd1a	S	265	0.162698	0.280744			Q7TNF9	Protein FAM117A	Fam117a	S	67	-0.713132	-0.585658			Q8VCE2	GPN-loop GTPase 1	Gpn1	S	338	-0.561812	-0.359127
Q8VEF1	GRAM domain-containing protein 1A	Gramd1a	S	269	0.151696	0.311824			Q3U3E2	Protein FAM117B	Fam117b	S	10	0.0321965	-0.950868			Q8K1Z6	N-arachidonyl glycine receptor	Gpr18	S	319	0.462199	1.11458
Q8VEF1	GRAM domain-containing protein 1A	Gramd1a	S	273	0.382808	0.452175			Q3U3E2	Protein FAM117B	Fam117b	T	12	-0.178681	-0.402316			Q3U6B2	G-protein coupled receptor 183	Gpr183	S	324	-0.162957	0.14198
Q80TI0	GRAM domain-containing protein 1B	Gramd1b	S	21	-0.150485	-0.28484			Q3U3E2	Protein FAM117B	Fam117b	S	190	-0.63851	-0.510922			Q8BWS5	G protein-regulated inducer of neurite outgrowth 3	Gprin3	S	604	-0.0877629	-2.00875
Q80TI0	GRAM domain-containing protein 1B	Gramd1b	S	274	-0.699495	-0.225337			Q3U3E2	Protein FAM117B	Fam117b	S	444	0.770178	0.557001			Q8BWS5	G protein-regulated inducer of neurite outgrowth 3	Gprin3	S	605	-0.303098	0.172839
Q80TI0	GRAM domain-containing protein 1B	Gramd1b	T	587	-0.584809	-0.918488			Q91YN1	Protein FAM118A	Fam118a	S	311	1.80464	1.09812			Q6IR34	G-protein-signaling modulator 1	Gpsm1	S	490	0.238128	-0.103312
Q6PEM6	GRAM domain-containing protein 3	Gramd3	S	265	-0.605112	0.804264			Q9DB52	Protein FAM122A	Fam122a	S	32	0.679858	0.437724			Q3U1Z5	G-protein-signaling modulator 3	Gpsm3	S	38	-0.121559	-0.747242
O89100	GRB2-related adaptor protein 2	Grap2	S	230	0.086376	0.223252			Q9DB52	Protein FAM122A	Fam122a	S	34	1.19458	0.30449			Q3U1Z5	G-protein-signaling modulator 3	Gpsm3	T	82	0.508774	0.135195
O89100	GRB2-related adaptor protein 2	Grap2	T	254	0.477892	1.37687			Q9DB52	Protein FAM122A	Fam122a	S	59	0.27595	-1.09573			Q8VEF1	GRAM domain-containing protein 1A	Gramd1a	S	259	0.0345876	-2.34779
Q2NL51	Glycogen synthase kinase-3 alpha;Glycogen synthase kinase-3 beta	Gsk3a;Gsk3b	S	278	0.149534	0.428026			Q9DB52	Protein FAM122A	Fam122a	S	140	-0.576608	-0.753154			Q8VEF1	GRAM domain-containing protein 1A	Gramd1a	S	265	0.162698	0.0138103
Q2NL51	Glycogen synthase kinase-3 alpha;Glycogen synthase kinase-3 beta	Gsk3a;Gsk3b	Y	279	-0.304662	-1.21365			Q9DB52	Protein FAM122A	Fam122a	S	144	-0.560378	0.0981168			Q8VEF1	GRAM domain-containing protein 1A	Gramd1a	S	269	0.151696	0.371286
Q9D902	General transcription factor IIE subunit 2	Gtf2e2	S	29	-0.516928	-0.183567			Q9DB52	Protein FAM122A	Fam122a	T	146	-0.704635	-0.830087			Q8VEF1	GRAM domain-containing protein 1A	Gramd1a	S	273	0.382808	0.262314
Q8R0A0	General transcription factor IIF subunit 2	Gtf2f2	S	248	-0.330371	-0.238672			Q9DB52	Protein FAM122A	Fam122a	S	186	0.648653	0.73147			Q80TI0	GRAM domain-containing protein 1B	Gramd1b	S	274	-0.699495	-2.56436
Q8BL74	General transcription factor 3C polypeptide 2	Gtf3c2	S	163	0.179752	0.254035			Q9DB52	Protein FAM122A	Fam122a	S	267	0.0681336	-2.83808			Q6PEM6	GRAM domain-containing protein 3	Gramd3	S	265	-0.605112	1.01667
Q8BMQ2	General transcription factor 3C polypeptide 4	Gtf3c4	S	607	0.129315	0.972447			Q6NZE7	Protein FAM122B	Fam122b	S	115	-0.297983	-0.674379			O89100	GRB2-related adaptor protein 2	Grap2	S	230	0.086376	0.0275256
O08582	GTP-binding protein 1	Gtpbp1	S	6	-0.404227	-3.0695			Q6NZE7	Protein FAM122B	Fam122b	S	119	-0.708319	-0.765549			O89100	GRB2-related adaptor protein 2	Grap2	T	254	0.477892	-0.567856
O08582	GTP-binding protein 1	Gtpbp1	S	8	0.35576	0.846796			Q6NZE7	Protein FAM122B	Fam122b	T	121	-0.66386	-0.712989			Q2NL51	Glycogen synthase kinase-3 alpha;Glycogen synthase kinase-3 beta	Gsk3a;Gsk3b	S	278	0.149534	-1.39577
O08582	GTP-binding protein 1	Gtpbp1	S	12	-0.196733	-0.604			Q6P9N1	Hyccin	Fam126a	S	453	0.0571306	-0.85875			Q2NL51	Glycogen synthase kinase-3 alpha;Glycogen synthase kinase-3 beta	Gsk3a;Gsk3b	Y	279	-0.304662	-1.94606
O08582	GTP-binding protein 1	Gtpbp1	S	24	-0.10358	-0.306247			Q6P9N1	Hyccin	Fam126a	S	467	0.0233398	-0.117859			Q9D902	General transcription factor IIE subunit 2	Gtf2e2	S	29	-0.516928	-0.0329974
O08582	GTP-binding protein 1	Gtpbp1	S	25	-0.0808354	-0.267611			Q3UW53	Protein Niban	Fam129a	S	580	0.672195	0.274776			Q8R0A0	General transcription factor IIF subunit 2	Gtf2f2	S	248	-0.330371	-0.308009
O08582	GTP-binding protein 1	Gtpbp1	S	44	0.00499215	-0.257273			Q3UW53	Protein Niban	Fam129a	S	595	0.998289	0.309758			Q9ESZ8	General transcription factor II-I	Gtf2i	S	695	0.718458	1.15394
O08582	GTP-binding protein 1	Gtpbp1	S	47	0.00499215	0.702732			Q3UW53	Protein Niban	Fam129a	S	601	1.17351	1.22909			Q8BL74	General transcription factor 3C polypeptide 2	Gtf3c2	S	163	0.179752	0.402535
Q80SU7	Interferon-induced very large GTPase 1	Gvin1	S	851	0.0922674	0.024349			Q8R1F1	Niban-like protein 1	Fam129b	S	695	1.36452	0.853572			Q8BMQ2	General transcription factor 3C polypeptide 4	Gtf3c4	S	607	0.129315	0.799903
P01899	H-2 class I histocompatibility antigen, D-B alpha chain;H-2 class I histocompatibility antigen, L-D alpha chain;H-2 class I histocompatibility antigen, alpha chain	H2-D1;H2-L	S	352	0.460649	-0.167422			Q9CVI2	Protein FAM133B	Fam133b	S	82	-0.105916	-0.0341217			O08582	GTP-binding protein 1	Gtpbp1	S	6	-0.404227	-0.741476
P01899	H-2 class I histocompatibility antigen, D-B alpha chain;H-2 class I histocompatibility antigen, L-D alpha chain;H-2 class I histocompatibility antigen, alpha chain	H2-D1;H2-L	S	353	0.460649	-0.167422			Q6NS82	Protein FAM134A	Fam134a	S	276	-0.246846	-0.244778			O08582	GTP-binding protein 1	Gtpbp1	S	8	0.35576	-1.66843
P01901	H-2 class I histocompatibility antigen, K-B alpha chain;H-2 class I histocompatibility antigen, K-Q alpha chain;H-2 class I histocompatibility antigen, K-W28 alpha chain;H-2 class I histocompatibility antigen, K-K alpha chain	H2-K1	S	348	-0.062198	-1.28055			Q9CQV4	Protein FAM134C	Fam134c	T	310	-0.229902	-0.302128			O08582	GTP-binding protein 1	Gtpbp1	S	12	-0.196733	-0.92311
P27661	Histone H2AX	H2afx	S	137	0.267672	0.999453			Q9CQV4	Protein FAM134C	Fam134c	S	320	-0.119376	-0.884205			O08582	GTP-binding protein 1	Gtpbp1	S	24	-0.10358	-0.229415
P27661	Histone H2AX	H2afx	S	140	0.219007	1.00082			Q3U2I3	FTS and Hook-interacting protein	Fam160a2	S	510	0.372892	0.575841			O08582	GTP-binding protein 1	Gtpbp1	S	25	-0.0808354	-0.286235
Q9QZQ8	Core histone macro-H2A.1	H2afy	S	173	-0.617151	-0.161213			Q3U2I3	FTS and Hook-interacting protein	Fam160a2	S	900	0.668972	0.36533			O08582	GTP-binding protein 1	Gtpbp1	S	44	0.00499215	-0.212771
Q9QZQ8	Core histone macro-H2A.1	H2afy	T	178	-0.735078	-0.192293			Q3TCJ1	BRISC complex subunit Abro1	Fam175b	S	280	-0.0231675	0.695206			O08582	GTP-binding protein 1	Gtpbp1	S	47	0.00499215	0.653265
Q8K0D2	Hyaluronan-binding protein 2;Hyaluronan-binding protein 2 50 kDa heavy chain;Hyaluronan-binding protein 2 50 kDa heavy chain alternate form;Hyaluronan-binding protein 2 27 kDa light chain;Hyaluronan-binding protein 2 27 kDa light chain alternate form	Habp2	T	550	-0.24068	0.368978			Q8BR63	Protein FAM177A1	Fam177a1	S	29	0.722723	0.169783			Q8R080	G2 and S phase-expressed protein 1	Gtse1	T	496	0.806869	0.775042
Q8K0D2	Hyaluronan-binding protein 2;Hyaluronan-binding protein 2 50 kDa heavy chain;Hyaluronan-binding protein 2 50 kDa heavy chain alternate form;Hyaluronan-binding protein 2 27 kDa light chain;Hyaluronan-binding protein 2 27 kDa light chain alternate form	Habp2	T	551	-0.24068	0.368978			Q8CGI1	Protein FAM193A	Fam193a	S	287	-1.80747	0.0859566			Q80SU7	Interferon-induced very large GTPase 1	Gvin1	S	177	-0.00996927	-0.184618
Q61425	Hydroxyacyl-coenzyme A dehydrogenase, mitochondrial	Hadh	S	13	0.2405	0.0419961			Q8CGI1	Protein FAM193A	Fam193a	S	293	0.215497	-0.217616			Q80SU7	Interferon-induced very large GTPase 1	Gvin1	S	851	0.0922674	0.488452
Q99KK9	Probable histidine--tRNA ligase, mitochondrial	Hars2	S	66	-0.0340712	-0.535082			Q3UGS4	Protein FAM195B	Fam195b	T	23	0.494738	0.0563328			P10922	Histone H1.0;Histone H1.0, N-terminally processed	H1f0	S	90	-0.715741	-0.117065
Q61191	Host cell factor 1;HCF N-terminal chain 1;HCF N-terminal chain 2;HCF N-terminal chain 3;HCF N-terminal chain 4;HCF N-terminal chain 5;HCF N-terminal chain 6;HCF C-terminal chain 1;HCF C-terminal chain 2;HCF C-terminal chain 3;HCF C-terminal chain 4;HCF C-terminal chain 5;HCF C-terminal chain 6	Hcfc1	S	597	0.177278	0.19992			P58468	Protein FAM207A	Fam207a	S	38	0.0437224	-0.0996194			P01899	H-2 class I histocompatibility antigen, D-B alpha chain;H-2 class I histocompatibility antigen, L-D alpha chain;H-2 class I histocompatibility antigen, alpha chain	H2-D1;H2-L	S	353	0.460649	-0.218724
Q61191	Host cell factor 1;HCF N-terminal chain 1;HCF N-terminal chain 2;HCF N-terminal chain 3;HCF N-terminal chain 4;HCF N-terminal chain 5;HCF N-terminal chain 6;HCF C-terminal chain 1;HCF C-terminal chain 2;HCF C-terminal chain 3;HCF C-terminal chain 4;HCF C-terminal chain 5;HCF C-terminal chain 6	Hcfc1	S	598	0.276397	0.107076			Q69ZR9	Protein FAM208A	Fam208a	S	921	0.444355	0.299382			P01901	H-2 class I histocompatibility antigen, K-B alpha chain;H-2 class I histocompatibility antigen, K-Q alpha chain;H-2 class I histocompatibility antigen, K-W28 alpha chain;H-2 class I histocompatibility antigen, K-K alpha chain	H2-K1	S	348	-0.062198	-0.452537
Q61191	Host cell factor 1;HCF N-terminal chain 1;HCF N-terminal chain 2;HCF N-terminal chain 3;HCF N-terminal chain 4;HCF N-terminal chain 5;HCF N-terminal chain 6;HCF C-terminal chain 1;HCF C-terminal chain 2;HCF C-terminal chain 3;HCF C-terminal chain 4;HCF C-terminal chain 5;HCF C-terminal chain 6	Hcfc1	S	1516	0.421557	1.23443			Q5DTT3	Protein FAM208B	Fam208b	S	1772	-1.03321	-0.325796			P27661	Histone H2AX	H2afx	S	122	-0.773565	-0.816353
P49710	Hematopoietic lineage cell-specific protein	Hcls1	S	232	-0.18147	-1.76264			Q6PGL7	WASH complex subunit FAM21	Fam21	S	388	0.0600205	0.216916			P27661	Histone H2AX	H2afx	S	137	0.267672	1.25097
P49710	Hematopoietic lineage cell-specific protein	Hcls1	S	233	-0.285584	-1.0839			Q6PGL7	WASH complex subunit FAM21	Fam21	S	533	-0.0796565	-0.727708			P27661	Histone H2AX	H2afx	S	140	0.219007	0.650935
O09106	Histone deacetylase 1	Hdac1	S	393	0.126508	0.860649			Q6PGL7	WASH complex subunit FAM21	Fam21	S	723	-0.502546	-0.583133			Q9QZQ8	Core histone macro-H2A.1	H2afy	S	173	-0.617151	0.0432453
O09106	Histone deacetylase 1	Hdac1	S	421	-0.10086	-0.696188			Q6PGL7	WASH complex subunit FAM21	Fam21	S	747	0.477205	0.391859			Q9QZQ8	Core histone macro-H2A.1	H2afy	T	178	-0.735078	-0.640195
P70288	Histone deacetylase 2	Hdac2	S	394	0.238354	0.885705			Q6PGL7	WASH complex subunit FAM21	Fam21	S	768	0.627601	-0.680468			Q61425	Hydroxyacyl-coenzyme A dehydrogenase, mitochondrial	Hadh	S	13	0.2405	0.110311
P70288	Histone deacetylase 2	Hdac2	S	422	-0.070576	-0.195031			Q6PGL7	WASH complex subunit FAM21	Fam21	S	783	0.447769	0.580942			Q61191	Host cell factor 1;HCF N-terminal chain 1;HCF N-terminal chain 2;HCF N-terminal chain 3;HCF N-terminal chain 4;HCF N-terminal chain 5;HCF N-terminal chain 6;HCF C-terminal chain 1;HCF C-terminal chain 2;HCF C-terminal chain 3;HCF C-terminal chain 4;HCF C-terminal chain 5;HCF C-terminal chain 6	Hcfc1	S	597	0.177278	0.29956
Q6NZM9	Histone deacetylase 4	Hdac4	S	465	0.851674	2.03692			Q6PGL7	WASH complex subunit FAM21	Fam21	S	870	-0.149634	-2.86418			Q61191	Host cell factor 1;HCF N-terminal chain 1;HCF N-terminal chain 2;HCF N-terminal chain 3;HCF N-terminal chain 4;HCF N-terminal chain 5;HCF N-terminal chain 6;HCF C-terminal chain 1;HCF C-terminal chain 2;HCF C-terminal chain 3;HCF C-terminal chain 4;HCF C-terminal chain 5;HCF C-terminal chain 6	Hcfc1	S	598	0.276397	-1.39857
Q6NZM9	Histone deacetylase 4	Hdac4	S	629	0.11054	0.624543			Q6PGL7	WASH complex subunit FAM21	Fam21	S	873	-0.3027	-0.302128			Q61191	Host cell factor 1;HCF N-terminal chain 1;HCF N-terminal chain 2;HCF N-terminal chain 3;HCF N-terminal chain 4;HCF N-terminal chain 5;HCF N-terminal chain 6;HCF C-terminal chain 1;HCF C-terminal chain 2;HCF C-terminal chain 3;HCF C-terminal chain 4;HCF C-terminal chain 5;HCF C-terminal chain 6	Hcfc1	S	1516	0.421557	1.00971
Q6NZM9	Histone deacetylase 4	Hdac4	S	630	0.372338	1.56203			Q6PGL7	WASH complex subunit FAM21	Fam21	S	1333	-0.817032	-0.0494993			P49710	Hematopoietic lineage cell-specific protein	Hcls1	S	232	-0.18147	-1.02482
Q6NZM9	Histone deacetylase 4;Histone deacetylase 9	Hdac4;Hdac9	S	245	-0.0787213	-0.583561			Q8BR27	Protein FAM214B	Fam214b	S	255	-0.667224	-0.402606			P49710	Hematopoietic lineage cell-specific protein	Hcls1	S	233	-0.285584	-1.40375
Q9Z2V6	Histone deacetylase 5	Hdac5	S	250	-0.140161	-0.507691			Q8BGR5	Protein FAM53B	Fam53b	S	119	-0.269836	-0.793708			O09106	Histone deacetylase 1	Hdac1	S	393	0.126508	0.522446
Q9Z2V5	Histone deacetylase 6	Hdac6	S	42	-0.157265	-0.144106			Q8BGR5	Protein FAM53B	Fam53b	S	168	-2.25585	-2.38743			O09106	Histone deacetylase 1	Hdac1	S	421	-0.10086	0.202288
Q9Z2V5	Histone deacetylase 6	Hdac6	S	43	0.0539859	0.0258279			Q8BGR5	Protein FAM53B	Fam53b	S	267	0.526284	0.624959			P70288	Histone deacetylase 2	Hdac2	S	394	0.238354	0.412307
Q8C2B3	Histone deacetylase 7	Hdac7	S	178	-0.0230535	-0.799425			Q8BGR5	Protein FAM53B	Fam53b	S	269	0.889218	0.497402			P70288	Histone deacetylase 2	Hdac2	S	422	-0.070576	-0.340185
Q8C2B3	Histone deacetylase 7	Hdac7	S	204	-0.132408	-0.566139			Q8BXQ8	Protein FAM53C	Fam53c	S	271	0.356958	0.715148			Q6NZM9	Histone deacetylase 4	Hdac4	S	465	0.851674	1.09825
Q8C2B3	Histone deacetylase 7	Hdac7	S	398	0.155293	0.549276			Q8BXQ8	Protein FAM53C	Fam53c	S	273	0.648173	0.3838			Q6NZM9	Histone deacetylase 4	Hdac4	S	629	0.11054	1.65068
P51859	Hepatoma-derived growth factor	Hdgf	S	165	-0.285064	-0.744647			Q76LS9	Protein FAM63A	Fam63a	S	440	0.500503	0.568157			Q6NZM9	Histone deacetylase 4;Histone deacetylase 9	Hdac4;Hdac9	S	245	-0.0787213	-0.520344
Q8VDJ3	Vigilin	Hdlbp	S	944	-0.501875	-0.474049			Q6PDI6	Protein FAM63B	Fam63b	S	99	0.107711	-0.53831			Q9Z2V6	Histone deacetylase 5	Hdac5	S	250	-0.140161	-0.464006
Q6P1G0	HEAT repeat-containing protein 6	Heatr6	S	646	-0.0424243	0.15123			Q8BFY7	Protein FAM64A	Fam64a	S	72	0.180979	0.704987			Q9Z2V5	Histone deacetylase 6	Hdac6	S	42	-0.157265	-0.347341
Q6I6G8	E3 ubiquitin-protein ligase HECW2	Hecw2	T	920	-0.704962	-3.25093			Q8BFY7	Protein FAM64A	Fam64a	S	128	0.181099	0.92203			Q9Z2V5	Histone deacetylase 6	Hdac6	S	43	0.0539859	-0.101504
Q6I6G8	E3 ubiquitin-protein ligase HECW2	Hecw2	S	925	-0.704962	-3.25093			Q68FE6	Protein FAM65A	Fam65a	S	347	1.2637	0.975481			Q8C2B3	Histone deacetylase 7	Hdac7	S	178	-0.0230535	-0.6675
Q6NVF4	DNA helicase B	Helb	S	942	-0.32682	-1.30223			Q80U16	Protein FAM65B	Fam65b	S	46	0.749985	0.199549			Q8C2B3	Histone deacetylase 7	Hdac7	S	204	-0.132408	-2.60046
Q6NVF4	DNA helicase B	Helb	S	945	-0.0343443	0.961284			Q80U16	Protein FAM65B	Fam65b	S	62	0.591832	0.60757			Q8C2B3	Histone deacetylase 7	Hdac7	S	398	0.155293	0.327315
Q6NVF4	DNA helicase B	Helb	S	946	-0.525252	0.744075			Q80U16	Protein FAM65B	Fam65b	T	581	-1.63785	-0.2857			P51859	Hepatoma-derived growth factor	Hdgf	S	165	-0.285064	-0.712029
Q6NVF4	DNA helicase B	Helb	S	1015	0.153256	-0.592609			Q80U16	Protein FAM65B	Fam65b	S	582	-0.715377	-0.406483			Q8VDJ3	Vigilin	Hdlbp	S	944	-0.501875	-0.541611
Q6DFV5	Probable helicase with zinc finger domain	Helz	S	1788	1.13885	1.91335			Q80U16	Protein FAM65B	Fam65b	T	589	0.371412	-0.0314998			Q6P1G0	HEAT repeat-containing protein 6	Heatr6	S	646	-0.0424243	0.0664383
Q9ERZ0	Hemogen	Hemgn	S	124	1.02492	0.861515			F8VPU2	FERM, RhoGEF and pleckstrin domain-containing protein 1	Farp1	S	23	0.335164	-0.758471			Q6NVF4	DNA helicase B	Helb	S	942	-0.32682	-1.74864
Q9ERZ0	Hemogen	Hemgn	S	213	0.00844325	-0.927306			F8VPU2	FERM, RhoGEF and pleckstrin domain-containing protein 1	Farp1	S	427	0.486462	0.366864			Q6NVF4	DNA helicase B	Helb	S	945	-0.0343443	0.345065
Q4U2R1	E3 ubiquitin-protein ligase HERC2	Herc2	S	2929	-0.336133	-0.495104			Q91VS8	FERM, RhoGEF and pleckstrin domain-containing protein 2	Farp2	S	36	1.83595	0.412912			Q6NVF4	DNA helicase B	Helb	S	946	-0.525252	-2.51096
Q3TVI4	Protein HEXIM2	Hexim2	S	75	0.401808	-0.00239599			P25446	Tumor necrosis factor receptor superfamily member 6	Fas	S	220	0.200634	0.823143			Q6DFV5	Probable helicase with zinc finger domain	Helz	S	1126	0.12443	1.28737
Q9R1Y5	Hypermethylated in cancer 1 protein	Hic1	S	366	0.0976363	-0.520095			P25446	Tumor necrosis factor receptor superfamily member 6	Fas	S	222	-0.0816818	0.445703			Q9ERZ0	Hemogen	Hemgn	S	124	1.02492	0.452354
Q8VD75	Huntingtin-interacting protein 1	Hip1	S	921	-0.261853	-0.16374			Q91W61	F-box/LRR-repeat protein 15	Fbxl15	S	199	1.02438	0.517236			Q9ERZ0	Hemogen	Hemgn	S	213	0.00844325	-0.647977
Q8VD75	Huntingtin-interacting protein 1	Hip1	S	931	-0.261853	-0.16374			Q9CZV8	F-box/LRR-repeat protein 20	Fbxl20	T	417	-0.563205	0.0955148			Q3TVI4	Protein HEXIM2	Hexim2	S	75	0.401808	-0.0684172
O88904	Homeodomain-interacting protein kinase 1;Homeodomain-interacting protein kinase 2	Hipk1;Hipk2	Y	352	0.107696	-3.69801			Q9CZV8	F-box/LRR-repeat protein 20	Fbxl20	S	421	-0.563205	-0.702822			Q9R1Y5	Hypermethylated in cancer 1 protein	Hic1	S	366	0.0976363	-0.307918
Q61666	Protein HIRA	Hira	S	424	0.21131	-0.291522			Q6PDJ6	F-box only protein 42	Fbxo42	Y	636	0.74852	0.514573			Q8R1F6	Protein HID1	Hid1	S	593	-0.226365	0.447745
Q8BLH7	HIRA-interacting protein 3	Hirip3	S	134	0.134913	0.482649			Q6PDJ6	F-box only protein 42	Fbxo42	Y	647	0.74852	0.514573			O88904	Homeodomain-interacting protein kinase 1;Homeodomain-interacting protein kinase 2	Hipk1;Hipk2	Y	352	0.107696	0.60454
Q8BLH7	HIRA-interacting protein 3	Hirip3	T	135	0.0945173	0.510765			Q7TSG3	F-box only protein 5	Fbxo5	S	284	-1.29444	-1.10641			Q61666	Protein HIRA	Hira	S	424	0.21131	-0.326714
Q8BLH7	HIRA-interacting protein 3	Hirip3	T	141	0.409359	0.670305			Q3UQN2	F-BAR domain only protein 2	Fcho2	S	402	0.334134	-0.0591561			Q8BLH7	HIRA-interacting protein 3	Hirip3	S	134	0.134913	0.447906
Q8BLH7	HIRA-interacting protein 3	Hirip3	S	153	0.266231	0.0135478			Q3UQN2	F-BAR domain only protein 2	Fcho2	S	403	0.240782	0.163716			Q8BLH7	HIRA-interacting protein 3	Hirip3	T	135	0.0945173	0.371286
Q8BLH7	HIRA-interacting protein 3	Hirip3	S	575	0.0822251	-0.143123			Q3UQN2	F-BAR domain only protein 2	Fcho2	S	473	-0.363264	-0.271753			Q8BLH7	HIRA-interacting protein 3	Hirip3	T	141	0.409359	0.650655
P43275	Histone H1.1	Hist1h1a	S	2	-1.18771	-0.579467			Q3UQN2	F-BAR domain only protein 2	Fcho2	S	477	-0.363264	-0.271753			Q8BLH7	HIRA-interacting protein 3	Hirip3	S	153	0.266231	-0.0323982
P43276	Histone H1.5	Hist1h1b	S	2	-0.922974	-1.00837			Q3UQN2	F-BAR domain only protein 2	Fcho2	S	487	0.351661	0.35231			Q8BLH7	HIRA-interacting protein 3	Hirip3	S	575	0.0822251	-0.07712
P43276	Histone H1.5	Hist1h1b	T	4	-1.1163	-4.13187			Q3UQN2	F-BAR domain only protein 2	Fcho2	S	495	0.1201	0.381778			P43275	Histone H1.1	Hist1h1a	S	2	-1.18771	0.150582
P43276	Histone H1.5	Hist1h1b	S	18	-1.06365	-1.13979			P46656	Adrenodoxin, mitochondrial	Fdx1	S	67	-0.394302	-0.741109			P43276	Histone H1.5	Hist1h1b	T	4	-1.1163	-0.814936
P15864	Histone H1.2	Hist1h1c	S	2	-0.990285	-1.45581			O88842	FYVE, RhoGEF and PH domain-containing protein 3	Fgd3	S	543	-1.45985	-0.0167562			P43276	Histone H1.5	Hist1h1b	S	18	-1.06365	-0.712269
P43277	Histone H1.2;Histone H1.3	Hist1h1c;Hist1h1d	S	37	-0.853643	-0.887789			O88842	FYVE, RhoGEF and PH domain-containing protein 3	Fgd3	T	545	-0.179843	-0.0498783			P15864	Histone H1.2	Hist1h1c	S	2	-0.990285	-0.871555
P43277	Histone H1.2;Histone H1.4;Histone H1t;Histone H1.5;Histone H1.3	Hist1h1c;Hist1h1e;Hist1h1t;Hist1h1b;Hist1h1d	S	103	-0.799674	-0.965932			O88842	FYVE, RhoGEF and PH domain-containing protein 3	Fgd3	T	732	0.779174	0.777223			P43277	Histone H1.2;Histone H1.3	Hist1h1c;Hist1h1d	S	37	-0.853643	-0.55618
P43277	Histone H1.2;Histone H1.4;Histone H1t;Histone H1.5;Histone H1.3	Hist1h1c;Hist1h1e;Hist1h1t;Hist1h1b;Hist1h1d	S	105	-0.81557	-0.992087			Q69ZL1	FYVE, RhoGEF and PH domain-containing protein 6	Fgd6	S	494	-1.12036	-1.03369			P43277	Histone H1.2;Histone H1.4;Histone H1t;Histone H1.5;Histone H1.3	Hist1h1c;Hist1h1e;Hist1h1t;Hist1h1b;Hist1h1d	S	103	-0.799674	-0.323503
P43277	Histone H1.3	Hist1h1d	S	2	-0.943499	-3.40368			Q66JX5	FGFR1 oncogene partner	Fgfr1op	S	158	-2.94182	-0.448235			P43277	Histone H1.2;Histone H1.4;Histone H1t;Histone H1.5;Histone H1.3	Hist1h1c;Hist1h1e;Hist1h1t;Hist1h1b;Hist1h1d	S	105	-0.81557	-0.4633
P43277	Histone H1.3	Hist1h1d	T	4	-0.64547	-1.28274			Q66JX5	FGFR1 oncogene partner	Fgfr1op	S	160	-0.481288	-0.662623			P43277	Histone H1.3	Hist1h1d	S	2	-0.943499	-0.974128
P43274	Histone H1.4	Hist1h1e	S	2	-0.775048	-1.48127			Q66JX5	FGFR1 oncogene partner	Fgfr1op	S	254	-0.10224	-0.375469			P43277	Histone H1.3	Hist1h1d	T	4	-0.64547	-1.07661
P43274	Histone H1.4	Hist1h1e	T	4	-0.871319	-0.82719			Q6P9Q4	FH1/FH2 domain-containing protein 1	Fhod1	S	514	-0.463353	-0.405804			P43274	Histone H1.4	Hist1h1e	S	2	-0.775048	-1.14009
P43274	Histone H1.4	Hist1h1e	T	35	-0.544107	-1.05749			Q9D824	Pre-mRNA 3'-end-processing factor FIP1	Fip1l1	S	280	-0.911524	-1.46372			P43274	Histone H1.4	Hist1h1e	T	4	-0.871319	-1.01633
P43274	Histone H1.4	Hist1h1e	S	36	-0.621842	-0.918359			Q9D824	Pre-mRNA 3'-end-processing factor FIP1	Fip1l1	S	479	-0.887409	0.170108			P43274	Histone H1.4	Hist1h1e	T	35	-0.544107	-0.340649
Q8CGP2	Histone H2B type 1-P;Histone H2B type 1-B;Histone H2B type 1-F/J/L;Histone H2B type 1-K;Histone H2B type 3-A;Histone H2B type 3-B;Histone H2B type 1-A;Histone H2B type 2-E;Histone H2B type 1-C/E/G;Histone H2B type 2-B;Histone H2B type 1-H;Histone H2B type 1-M	Hist1h2bp;Hist1h2bb;Hist1h2bf;Hist1h2bk;Hist3h2ba;Hist3h2bb;Hist1h2ba;Hist2h2be;Hist1h2bc;Hist2h2bb;Hist1h2bh;Hist1h2bm	S	56	0.0637157	0.570158			Q9D824	Pre-mRNA 3'-end-processing factor FIP1	Fip1l1	T	481	0.56059	0.506348			P43274	Histone H1.4	Hist1h1e	S	36	-0.621842	-0.303303
Q8CGP2	Histone H2B type 1-P;Histone H2B type 1-B;Histone H2B type 1-F/J/L;Histone H2B type 1-K;Histone H2B type 3-A;Histone H2B type 3-B;Histone H2B type 1-A;Histone H2B type 2-E;Histone H2B type 1-C/E/G;Histone H2B type 2-B;Histone H2B type 1-H;Histone H2B type 1-M	Hist1h2bp;Hist1h2bb;Hist1h2bf;Hist1h2bk;Hist3h2ba;Hist3h2bb;Hist1h2ba;Hist2h2be;Hist1h2bc;Hist2h2bb;Hist1h2bh;Hist1h2bm	S	57	0.219351	-0.84637			Q9D824	Pre-mRNA 3'-end-processing factor FIP1	Fip1l1	S	483	0.64778	-0.315735			Q8CGP2	Histone H2B type 1-P;Histone H2B type 1-B;Histone H2B type 1-F/J/L;Histone H2B type 1-K;Histone H2B type 3-A;Histone H2B type 3-B;Histone H2B type 1-A;Histone H2B type 2-E;Histone H2B type 1-C/E/G;Histone H2B type 2-B;Histone H2B type 1-H;Histone H2B type 1-M	Hist1h2bp;Hist1h2bb;Hist1h2bf;Hist1h2bk;Hist3h2ba;Hist3h2bb;Hist1h2ba;Hist2h2be;Hist1h2bc;Hist2h2bb;Hist1h2bh;Hist1h2bm	S	56	0.0637157	0.0896085
Q03172	Zinc finger protein 40	Hivep1	S	682	0.353153	0.133194			Q6P9Q6	FK506-binding protein 15	Fkbp15	S	310	0.445058	-0.233111			Q8CGP2	Histone H2B type 1-P;Histone H2B type 1-B;Histone H2B type 1-F/J/L;Histone H2B type 1-K;Histone H2B type 3-A;Histone H2B type 3-B;Histone H2B type 1-A;Histone H2B type 2-E;Histone H2B type 1-C/E/G;Histone H2B type 2-B;Histone H2B type 1-H;Histone H2B type 1-M	Hist1h2bp;Hist1h2bb;Hist1h2bf;Hist1h2bk;Hist3h2ba;Hist3h2bb;Hist1h2ba;Hist2h2be;Hist1h2bc;Hist2h2bb;Hist1h2bh;Hist1h2bm	S	57	0.219351	-3.27124
Q03172	Zinc finger protein 40	Hivep1	S	777	-0.236636	-1.2456			Q6P9Q6	FK506-binding protein 15	Fkbp15	S	1091	0.18706	1.13162			Q03172	Zinc finger protein 40	Hivep1	S	682	0.353153	-0.177147
Q3UHF7	Transcription factor HIVEP2	Hivep2	S	565	-0.722327	-0.827675			Q6P9Q6	FK506-binding protein 15	Fkbp15	S	1159	0.876495	1.34717			Q03172	Zinc finger protein 40	Hivep1	S	777	-0.236636	-0.641908
A2A884	Transcription factor HIVEP3	Hivep3	S	1032	0.0862504	-0.00136865			P26883	Peptidyl-prolyl cis-trans isomerase FKBP1A	Fkbp1a	S	9	0.415773	0.192068			A2A884	Transcription factor HIVEP3	Hivep3	S	1032	0.0862504	-0.372906
A2A884	Transcription factor HIVEP3	Hivep3	S	2324	0.243094	0.184594			Q9JJ28	Protein flightless-1 homolog	Flii	S	436	1.19527	0.676222			A2A884	Transcription factor HIVEP3	Hivep3	S	2324	0.243094	0.229462
Q6PG16	Holliday junction recognition protein	Hjurp	S	602	1.01532	1.99055			Q8BTM8	Filamin-A	Flna	S	1084	0.594144	0.654056			Q6PG16	Holliday junction recognition protein	Hjurp	S	602	1.01532	2.14867
Q6PG16	Holliday junction recognition protein	Hjurp	S	613	-0.128656	-0.422719			Q8BTM8	Filamin-A	Flna	S	1459	-0.159684	-0.488352			Q8JZK9	Hydroxymethylglutaryl-CoA synthase, cytoplasmic	Hmgcs1	S	516	-0.0486176	-0.421018
P17095	High mobility group protein HMG-I/HMG-Y	Hmga1	S	2	-0.772562	0.832155			Q8BTM8	Filamin-A	Flna	S	2327	0.219262	-0.179052			Q3TBD2	Minor histocompatibility protein HA-1	Hmha1	S	23	-0.243913	-1.92086
P17095	High mobility group protein HMG-I/HMG-Y	Hmga1	S	102	-0.0447609	0.65822			Q80X90	Filamin-B	Flnb	S	2478	0.04836	0.244005			P97825	Hematological and neurological expressed 1 protein;Hematological and neurological expressed 1 protein, N-terminally processed	Hn1	S	87	0.306146	0.439723
Q8JZK9	Hydroxymethylglutaryl-CoA synthase, cytoplasmic	Hmgcs1	S	516	-0.0486176	-0.193388			O08917	Flotillin-1	Flot1	S	385	-0.425564	-0.317559			P49312	Heterogeneous nuclear ribonucleoprotein A1;Heterogeneous nuclear ribonucleoprotein A1, N-terminally processed	Hnrnpa1	S	2	0.0938926	-0.20566
Q3TBD2	Minor histocompatibility protein HA-1	Hmha1	S	23	-0.243913	-1.82911			Q9JL26	Formin-like protein 1	Fmnl1	S	184	-0.173041	-0.144646			P49312	Heterogeneous nuclear ribonucleoprotein A1;Heterogeneous nuclear ribonucleoprotein A1, N-terminally processed	Hnrnpa1	S	6	-0.279874	-0.736953
P97825	Hematological and neurological expressed 1 protein;Hematological and neurological expressed 1 protein, N-terminally processed	Hn1	S	87	0.306146	0.388129			Q9JL26	Formin-like protein 1	Fmnl1	S	189	-0.630334	0.112954			P49312	Heterogeneous nuclear ribonucleoprotein A1;Heterogeneous nuclear ribonucleoprotein A1, N-terminally processed	Hnrnpa1	S	199	0.0236095	-0.163714
P49312	Heterogeneous nuclear ribonucleoprotein A1;Heterogeneous nuclear ribonucleoprotein A1, N-terminally processed	Hnrnpa1	S	2	0.0938926	0.21119			Q9JL26	Formin-like protein 1	Fmnl1	S	499	0.0815765	0.282623			O88569	Heterogeneous nuclear ribonucleoproteins A2/B1	Hnrnpa2b1	S	212	0.0410827	-0.134804
P49312	Heterogeneous nuclear ribonucleoprotein A1;Heterogeneous nuclear ribonucleoprotein A1, N-terminally processed	Hnrnpa1	S	4	-0.511405	0.0574593			Q9JL26	Formin-like protein 1	Fmnl1	T	509	0.625962	0.567811			O88569	Heterogeneous nuclear ribonucleoproteins A2/B1	Hnrnpa2b1	S	259	0.323514	0.0624467
P49312	Heterogeneous nuclear ribonucleoprotein A1;Heterogeneous nuclear ribonucleoprotein A1, N-terminally processed	Hnrnpa1	S	6	-0.279874	-0.264074			Q9JL26	Formin-like protein 1	Fmnl1	S	511	-0.314134	0.276893			Q8BG05	Heterogeneous nuclear ribonucleoprotein A3	Hnrnpa3	S	359	-0.23618	-2.71205
P49312	Heterogeneous nuclear ribonucleoprotein A1;Heterogeneous nuclear ribonucleoprotein A1, N-terminally processed	Hnrnpa1	S	199	0.0236095	0.0695683			Q9JL26	Formin-like protein 1	Fmnl1	S	1021	-0.526189	-0.286682			Q9Z204	Heterogeneous nuclear ribonucleoproteins C1/C2	Hnrnpc	S	241	-0.230568	0.774871
O88569	Heterogeneous nuclear ribonucleoproteins A2/B1	Hnrnpa2b1	S	212	0.0410827	-0.351086			Q6ZPF4	Formin-like protein 3	Fmnl3	S	174	0.748561	0.592692			O35737	Heterogeneous nuclear ribonucleoprotein H;Heterogeneous nuclear ribonucleoprotein H, N-terminally processed;Heterogeneous nuclear ribonucleoprotein H2	Hnrnph1;Hnrnph2	T	100	0.433456	0.503562
O88569	Heterogeneous nuclear ribonucleoproteins A2/B1	Hnrnpa2b1	S	259	0.323514	0.260787			P35922	Fragile X mental retardation protein 1 homolog	Fmr1	T	462	-0.0722305	0.140785			O35737	Heterogeneous nuclear ribonucleoprotein H;Heterogeneous nuclear ribonucleoprotein H, N-terminally processed;Heterogeneous nuclear ribonucleoprotein H2	Hnrnph1;Hnrnph2	S	104	0.0300236	-0.246167
Q8BG05	Heterogeneous nuclear ribonucleoprotein A3	Hnrnpa3	S	359	-0.23618	-2.7215			Q80TY0	Formin-binding protein 1	Fnbp1	S	296	-0.444521	0.0388325			P61979	Heterogeneous nuclear ribonucleoprotein K	Hnrnpk	S	284	-0.0896064	-0.813133
Q9Z204	Heterogeneous nuclear ribonucleoproteins C1/C2	Hnrnpc	S	241	-0.230568	0.920741			Q80TY0	Formin-binding protein 1	Fnbp1	S	299	-0.0832027	-0.355563			Q8R081	Heterogeneous nuclear ribonucleoprotein L	Hnrnpl	S	182	0.138067	0.30964
O35737	Heterogeneous nuclear ribonucleoprotein H;Heterogeneous nuclear ribonucleoprotein H, N-terminally processed;Heterogeneous nuclear ribonucleoprotein H2	Hnrnph1;Hnrnph2	T	100	0.433456	1.00686			Q8K012	Formin-binding protein 1-like	Fnbp1l	S	295	-0.871178	-0.499385			Q9D0E1	Heterogeneous nuclear ribonucleoprotein M	Hnrnpm	S	452	-0.709229	-1.03705
O35737	Heterogeneous nuclear ribonucleoprotein H;Heterogeneous nuclear ribonucleoprotein H, N-terminally processed;Heterogeneous nuclear ribonucleoprotein H2	Hnrnph1;Hnrnph2	S	104	0.0300236	0.180134			Q6ZQ03	Formin-binding protein 4	Fnbp4	S	120	0.225067	-0.0975024			Q9D0E1	Heterogeneous nuclear ribonucleoprotein M	Hnrnpm	S	574	-0.00541099	-1.88702
P61979	Heterogeneous nuclear ribonucleoprotein K	Hnrnpk	S	284	-0.0896064	-0.569485			Q6ZQ03	Formin-binding protein 4	Fnbp4	S	440	0.141961	-3.6598			Q9D0E1	Heterogeneous nuclear ribonucleoprotein M	Hnrnpm	S	632	-0.260239	-0.729406
Q8R081	Heterogeneous nuclear ribonucleoprotein L	Hnrnpl	S	182	0.138067	0.0550253			Q6ZQ03	Formin-binding protein 4	Fnbp4	S	472	-1.03995	-3.54766			Q9D0E1	Heterogeneous nuclear ribonucleoprotein M	Hnrnpm	S	636	-0.548644	-0.871689
Q9D0E1	Heterogeneous nuclear ribonucleoprotein M	Hnrnpm	S	452	-0.709229	-1.76824			P47930	Fos-related antigen 2	Fosl2	S	200	-1.35376	0.536751			Q8VEK3	Heterogeneous nuclear ribonucleoprotein U	Hnrnpu	S	3	-0.0391321	-0.909703
Q9D0E1	Heterogeneous nuclear ribonucleoprotein M	Hnrnpm	S	574	-0.00541099	0.286924			Q9ES18	Forkhead box protein J2	Foxj2	S	172	0.810673	0.538869			Q8VEK3	Heterogeneous nuclear ribonucleoprotein U	Hnrnpu	S	4	-0.749466	-0.853051
Q9D0E1	Heterogeneous nuclear ribonucleoprotein M	Hnrnpm	S	632	-0.260239	-1.00233			Q8BUR3	Forkhead box protein J3	Foxj3	S	223	0.276289	0.780552			Q8VEK3	Heterogeneous nuclear ribonucleoprotein U	Hnrnpu	S	58	0.0498694	1.75216
Q9D0E1	Heterogeneous nuclear ribonucleoprotein M	Hnrnpm	S	636	-0.548644	-1.34704			P42128	Forkhead box protein K1	Foxk1	T	233	0.853928	0.259258			Q8VEK3	Heterogeneous nuclear ribonucleoprotein U	Hnrnpu	S	247	0.30647	0.115187
Q8VEK3	Heterogeneous nuclear ribonucleoprotein U	Hnrnpu	S	3	-0.0391321	-3.59383			P42128	Forkhead box protein K1	Foxk1	S	243	0.408782	0.366864			Q8VDM6	Heterogeneous nuclear ribonucleoprotein U-like protein 1	Hnrnpul1	S	195	0.364902	0.662686
Q8VEK3	Heterogeneous nuclear ribonucleoprotein U	Hnrnpu	S	4	-0.749466	-2.09765			P42128	Forkhead box protein K1	Foxk1	S	402	-0.665812	-0.743927			Q3TEA8	Heterochromatin protein 1-binding protein 3	Hp1bp3	S	6	0.156131	-0.524867
Q8VEK3	Heterogeneous nuclear ribonucleoprotein U	Hnrnpu	S	58	0.0498694	0.8756			P42128	Forkhead box protein K1	Foxk1	S	406	-0.357556	-0.245125			P59438	Hermansky-Pudlak syndrome 5 protein homolog	Hps5	S	432	0.219351	0.44667
Q8VEK3	Heterogeneous nuclear ribonucleoprotein U	Hnrnpu	S	247	0.30647	2.35332			P42128	Forkhead box protein K1	Foxk1	S	414	-0.617474	-0.738052			P59438	Hermansky-Pudlak syndrome 5 protein homolog	Hps5	S	662	-0.217531	-0.172023
Q8VDM6	Heterogeneous nuclear ribonucleoprotein U-like protein 1	Hnrnpul1	S	195	0.364902	0.766203			P42128	Forkhead box protein K1	Foxk1	T	422	0.775822	0.870252			P50171	Estradiol 17-beta-dehydrogenase 8	Hsd17b8	S	58	0.148451	-0.0977375
Q3TEA8	Heterochromatin protein 1-binding protein 3	Hp1bp3	S	6	0.156131	-0.256047			P42128	Forkhead box protein K1	Foxk1	S	427	0.34742	0.654707			P38532	Heat shock factor protein 1	Hsf1	S	303	-0.269308	-0.0301532
P50171	Estradiol 17-beta-dehydrogenase 8	Hsd17b8	S	55	0.00286428	-0.514417			P42128	Forkhead box protein K1	Foxk1	S	431	-0.252621	-0.773664			P11499	Heat shock protein HSP 90-beta	Hsp90ab1	S	255	-0.978806	-1.50432
P38532	Heat shock factor protein 1	Hsf1	S	303	-0.269308	0.0799596			Q3UCQ1	Forkhead box protein K2	Foxk2	S	415	0.855668	0.0662285			P11499	Heat shock protein HSP 90-beta	Hsp90ab1	S	445	-0.513935	-0.239062
P11499	Heat shock protein HSP 90-beta	Hsp90ab1	S	255	-0.978806	-1.15514			Q3UCQ1	Forkhead box protein K2	Foxk2	S	419	0.106123	-0.406774			P42859	Huntingtin	Htt	S	396	0.025838	-2.53601
P11499	Heat shock protein HSP 90-beta	Hsp90ab1	S	445	-0.513935	-0.13004			Q499D0	Forkhead box protein N3	Foxn3	S	85	0.0239454	0.563804			P42859	Huntingtin	Htt	S	398	0.025838	0.577952
Q61699	Heat shock protein 105 kDa	Hsph1	S	810	-0.0321609	-1.28551			Q9R1E0	Forkhead box protein O1	Foxo1	S	284	1.75874	1.4263			P42859	Huntingtin	Htt	S	408	0.289113	0.0908467
P42859	Huntingtin	Htt	S	396	0.025838	0.0905978			Q9R1E0	Forkhead box protein O1	Foxo1	S	326	0.273009	0.923807			P42859	Huntingtin	Htt	S	409	0.174681	0.325446
P42859	Huntingtin	Htt	S	398	0.025838	0.849873			Q9R1E0	Forkhead box protein O1	Foxo1	S	467	0.823949	0.751834			P42859	Huntingtin	Htt	S	411	0.432567	0.858992
P42859	Huntingtin	Htt	S	408	0.289113	-0.194405			Q9WVH4	Forkhead box protein O3	Foxo3	S	283	-0.119227	0.185193			P42859	Huntingtin	Htt	S	415	0.495498	0.0540775
P42859	Huntingtin	Htt	S	409	0.174681	-1.63857			Q8BP78	Protein FRA10AC1 homolog	Fra10ac1	S	250	-0.359924	-0.138426			P42859	Huntingtin	Htt	S	1853	0.777608	0.758516
P42859	Huntingtin	Htt	S	411	0.432567	0.866925			Q920B0	FERM domain-containing protein 4B	Frmd4b	S	629	1.45335	0.738554			Q7TMY8	E3 ubiquitin-protein ligase HUWE1	Huwe1	S	1907	-0.18568	-0.366755
P42859	Huntingtin	Htt	S	415	0.495498	-0.417137			Q920B0	FERM domain-containing protein 4B	Frmd4b	S	693	0.868725	-0.193467			Q7TMY8	E3 ubiquitin-protein ligase HUWE1	Huwe1	S	3557	-0.498687	-0.711669
P42859	Huntingtin	Htt	S	1853	0.777608	0.472283			Q920B0	FERM domain-containing protein 4B	Frmd4b	S	695	0.780529	0.0688839			Q7TMY8	E3 ubiquitin-protein ligase HUWE1	Huwe1	S	3753	0.104847	0.601164
Q7TMY8	E3 ubiquitin-protein ligase HUWE1	Huwe1	S	1907	-0.18568	-0.0963781			Q8C0V9	FERM domain-containing protein 6	Frmd6	S	522	0.797078	1.22709			Q6ZPR6	Inhibitor of Bruton tyrosine kinase	Ibtk	S	1046	0.259786	0.394702
Q7TMY8	E3 ubiquitin-protein ligase HUWE1	Huwe1	S	3557	-0.498687	-0.61695			Q8C0V9	FERM domain-containing protein 6	Frmd6	S	525	0.53235	1.09534			P46694	Radiation-inducible immediate-early gene IEX-1	Ier3	S	31	0.604236	-0.277599
Q7TMY8	E3 ubiquitin-protein ligase HUWE1	Huwe1	S	3753	0.104847	0.887296			Q8C0V9	FERM domain-containing protein 6	Frmd6	S	544	-0.136567	0.26865			Q9D8C4	Interferon-induced 35 kDa protein homolog	Ifi35	S	44	0.323088	-1.20933
Q6ZPR6	Inhibitor of Bruton tyrosine kinase	Ibtk	S	1046	0.259786	0.400878			Q3UFK8	FERM domain-containing protein 8	Frmd8	S	21	0.626715	0.781489			P15261	Interferon gamma receptor 1	Ifngr1	T	373	-0.124245	0.46705
Q9D8C4	Interferon-induced 35 kDa protein homolog	Ifi35	S	44	0.323088	0.0232725			Q3UFK8	FERM domain-containing protein 8	Frmd8	S	24	-4.51338	-3.6029			P15261	Interferon gamma receptor 1	Ifngr1	S	402	-0.262093	-1.92389
Q8R5F7	Interferon-induced helicase C domain-containing protein 1	Ifih1	S	289	0.314749	0.274028			Q3UFK8	FERM domain-containing protein 8	Frmd8	S	409	-0.29563	-0.0517746			O88477	Insulin-like growth factor 2 mRNA-binding protein 1	Igf2bp1	S	181	-0.208288	-0.306288
P15261	Interferon gamma receptor 1	Ifngr1	T	373	-0.124245	0.77738			P10404	MLV-related proviral Env polyprotein;Surface protein;Transmembrane protein;Retrovirus-related Env polyprotein from Fv-4 locus	Fv4	S	639	-1.11707	-0.706402			Q9CPN8	Insulin-like growth factor 2 mRNA-binding protein 3	Igf2bp3	S	184	0.298576	0.109429
Q6VH22	Intraflagellar transport protein 172 homolog	Ift172	Y	974	-0.573632	-0.384894			Q61584	Fragile X mental retardation syndrome-related protein 1	Fxr1	T	640	-1.03041	-0.349112			Q07113	Cation-independent mannose-6-phosphate receptor	Igf2r	S	2401	0.138794	-0.0426949
Q6VH22	Intraflagellar transport protein 172 homolog	Ift172	T	976	-0.573632	-0.384894			Q61584	Fragile X mental retardation syndrome-related protein 1	Fxr1	S	643	-0.657265	-1.16563			O88351	Inhibitor of nuclear factor kappa-B kinase subunit beta	Ikbkb	S	672	-0.116808	0.0826411
Q9CPN8	Insulin-like growth factor 2 mRNA-binding protein 3	Igf2bp3	S	184	0.298576	0.643057			Q9WVR4	Fragile X mental retardation syndrome-related protein 2	Fxr2	S	602	0.60097	0.175954			O88522	NF-kappa-B essential modulator	Ikbkg	S	380	-0.734811	-0.66878
Q07113	Cation-independent mannose-6-phosphate receptor	Igf2r	S	2401	0.138794	0.487097			O35601	FYN-binding protein	Fyb	S	27	1.24402	0.724175			Q03267	DNA-binding protein Ikaros	Ikzf1	S	437	0.374397	0.358435
O88351	Inhibitor of nuclear factor kappa-B kinase subunit beta	Ikbkb	S	672	-0.116808	0.113666			O35601	FYN-binding protein	Fyb	S	28	-2.40372	-0.10339			Q03267	DNA-binding protein Ikaros	Ikzf1	S	440	0.207389	0.876847
Q03267	DNA-binding protein Ikaros	Ikzf1	S	437	0.374397	1.54424			O35601	FYN-binding protein	Fyb	S	46	1.03647	1.04147			O08900	Zinc finger protein Aiolos	Ikzf3	T	20	-0.128364	1.04711
Q03267	DNA-binding protein Ikaros	Ikzf1	S	440	0.207389	1.60392			O35601	FYN-binding protein	Fyb	S	203	0.232597	1.12714			O54824	Pro-interleukin-16;Interleukin-16	Il16	S	838	0.200326	1.02339
O08900	Zinc finger protein Aiolos	Ikzf3	T	20	-0.128364	1.50463			O35601	FYN-binding protein	Fyb	S	222	0.338197	0.395092			O54824	Pro-interleukin-16;Interleukin-16	Il16	S	917	-0.0260376	0.472286
O54824	Pro-interleukin-16;Interleukin-16	Il16	S	838	0.200326	1.54283			O35601	FYN-binding protein	Fyb	Y	559	0.481572	-0.0957016			O54824	Pro-interleukin-16;Interleukin-16	Il16	S	967	-0.103007	-0.56352
O54824	Pro-interleukin-16;Interleukin-16	Il16	S	917	-0.0260376	1.4119			O35601	FYN-binding protein	Fyb	S	561	-1.37395	-1.11675			P01590	Interleukin-2 receptor subunit alpha	Il2ra	S	192	-0.349103	2.90365
O54824	Pro-interleukin-16;Interleukin-16	Il16	S	967	-0.103007	-0.388739			O35601	FYN-binding protein	Fyb	S	770	0.667551	1.62372			P16872	Interleukin-7 receptor subunit alpha	Il7r	S	375	0.386588	0.412967
P01590	Interleukin-2 receptor subunit alpha	Il2ra	S	192	-0.349103	0.628884			P39688	Tyrosine-protein kinase Fyn	Fyn	S	21	0.881293	1.10092			P16872	Interleukin-7 receptor subunit alpha	Il7r	T	376	0.386588	0.412967
P16872	Interleukin-7 receptor subunit alpha	Il7r	S	375	0.386588	-0.16305			P39688	Tyrosine-protein kinase Fyn;Tyrosine-protein kinase Yes;Neuronal proto-oncogene tyrosine-protein kinase Src	Fyn;Yes1;Src	T	421	1.12754	-0.0141656			Q8BU33	Acetolactate synthase-like protein	Ilvbl	S	629	-0.44179	-0.207942
P16872	Interleukin-7 receptor subunit alpha	Il7r	T	376	0.386588	-0.16305			Q9R1K5	Fizzy-related protein homolog	Fzr1	S	120	0.067024	0.25785			O55091	Protein IMPACT	Impact	S	137	-0.111482	-1.05586
Q8BU33	Acetolactate synthase-like protein	Ilvbl	S	629	-0.44179	-0.308448			Q9R1K5	Fizzy-related protein homolog	Fzr1	T	121	0.067024	0.25785			Q63ZW7	InaD-like protein	Inadl	S	647	-0.194733	-0.257764
O55091	Protein IMPACT	Impact	S	137	-0.111482	-0.394392			P97855	Ras GTPase-activating protein-binding protein 1	G3bp1	S	149	1.1978	0.727451			Q9WU62	Inner centromere protein	Incenp	S	218	-0.346761	0.297476
Q63ZW7	InaD-like protein	Inadl	S	647	-0.194733	-0.327119			P97855	Ras GTPase-activating protein-binding protein 1	G3bp1	T	230	-1.69174	-2.94189			Q9D8Y8	Inhibitor of growth protein 5	Ing5	S	118	-0.355453	-0.0698768
Q9WU62	Inner centromere protein	Incenp	S	218	-0.346761	0.453175			P97855	Ras GTPase-activating protein-binding protein 1	G3bp1	S	231	-0.511976	-0.386052			Q9D8Y8	Inhibitor of growth protein 5	Ing5	T	152	-0.602316	-1.24271
Q0GNC1	Inverted formin-2	Inf2	T	1192	-0.196504	-0.525697			Q9Z1S8	GRB2-associated-binding protein 2	Gab2	S	211	0.260216	0.631449			Q6P1Y8	Type II inositol 3,4-bisphosphate 4-phosphatase	Inpp4b	S	470	-0.508196	0.119845
Q9D8Y8	Inhibitor of growth protein 5	Ing5	S	118	-0.355453	-0.0791506			Q00422	GA-binding protein alpha chain	Gabpa	S	309	0.525856	0.388283			Q9ES52	Phosphatidylinositol 3,4,5-trisphosphate 5-phosphatase 1	Inpp5d	T	964	-0.294241	0.382115
Q6P1Y8	Type II inositol 3,4-bisphosphate 4-phosphatase	Inpp4b	S	470	-0.508196	-0.0238627			P16858	Glyceraldehyde-3-phosphate dehydrogenase	Gapdh	T	209	0.151599	-0.14117			Q9ES52	Phosphatidylinositol 3,4,5-trisphosphate 5-phosphatase 1	Inpp5d	S	967	0.142665	0.29527
Q9ES52	Phosphatidylinositol 3,4,5-trisphosphate 5-phosphatase 1	Inpp5d	T	964	-0.294241	0.454224			Q6PAR5	GTPase-activating protein and VPS9 domain-containing protein 1	Gapvd1	S	761	0.146294	0.523363			Q9ES52	Phosphatidylinositol 3,4,5-trisphosphate 5-phosphatase 1	Inpp5d	S	972	-0.1195	0.359691
Q9ES52	Phosphatidylinositol 3,4,5-trisphosphate 5-phosphatase 1	Inpp5d	S	972	-0.1195	-0.304979			Q6PAR5	GTPase-activating protein and VPS9 domain-containing protein 1	Gapvd1	T	762	0.418897	-1.49496			Q8CDA1	Phosphatidylinositide phosphatase SAC2	Inpp5f	S	943	-0.0835176	-0.0917163
Q8CDA1	Phosphatidylinositide phosphatase SAC2	Inpp5f	S	943	-0.0835176	-0.325146			Q6PAR5	GTPase-activating protein and VPS9 domain-containing protein 1	Gapvd1	S	902	-0.923409	-2.59922			Q8K2A7	Integrator complex subunit 10	Ints10	S	381	0.14532	-0.458864
Q9D168	Integrator complex subunit 12	Ints12	S	127	-0.493477	-0.552131			Q8CHY6	Transcriptional repressor p66 alpha	Gatad2a	S	96	0.499391	0.586658			Q9D168	Integrator complex subunit 12	Ints12	S	127	-0.493477	-2.95262
Q9D168	Integrator complex subunit 12	Ints12	S	377	-0.224338	-0.169728			Q8CHY6	Transcriptional repressor p66 alpha	Gatad2a	S	103	0.984285	-0.729164			Q9D168	Integrator complex subunit 12	Ints12	S	377	-0.224338	-0.790791
Q7TPD0	Integrator complex subunit 3	Ints3	S	500	-0.0670793	-0.389814			Q8CHY6	Transcriptional repressor p66 alpha	Gatad2a	S	110	0.524573	0.231086			Q7TPD0	Integrator complex subunit 3	Ints3	S	500	-0.0670793	-0.0130568
Q7TPD0	Integrator complex subunit 3	Ints3	S	992	-0.148636	-0.393224			Q8CHY6	Transcriptional repressor p66 alpha	Gatad2a	S	335	0.917775	0.249497			Q7TPD0	Integrator complex subunit 3	Ints3	S	992	-0.148636	-0.768915
Q7TPD0	Integrator complex subunit 3	Ints3	S	993	-0.148636	-0.393224			Q8VHR5	Transcriptional repressor p66-beta	Gatad2b	T	121	0.676095	-0.0139438			Q7TPD0	Integrator complex subunit 3	Ints3	S	993	-0.148636	-0.768915
Q059U7	Protein inturned	Intu	S	678	-0.449054	-0.57916			Q8VHR5	Transcriptional repressor p66-beta	Gatad2b	S	123	0.376795	0.0354069			Q6PCQ0	IQ domain-containing protein E	Iqce	S	387	0.082477	-0.789019
Q6PCQ0	IQ domain-containing protein E	Iqce	S	387	0.082477	0.402224			Q8VHR5	Transcriptional repressor p66-beta	Gatad2b	S	130	-2.05661	0.269379			Q8R3Y8	Interferon regulatory factor 2-binding protein 1	Irf2bp1	S	384	-0.42152	-0.881234
Q8R3Y8	Interferon regulatory factor 2-binding protein 1	Irf2bp1	S	384	-0.42152	-0.88526			Q8VHR5	Transcriptional repressor p66-beta	Gatad2b	S	136	-0.241419	-0.13754			Q8R3Y8	Interferon regulatory factor 2-binding protein 1	Irf2bp1	S	436	0.0856222	-0.649699
Q8R3Y8	Interferon regulatory factor 2-binding protein 1	Irf2bp1	S	436	0.0856222	-0.638297			Q8VHR5	Transcriptional repressor p66-beta	Gatad2b	S	334	0.607135	-0.420822			E9Q1P8	Interferon regulatory factor 2-binding protein 2	Irf2bp2	S	169	0.568983	1.41021
E9Q1P8	Interferon regulatory factor 2-binding protein 2	Irf2bp2	S	169	0.568983	1.38187			Q8VHR5	Transcriptional repressor p66-beta	Gatad2b	S	487	1.27852	0.648321			E9Q1P8	Interferon regulatory factor 2-binding protein 2	Irf2bp2	S	343	-0.281267	-0.420234
E9Q1P8	Interferon regulatory factor 2-binding protein 2	Irf2bp2	S	343	-0.281267	-0.554238			Q05915	GTP cyclohydrolase 1	Gch1	S	24	-0.506136	-0.606133			Q8K3X4	Interferon regulatory factor 2-binding protein-like	Irf2bpl	S	69	0.351063	-0.450635
Q8K3X4	Interferon regulatory factor 2-binding protein-like	Irf2bpl	S	69	0.351063	-0.0323018			P70338	Zinc finger protein Gfi-1	Gfi1	S	57	1.02509	0.234077			Q8K3X4	Interferon regulatory factor 2-binding protein-like	Irf2bpl	S	498	0.134913	-0.694028
Q8K3X4	Interferon regulatory factor 2-binding protein-like	Irf2bpl	T	503	0.0132081	-0.774757			P47856	Glutamine--fructose-6-phosphate aminotransferase [isomerizing] 1	Gfpt1	S	259	-1.10519	-0.588518			Q8K3X4	Interferon regulatory factor 2-binding protein-like	Irf2bpl	S	526	-0.0787213	-0.417297
Q8K3X4	Interferon regulatory factor 2-binding protein-like	Irf2bpl	S	526	-0.0787213	-0.148875			Q9Z2Z9	Glutamine--fructose-6-phosphate aminotransferase [isomerizing] 2	Gfpt2	S	244	-0.503127	-0.138104			P70671	Interferon regulatory factor 3	Irf3	S	123	0.284302	-0.168479
P70671	Interferon regulatory factor 3	Irf3	S	123	0.284302	-0.138372			P23336	N-acetyllactosaminide alpha-1,3-galactosyltransferase	Ggta1	S	20	-0.598397	0.00734068			P70671	Interferon regulatory factor 3	Irf3	S	135	-0.0517934	1.97117
P70671	Interferon regulatory factor 3	Irf3	S	135	-0.0517934	0.15363			Q99MR1	PERQ amino acid-rich with GYF domain-containing protein 1	Gigyf1	S	228	-0.644271	-2.095			Q61179	Interferon regulatory factor 9	Irf9	S	395	0.531648	0.276651
P81122	Insulin receptor substrate 2	Irs2	S	343	0.505584	-0.283924			Q99MR1	PERQ amino acid-rich with GYF domain-containing protein 1	Gigyf1	S	412	0.720691	0.749484			P81122	Insulin receptor substrate 2	Irs2	S	343	0.505584	-0.754512
P81122	Insulin receptor substrate 2	Irs2	S	556	0.265677	0.495272			Q99MR1	PERQ amino acid-rich with GYF domain-containing protein 1	Gigyf1	S	413	0.673825	0.806617			P81122	Insulin receptor substrate 2	Irs2	S	556	0.265677	0.0410406
P81122	Insulin receptor substrate 2	Irs2	S	1165	0.215566	0.561146			Q6Y7W8	PERQ amino acid-rich with GYF domain-containing protein 2	Gigyf2	S	26	-0.176824	-0.0781246			P81122	Insulin receptor substrate 2	Irs2	S	1165	0.215566	0.353457
Q62470	Integrin alpha-3;Integrin alpha-3 heavy chain;Integrin alpha-3 light chain	Itga3	S	1044	0.152056	0.489486			Q9D600	DNA replication complex GINS protein PSF2	Gins2	S	182	1.33145	1.02216			Q9D7P6	Iron-sulfur cluster assembly enzyme ISCU, mitochondrial	Iscu	S	30	0.123696	-0.480565
Q60677	Integrin alpha-E;Integrin alpha-E light chain;Integrin alpha-E heavy chain	Itgae	S	1163	0.46423	-0.7709			Q68FF6	ARF GTPase-activating protein GIT1	Git1	S	370	-2.88705	-3.18467			Q62470	Integrin alpha-3;Integrin alpha-3 heavy chain;Integrin alpha-3 light chain	Itga3	S	1044	0.152056	0.270047
O35671	Integrin beta-1-binding protein 1	Itgb1bp1	S	34	-0.109754	0.0271038			Q68FF6	ARF GTPase-activating protein GIT1	Git1	S	371	0.832079	0.523974			O35671	Integrin beta-1-binding protein 1	Itgb1bp1	S	34	-0.109754	0.136195
O35671	Integrin beta-1-binding protein 1	Itgb1bp1	S	41	0.309378	-0.0210143			Q68FF6	ARF GTPase-activating protein GIT1	Git1	S	419	0.603718	0.454654			O35671	Integrin beta-1-binding protein 1	Itgb1bp1	S	41	0.309378	-0.165356
P11835	Integrin beta-2	Itgb2	T	760	0.640532	-0.256047			Q68FF6	ARF GTPase-activating protein GIT1	Git1	S	570	0.596318	1.01928			P11835	Integrin beta-2	Itgb2	T	760	0.640532	-0.409787
P26011	Integrin beta-7	Itgb7	S	798	0.0422488	-0.377677			Q68FF6	ARF GTPase-activating protein GIT1	Git1	S	601	0.42329	1.15368			P26011	Integrin beta-7	Itgb7	S	798	0.0422488	-0.106777
P26011	Integrin beta-7	Itgb7	S	800	0.666053	1.09441			Q68FF6	ARF GTPase-activating protein GIT1	Git1	S	605	0.941333	0.239111			P26011	Integrin beta-7	Itgb7	S	800	0.666053	0.920754
P11881	Inositol 1,4,5-trisphosphate receptor type 1	Itpr1	S	1588	-0.834493	-0.657265			P23242	Gap junction alpha-1 protein	Gja1	S	365	0.353696	0.0125042			P11881	Inositol 1,4,5-trisphosphate receptor type 1	Itpr1	S	1588	-0.834493	0.531948
P70227	Inositol 1,4,5-trisphosphate receptor type 3	Itpr3	S	1832	-0.102148	0.246962			Q8K3I9	Glucocorticoid-induced transcript 1 protein	Glcci1	S	293	0.397195	-0.146266			P70227	Inositol 1,4,5-trisphosphate receptor type 3	Itpr3	S	1832	-0.102148	-3.11614
P70227	Inositol 1,4,5-trisphosphate receptor type 3	Itpr3	S	2669	0.464617	1.23971			Q8K3I9	Glucocorticoid-induced transcript 1 protein	Glcci1	T	340	0.821319	1.55628			P70227	Inositol 1,4,5-trisphosphate receptor type 3	Itpr3	S	2669	0.464617	0.990707
Q9Z0R6	Intersectin-2	Itsn2	S	211	-0.28708	1.11686			Q9CPV4	Glyoxalase domain-containing protein 4	Glod4	S	133	0.477009	0.354317			Q9Z0R6	Intersectin-2	Itsn2	S	211	-0.28708	-1.00725
Q9Z0R6	Intersectin-2	Itsn2	S	838	0.504456	1.22635			Q8CHH5	GLTSCR1-like protein	Gltscr1l	S	621	1.46764	1.78846			Q9Z0R6	Intersectin-2	Itsn2	S	838	0.504456	1.31768
Q9Z0R6	Intersectin-2	Itsn2	S	841	0.011357	1.68026			Q8CHH5	GLTSCR1-like protein	Gltscr1l	S	1037	-0.360363	0.484846			Q9Z0R6	Intersectin-2	Itsn2	S	841	0.011357	0.383575
Q9Z0R6	Intersectin-2	Itsn2	S	843	-0.362397	1.37514			Q6PGG2	GEM-interacting protein	Gmip	S	75	-0.0714397	-0.369212			Q9Z0R6	Intersectin-2	Itsn2	S	843	-0.362397	1.46535
Q920Q8	Influenza virus NS1A-binding protein homolog	Ivns1abp	S	246	1.30507	1.70122			Q6PGG2	GEM-interacting protein	Gmip	S	436	-1.1582	-2.0886			Q920Q8	Influenza virus NS1A-binding protein homolog	Ivns1abp	S	246	1.30507	1.07045
Q8C1D8	Protein IWS1 homolog	Iws1	S	321	-0.703094	-1.28875			Q6PGG2	GEM-interacting protein	Gmip	S	440	-0.409939	-0.961239			Q8C1D8	Protein IWS1 homolog	Iws1	S	321	-0.703094	-1.54033
Q8C1D8	Protein IWS1 homolog	Iws1	S	343	0.180694	-0.123393			Q99L27	GMP reductase 2	Gmpr2	S	347	1.5269	0.975816			Q8C1D8	Protein IWS1 homolog	Iws1	S	343	0.180694	-0.165848
Q8C1D8	Protein IWS1 homolog	Iws1	S	345	0.193811	-0.0951355			Q3THK7	GMP synthase [glutamine-hydrolyzing]	Gmps	T	330	-0.607539	-1.924			Q8C1D8	Protein IWS1 homolog	Iws1	S	345	0.193811	-0.135528
Q8C1D8	Protein IWS1 homolog	Iws1	S	366	-0.196428	-0.144332			Q3THK7	GMP synthase [glutamine-hydrolyzing]	Gmps	T	331	0.360212	-0.595251			Q8C1D8	Protein IWS1 homolog	Iws1	S	366	-0.196428	-0.211753
Q8C1D8	Protein IWS1 homolog	Iws1	S	666	0.585429	-0.0664173			Q3THK7	GMP synthase [glutamine-hydrolyzing]	Gmps	S	332	-0.773704	-0.000549312			Q8C1D8	Protein IWS1 homolog	Iws1	S	667	0.219923	0.479184
Q8C1D8	Protein IWS1 homolog	Iws1	S	667	0.219923	0.498907			Q6R0H6	Protein ALEX	Gnas	S	448	1.27318	1.14771			Q62120	Tyrosine-protein kinase JAK2	Jak2	S	523	0.058987	2.29727
Q62120	Tyrosine-protein kinase JAK2	Jak2	S	523	0.058987	1.02091			P62874	Guanine nucleotide-binding protein G(I)/G(S)/G(T) subunit beta-1	Gnb1	S	2	2.25544	1.72138			Q62137	Tyrosine-protein kinase JAK3	Jak3	S	17	0.265011	0.452354
Q62137	Tyrosine-protein kinase JAK3	Jak3	S	17	0.265011	0.569697			Q9DAS9	Guanine nucleotide-binding protein G(I)/G(S)/G(O) subunit gamma-12	Gng12	S	10	0.50586	0.186609			Q5DTX6	Junctional protein associated with coronary artery disease	Jcad	S	1248	-0.461211	-0.77429
Q8BVL9	Janus kinase and microtubule-interacting protein 1	Jakmip1	T	470	-0.0464125	-0.00774999			Q80SZ7	Guanine nucleotide-binding protein G(I)/G(S)/G(O) subunit gamma-5	Gng5	S	2	-0.538654	-0.339444			Q69ZK6	Probable JmjC domain-containing histone demethylation protein 2C	Jmjd1c	S	459	-0.115999	-0.652113
Q5DTX6	Junctional protein associated with coronary artery disease	Jcad	S	1248	-0.461211	-1.06106			Q80SZ7	Guanine nucleotide-binding protein G(I)/G(S)/G(O) subunit gamma-5	Gng5	S	6	-4.16731	-0.623853			Q69ZK6	Probable JmjC domain-containing histone demethylation protein 2C	Jmjd1c	S	471	-0.320362	-0.6827
Q69ZK6	Probable JmjC domain-containing histone demethylation protein 2C	Jmjd1c	S	459	-0.115999	-1.15643			Q8CI11	Guanine nucleotide-binding protein-like 3	Gnl3	S	95	0.244135	0.687087			Q69ZK6	Probable JmjC domain-containing histone demethylation protein 2C	Jmjd1c	S	871	-0.314828	0.0166362
Q69ZK6	Probable JmjC domain-containing histone demethylation protein 2C	Jmjd1c	S	471	-0.320362	-0.699739			Q8CI11	Guanine nucleotide-binding protein-like 3	Gnl3	S	375	-0.144937	-0.21915			P09450	Transcription factor jun-B	Junb	S	117	0.330424	-0.216084
Q69ZK6	Probable JmjC domain-containing histone demethylation protein 2C	Jmjd1c	S	871	-0.314828	-2.20126			Q8CI11	Guanine nucleotide-binding protein-like 3	Gnl3	S	505	1.07831	0.953188			P09450	Transcription factor jun-B	Junb	S	248	-0.354617	0.539575
P09450	Transcription factor jun-B	Junb	S	117	0.330424	0.0221952			P55937	Golgin subfamily A member 3	Golga3	S	60	-0.198245	-0.244344			P09450	Transcription factor jun-B	Junb	T	252	-0.466674	0.308043
P09450	Transcription factor jun-B	Junb	S	234	0.356073	-0.144332			Q9DB00	GON-4-like protein	Gon4l	S	1412	0.888516	1.00905			P09450	Transcription factor jun-B	Junb	S	256	0.280135	-0.0186837
P09450	Transcription factor jun-B	Junb	S	248	-0.354617	0.718073			Q69ZC8	GPALPP motifs-containing protein 1	Gpalpp1	S	104	0.105551	0.133994			P15066	Transcription factor jun-D	Jund	S	245	0.471077	-0.5894
P09450	Transcription factor jun-B	Junb	T	252	-0.466674	0.343005			Q69ZC8	GPALPP motifs-containing protein 1	Gpalpp1	S	146	-1.69391	0.123479			P15066	Transcription factor jun-D	Jund	S	249	0.276287	0.745734
P09450	Transcription factor jun-B	Junb	S	256	0.280135	0.835877			Q6PE65	G patch domain-containing protein 2-like	Gpatch2l	S	86	0.3799	-0.157575			P15066	Transcription factor jun-D	Jund	S	253	-0.016564	-0.145699
P15066	Transcription factor jun-D	Jund	S	245	0.471077	0.672066			Q6PE65	G patch domain-containing protein 2-like	Gpatch2l	S	137	0.613587	0.0780006			A2RSY1	KAT8 regulatory NSL complex subunit 3	Kansl3	S	511	-0.0874795	-0.969532
P15066	Transcription factor jun-D	Jund	S	249	0.276287	0.813284			Q3TFK5	G patch domain-containing protein 4	Gpatch4	S	258	0.642926	0.321642			A2RSY1	KAT8 regulatory NSL complex subunit 3	Kansl3	S	515	-0.0874795	-0.969532
P15066	Transcription factor jun-D	Jund	S	253	-0.016564	0.507353			A2A6A1	G patch domain-containing protein 8	Gpatch8	S	451	-0.382663	-1.52862			Q99MN1	Lysine--tRNA ligase	Kars	S	594	0.131995	-0.411929
A2RSY1	KAT8 regulatory NSL complex subunit 3	Kansl3	S	511	-0.0874795	-0.23585			A2A6A1	G patch domain-containing protein 8	Gpatch8	S	733	-0.60879	-0.347341			Q5SVQ0	Histone acetyltransferase KAT7	Kat7	S	58	0.429698	-3.04334
A2RSY1	KAT8 regulatory NSL complex subunit 3	Kansl3	S	515	-0.0874795	-0.23585			A2A6A1	G patch domain-containing protein 8	Gpatch8	S	735	-0.742814	-0.84172			Q5SVQ0	Histone acetyltransferase KAT7	Kat7	S	59	0.30442	-3.3598
Q99MN1	Lysine--tRNA ligase	Kars	S	592	-0.889608	-0.0243496			A2A6A1	G patch domain-containing protein 8	Gpatch8	S	1039	1.25993	1.40411			Q5SVQ0	Histone acetyltransferase KAT7	Kat7	T	87	0.444179	1.4213
Q99MN1	Lysine--tRNA ligase	Kars	S	594	0.131995	-0.372001			Q6NXH3	Vasculin	Gpbp1	S	380	0.897173	0.971229			Q8BNW9	Kelch repeat and BTB domain-containing protein 11	Kbtbd11	S	70	-0.246205	-1.07516
Q5SVQ0	Histone acetyltransferase KAT7	Kat7	S	59	0.30442	-3.80589			Q6NZP2	Vasculin-like protein 1	Gpbp1l1	S	76	-0.61412	-0.430461			Q80UY2	E3 ubiquitin-protein ligase KCMF1	Kcmf1	S	2	-0.288887	-0.25069
Q8BNW9	Kelch repeat and BTB domain-containing protein 11	Kbtbd11	S	70	-0.246205	-1.47287			Q8BUV3	Gephyrin;Molybdopterin adenylyltransferase;Molybdopterin molybdenumtransferase	Gphn	S	188	-0.808262	-0.929372			P62482	Voltage-gated potassium channel subunit beta-2	Kcnab2	T	7	0.00379561	-3.84091
Q80UY2	E3 ubiquitin-protein ligase KCMF1	Kcmf1	S	2	-0.288887	-0.473669			Q8BUV3	Gephyrin;Molybdopterin adenylyltransferase;Molybdopterin molybdenumtransferase	Gphn	S	194	-0.808262	-0.929372			P62482	Voltage-gated potassium channel subunit beta-2	Kcnab2	S	9	-0.043386	-3.92583
P62482	Voltage-gated potassium channel subunit beta-2	Kcnab2	S	9	-0.043386	-0.113444			Q8VCE2	GPN-loop GTPase 1	Gpn1	S	314	0.358613	0.342526			P62482	Voltage-gated potassium channel subunit beta-2;Voltage-gated potassium channel subunit beta-1	Kcnab2;Kcnab1	S	112	-0.022918	-0.871689
P62482	Voltage-gated potassium channel subunit beta-2;Voltage-gated potassium channel subunit beta-1	Kcnab2;Kcnab1	S	112	-0.022918	-0.329523			Q8VCE2	GPN-loop GTPase 1	Gpn1	S	338	-0.0168561	-0.359127			Q8BNL5	BTB/POZ domain-containing protein KCTD6	Kctd6	T	204	1.21292	0.771786
Q6WVG3	BTB/POZ domain-containing protein KCTD12	Kctd12	S	189	0.0610338	0.36866			Q3U6B2	G-protein coupled receptor 183	Gpr183	S	324	-0.28201	0.14198			Q8BNL5	BTB/POZ domain-containing protein KCTD6	Kctd6	T	208	1.21292	0.771786
Q8BNL5	BTB/POZ domain-containing protein KCTD6	Kctd6	T	204	1.21292	2.12026			Q8BWS5	G protein-regulated inducer of neurite outgrowth 3	Gprin3	S	568	0.268019	-0.184451			Q8BNL5	BTB/POZ domain-containing protein KCTD6	Kctd6	S	214	1.21292	0.771786
Q8BNL5	BTB/POZ domain-containing protein KCTD6	Kctd6	T	208	1.21292	2.12026			Q8BWS5	G protein-regulated inducer of neurite outgrowth 3	Gprin3	S	604	-1.00796	-2.00875			Q6ZQ88	Lysine-specific histone demethylase 1A	Kdm1a	S	167	0.400394	0.99604
Q8BNL5	BTB/POZ domain-containing protein KCTD6	Kctd6	S	214	1.21292	2.12026			Q8BWS5	G protein-regulated inducer of neurite outgrowth 3	Gprin3	S	605	-3.08149	0.172839			Q6ZQ88	Lysine-specific histone demethylase 1A	Kdm1a	S	850	0.596584	0.658145
Q6ZQ88	Lysine-specific histone demethylase 1A	Kdm1a	S	167	0.400394	1.11028			Q3U1Z5	G-protein-signaling modulator 3	Gpsm3	S	38	-0.58008	-0.747242			Q8CIG3	Lysine-specific histone demethylase 1B	Kdm1b	S	253	-0.244593	-0.246948
Q6ZQ88	Lysine-specific histone demethylase 1A	Kdm1a	S	850	0.596584	1.44076			Q3U1Z5	G-protein-signaling modulator 3	Gpsm3	T	82	-0.000205215	0.135195			P59997	Lysine-specific demethylase 2A	Kdm2a	S	28	-0.112635	-0.450835
Q8CIG3	Lysine-specific histone demethylase 1B	Kdm1b	S	253	-0.244593	-0.310652			P11352	Glutathione peroxidase 1	Gpx1	S	201	0.841957	0.808333			P59997	Lysine-specific demethylase 2A	Kdm2a	S	692	-0.233748	-0.443547
P59997	Lysine-specific demethylase 2A	Kdm2a	S	28	-0.112635	-0.0578481			Q8VEF1	GRAM domain-containing protein 1A	Gramd1a	S	259	0.162763	-2.34779			P59997	Lysine-specific demethylase 2A	Kdm2a	S	707	0.305391	0.411482
P59997	Lysine-specific demethylase 2A	Kdm2a	S	692	-0.233748	-0.038892			Q8VEF1	GRAM domain-containing protein 1A	Gramd1a	S	265	0.280744	0.0138103			P59997	Lysine-specific demethylase 2A	Kdm2a	S	718	0.386486	0.411482
P59997	Lysine-specific demethylase 2A	Kdm2a	S	707	0.305391	-0.83901			Q8VEF1	GRAM domain-containing protein 1A	Gramd1a	S	269	0.311824	0.371286			Q6P1G2	Lysine-specific demethylase 2B	Kdm2b	S	447	-0.107741	-0.0930435
P59997	Lysine-specific demethylase 2A	Kdm2a	T	713	0.467513	0.527802			Q8VEF1	GRAM domain-containing protein 1A	Gramd1a	S	273	0.452175	0.262314			Q8VCD7	Lysine-specific demethylase 4C	Kdm4c	S	395	-0.360375	-0.626903
P59997	Lysine-specific demethylase 2A	Kdm2a	S	718	0.386486	0.716534			Q80TI0	GRAM domain-containing protein 1B	Gramd1b	S	274	-0.225337	-2.56436			Q80Y84	Lysine-specific demethylase 5B	Kdm5b	S	1405	0.0351083	-0.386052
Q6P1G2	Lysine-specific demethylase 2B	Kdm2b	S	447	-0.107741	0.171049			Q6PEM6	GRAM domain-containing protein 3	Gramd3	S	265	0.804264	1.01667			Q60749	KH domain-containing, RNA-binding, signal transduction-associated protein 1	Khdrbs1	S	18	-0.383987	0.226649
Q8VCD7	Lysine-specific demethylase 4C	Kdm4c	S	395	-0.360375	-0.43164			O89100	GRB2-related adaptor protein 2	Grap2	S	186	2.23088	0.828266			Q60749	KH domain-containing, RNA-binding, signal transduction-associated protein 1	Khdrbs1	S	20	-0.383987	-1.70526
Q80Y84	Lysine-specific demethylase 5B	Kdm5b	S	1405	0.0351083	0.435227			O89100	GRB2-related adaptor protein 2	Grap2	S	230	0.223252	0.0275256			Q80U38	Protein KHNYN	Khnyn	S	214	0.821657	1.1878
P41230	Lysine-specific demethylase 5C	Kdm5c	S	301	0.623754	-0.325061			O89100	GRB2-related adaptor protein 2	Grap2	T	254	1.37687	-0.567856			Q3U0V1	Far upstream element-binding protein 2	Khsrp	S	182	-0.332703	-0.0705687
Q3U0V1	Far upstream element-binding protein 2	Khsrp	S	182	-0.332703	-0.846616			Q2NL51	Glycogen synthase kinase-3 alpha;Glycogen synthase kinase-3 beta	Gsk3a;Gsk3b	S	278	0.428026	-1.39577			Q7TSH8	Uncharacterized protein KIAA0195	Kiaa0195	S	221	-0.18085	-0.480259
Q7TSH8	Uncharacterized protein KIAA0195	Kiaa0195	S	221	-0.18085	-0.820772			Q2NL51	Glycogen synthase kinase-3 alpha;Glycogen synthase kinase-3 beta	Gsk3a;Gsk3b	Y	279	-1.21365	-1.94606			Q7TSH8	Uncharacterized protein KIAA0195	Kiaa0195	S	225	-0.18085	-0.480259
Q7TSH8	Uncharacterized protein KIAA0195	Kiaa0195	S	225	-0.18085	-0.820772			Q9D902	General transcription factor IIE subunit 2	Gtf2e2	S	29	-0.183567	-0.0329974			Q80U62	Run domain Beclin-1 interacting and cysteine-rich containing protein	Kiaa0226	S	390	0.380864	0.73605
Q80U62	Run domain Beclin-1 interacting and cysteine-rich containing protein	Kiaa0226	S	412	0.179046	0.692145			Q3THK3	General transcription factor IIF subunit 1	Gtf2f1	S	433	0.227815	0.0807729			Q80U62	Run domain Beclin-1 interacting and cysteine-rich containing protein	Kiaa0226	S	412	0.179046	0.343103
Q5SZV5	Dyslexia-associated protein KIAA0319 homolog	Kiaa0319	S	1078	1.30253	2.72839			Q8R0A0	General transcription factor IIF subunit 2	Gtf2f2	S	248	-0.238672	-0.308009			Q5SZV5	Dyslexia-associated protein KIAA0319 homolog	Kiaa0319	S	1078	1.30253	1.58204
A2AAE1	Uncharacterized protein KIAA1109	Kiaa1109	S	2755	0.316356	1.17841			Q8BL74	General transcription factor 3C polypeptide 2	Gtf3c2	S	163	0.254035	0.402535			A2AAE1	Uncharacterized protein KIAA1109	Kiaa1109	S	2755	0.316356	0.922725
A2AAE1	Uncharacterized protein KIAA1109	Kiaa1109	S	4124	-0.0152157	-0.081537			Q8BMQ2	General transcription factor 3C polypeptide 4	Gtf3c4	S	607	0.972447	0.799903			A2AAE1	Uncharacterized protein KIAA1109	Kiaa1109	S	4124	-0.0152157	-0.00708383
A2AIV2	Protein virilizer homolog	Kiaa1429	S	1577	-0.653272	-4.71233			O08582	GTP-binding protein 1	Gtpbp1	S	6	-3.0695	-0.741476			A2AIV2	Protein virilizer homolog	Kiaa1429	S	1577	-0.653272	-0.846453
A2AIV2	Protein virilizer homolog	Kiaa1429	S	1578	-0.266931	-0.125929			O08582	GTP-binding protein 1	Gtpbp1	S	8	0.846796	-1.66843			A2AIV2	Protein virilizer homolog	Kiaa1429	S	1578	-0.266931	-2.16963
Q6P9L6	Kinesin-like protein KIF15	Kif15	S	568	0.821657	0.478924			O08582	GTP-binding protein 1	Gtpbp1	S	12	-0.604	-0.92311			Q6P9L6	Kinesin-like protein KIF15	Kif15	S	568	0.821657	0.223705
P33173	Kinesin-like protein KIF1A	Kif1a	S	418	0.0229534	-0.585715			O08582	GTP-binding protein 1	Gtpbp1	S	24	-0.306247	-0.229415			P33173	Kinesin-like protein KIF1A	Kif1a	S	418	0.0229534	-0.535972
P33173	Kinesin-like protein KIF1A	Kif1a	S	937	-0.220263	1.02633			O08582	GTP-binding protein 1	Gtpbp1	S	25	-0.267611	-0.286235			P33173	Kinesin-like protein KIF1A	Kif1a	S	937	-0.220263	0.092496
P33173	Kinesin-like protein KIF1A	Kif1a	S	1533	0.24939	0.690493			O08582	GTP-binding protein 1	Gtpbp1	S	44	-0.257273	-0.212771			P33173	Kinesin-like protein KIF1A	Kif1a	S	1533	0.24939	0.259931
P33173	Kinesin-like protein KIF1A	Kif1a	S	1537	-0.254724	0.280744			O08582	GTP-binding protein 1	Gtpbp1	S	47	0.702732	0.653265			P33173	Kinesin-like protein KIF1A	Kif1a	S	1537	-0.254724	0.362542
Q60575	Kinesin-like protein KIF1B	Kif1b	S	1454	0.429797	0.330113			Q80SU7	Interferon-induced very large GTPase 1	Gvin1	S	851	0.024349	0.488452			Q60575	Kinesin-like protein KIF1B	Kif1b	S	1454	0.429797	0.16195
O35071	Kinesin-like protein KIF1C	Kif1c	S	1089	0.025576	-0.860831			Q4VBD9	GDNF-inducible zinc finger protein 1	Gzf1	S	193	-0.577628	-0.169714			O35071	Kinesin-like protein KIF1C	Kif1c	S	1089	0.025576	-0.666454
Q9QXL1	Kinesin-like protein KIF21B	Kif21b	S	1150	-0.119906	-0.495489			P01899	H-2 class I histocompatibility antigen, D-B alpha chain;H-2 class I histocompatibility antigen, L-D alpha chain;H-2 class I histocompatibility antigen, alpha chain	H2-D1;H2-L	S	350	-1.08342	-0.180545			Q9QXL1	Kinesin-like protein KIF21B	Kif21b	S	1150	-0.119906	-0.383184
Q9QXL1	Kinesin-like protein KIF21B	Kif21b	S	1217	-0.377043	-1.30816			P01899	H-2 class I histocompatibility antigen, D-B alpha chain;H-2 class I histocompatibility antigen, L-D alpha chain;H-2 class I histocompatibility antigen, alpha chain	H2-D1;H2-L	S	353	-0.167422	-0.218724			Q9QXL1	Kinesin-like protein KIF21B	Kif21b	S	1217	-0.377043	-0.315918
Q9QXL1	Kinesin-like protein KIF21B	Kif21b	T	1234	-0.0721173	-0.87268			P01899	H-2 class I histocompatibility antigen, D-B alpha chain;H-2 class I histocompatibility antigen, L-D alpha chain;H-2 class I histocompatibility antigen, alpha chain	H2-D1;H2-L	S	356	-1.08461	0.0188062			Q9QXL1	Kinesin-like protein KIF21B	Kif21b	T	1234	-0.0721173	-0.784975
Q9QXL1	Kinesin-like protein KIF21B	Kif21b	S	1242	-0.156299	-0.176438			P01901	H-2 class I histocompatibility antigen, K-B alpha chain;H-2 class I histocompatibility antigen, K-Q alpha chain;H-2 class I histocompatibility antigen, K-W28 alpha chain;H-2 class I histocompatibility antigen, K-K alpha chain	H2-K1	S	348	-1.28055	-0.452537			Q9QXL1	Kinesin-like protein KIF21B	Kif21b	S	1242	-0.156299	-0.0979726
P28741	Kinesin-like protein KIF3A	Kif3a	S	689	0.467899	0.0613321			P01901	H-2 class I histocompatibility antigen, K-B alpha chain;H-2 class I histocompatibility antigen, K-Q alpha chain;H-2 class I histocompatibility antigen, K-W28 alpha chain;H-2 class I histocompatibility antigen, K-K alpha chain	H2-K1	T	350	-0.114702	-0.20735			P28741	Kinesin-like protein KIF3A	Kif3a	S	689	0.467899	-0.502079
P33174	Chromosome-associated kinesin KIF4	Kif4	S	1224	-0.0348906	0.879956			P01901	H-2 class I histocompatibility antigen, K-B alpha chain;H-2 class I histocompatibility antigen, K-Q alpha chain;H-2 class I histocompatibility antigen, K-W28 alpha chain;H-2 class I histocompatibility antigen, K-K alpha chain	H2-K1	S	354	-0.114702	-0.20735			P33174	Chromosome-associated kinesin KIF4	Kif4	S	1224	-0.0348906	1.32647
Q61768	Kinesin-1 heavy chain	Kif5b	S	945	0.135399	-0.162591			P27661	Histone H2AX	H2afx	S	137	0.999453	1.25097			Q61768	Kinesin-1 heavy chain	Kif5b	S	945	0.135399	0.609636
P70188	Kinesin-associated protein 3	Kifap3	S	60	0.577051	1.02945			P27661	Histone H2AX	H2afx	S	140	1.00082	0.650935			P70188	Kinesin-associated protein 3	Kifap3	S	60	0.577051	0.313003
Q9QWT9	Kinesin-like protein KIFC1	Kifc1	S	492	-0.0850728	-0.0986467			Q9QZQ8	Core histone macro-H2A.1	H2afy	S	173	-0.161213	0.0432453			Q9QWT9	Kinesin-like protein KIFC1	Kifc1	S	492	-0.0850728	-0.294295
Q9QWT9	Kinesin-like protein KIFC1	Kifc1	S	495	0.00286428	-0.00953908			Q9QZQ8	Core histone macro-H2A.1	H2afy	T	178	-0.192293	-0.640195			O88447	Kinesin light chain 1	Klc1	S	459	0.189608	-0.51814
O88447	Kinesin light chain 1	Klc1	S	459	0.189608	-0.36256			Q61425	Hydroxyacyl-coenzyme A dehydrogenase, mitochondrial	Hadh	S	13	0.0419961	0.110311			Q91W40	Kinesin light chain 3	Klc3	S	467	0.441629	0.461264
O88448	Kinesin light chain 2	Klc2	S	575	0.0717318	-0.487795			Q8C131	Hydroxycarboxylic acid receptor 1	Hcar1	S	320	0.163802	-0.528348			Q91W40	Kinesin light chain 3	Klc3	S	501	-0.242146	-1.09172
Q91W40	Kinesin light chain 3	Klc3	S	467	0.441629	0.44797			Q61191	Host cell factor 1;HCF N-terminal chain 1;HCF N-terminal chain 2;HCF N-terminal chain 3;HCF N-terminal chain 4;HCF N-terminal chain 5;HCF N-terminal chain 6;HCF C-terminal chain 1;HCF C-terminal chain 2;HCF C-terminal chain 3;HCF C-terminal chain 4;HCF C-terminal chain 5;HCF C-terminal chain 6	Hcfc1	S	597	0.19992	0.29956			Q91W40	Kinesin light chain 3	Klc3	S	506	0.367592	0.854706
Q91W40	Kinesin light chain 3	Klc3	S	501	-0.242146	-2.01413			Q61191	Host cell factor 1;HCF N-terminal chain 1;HCF N-terminal chain 2;HCF N-terminal chain 3;HCF N-terminal chain 4;HCF N-terminal chain 5;HCF N-terminal chain 6;HCF C-terminal chain 1;HCF C-terminal chain 2;HCF C-terminal chain 3;HCF C-terminal chain 4;HCF C-terminal chain 5;HCF C-terminal chain 6	Hcfc1	S	598	0.107076	-1.39857			Q91W40	Kinesin light chain 3;Ankyrin repeat domain-containing protein SOWAHA	Klc3;Sowaha	S	432	0.119529	-0.584999
Q91W40	Kinesin light chain 3	Klc3	S	506	0.367592	1.34317			Q61191	Host cell factor 1;HCF N-terminal chain 1;HCF N-terminal chain 2;HCF N-terminal chain 3;HCF N-terminal chain 4;HCF N-terminal chain 5;HCF N-terminal chain 6;HCF C-terminal chain 1;HCF C-terminal chain 2;HCF C-terminal chain 3;HCF C-terminal chain 4;HCF C-terminal chain 5;HCF C-terminal chain 6	Hcfc1	S	1516	1.23443	1.00971			Q9DBS5	Kinesin light chain 4	Klc4	S	460	0.277937	0.0332617
Q9DBS5	Kinesin light chain 4	Klc4	S	566	0.149774	-0.670812			Q61191	Host cell factor 1;HCF N-terminal chain 1;HCF N-terminal chain 2;HCF N-terminal chain 3;HCF N-terminal chain 4;HCF N-terminal chain 5;HCF N-terminal chain 6;HCF C-terminal chain 1;HCF C-terminal chain 2;HCF C-terminal chain 3;HCF C-terminal chain 4;HCF C-terminal chain 5;HCF C-terminal chain 6	Hcfc1	S	1848	0.758824	0.629273			Q9DBS5	Kinesin light chain 4	Klc4	S	566	0.149774	-2.22796
Q9DBS5	Kinesin light chain 4	Klc4	S	590	1.08355	1.71512			P49710	Hematopoietic lineage cell-specific protein	Hcls1	S	232	-1.76264	-1.02482			Q9DBS5	Kinesin light chain 4	Klc4	S	590	1.08355	1.3672
Q9DBS5	Kinesin light chain 4	Klc4	S	609	-0.52602	-5.83162			P49710	Hematopoietic lineage cell-specific protein	Hcls1	S	233	-1.0839	-1.40375			Q9DBS5	Kinesin light chain 4	Klc4	S	611	-0.375848	-0.117859
Q9DBS5	Kinesin light chain 4	Klc4	S	611	-0.375848	-0.2449			O09106	Histone deacetylase 1	Hdac1	S	393	0.860649	0.522446			Q9JJZ6	Krueppel-like factor 13	Klf13	S	163	0.194161	0.297238
Q9JJZ6	Krueppel-like factor 13	Klf13	S	163	0.194161	0.532255			O09106	Histone deacetylase 1	Hdac1	S	421	-0.696188	0.202288			P55200	Histone-lysine N-methyltransferase 2A;MLL cleavage product N320;MLL cleavage product C180	Kmt2a	S	140	0.0883843	0.470965
P55200	Histone-lysine N-methyltransferase 2A;MLL cleavage product N320;MLL cleavage product C180	Kmt2a	S	140	0.0883843	0.105234			P70288	Histone deacetylase 2	Hdac2	S	394	0.885705	0.412307			P55200	Histone-lysine N-methyltransferase 2A;MLL cleavage product N320;MLL cleavage product C180	Kmt2a	S	151	-0.0587214	0.337898
P55200	Histone-lysine N-methyltransferase 2A;MLL cleavage product N320;MLL cleavage product C180	Kmt2a	S	151	-0.0587214	0.593873			P70288	Histone deacetylase 2	Hdac2	S	422	-0.195031	-0.340185			P55200	Histone-lysine N-methyltransferase 2A;MLL cleavage product N320;MLL cleavage product C180	Kmt2a	S	1839	-0.57262	-1.33781
P55200	Histone-lysine N-methyltransferase 2A;MLL cleavage product N320;MLL cleavage product C180	Kmt2a	S	1839	-0.57262	-1.43162			Q6NZM9	Histone deacetylase 4	Hdac4	T	463	2.15201	2.10928			P55200	Histone-lysine N-methyltransferase 2A;MLL cleavage product N320;MLL cleavage product C180	Kmt2a	T	1847	-0.666186	-0.344735
P55200	Histone-lysine N-methyltransferase 2A;MLL cleavage product N320;MLL cleavage product C180	Kmt2a	T	1847	-0.666186	-0.458645			Q6NZM9	Histone deacetylase 4	Hdac4	S	465	2.03692	1.09825			P55200	Histone-lysine N-methyltransferase 2A;MLL cleavage product N320;MLL cleavage product C180	Kmt2a	S	3032	1.28112	0.989121
P55200	Histone-lysine N-methyltransferase 2A;MLL cleavage product N320;MLL cleavage product C180	Kmt2a	S	3022	1.20096	0.946346			Q6NZM9	Histone deacetylase 4	Hdac4	S	562	-0.10997	0.394925			O08550	Histone-lysine N-methyltransferase 2B	Kmt2b	S	826	0.338462	0.0541481
P55200	Histone-lysine N-methyltransferase 2A;MLL cleavage product N320;MLL cleavage product C180	Kmt2a	S	3032	1.28112	0.977597			Q6NZM9	Histone deacetylase 4	Hdac4	S	629	0.624543	1.65068			O08550	Histone-lysine N-methyltransferase 2B	Kmt2b	S	866	-0.127199	-1.28003
O08550	Histone-lysine N-methyltransferase 2B	Kmt2b	S	826	0.338462	0.608213			Q6NZM9	Histone deacetylase 4;Histone deacetylase 9	Hdac4;Hdac9	S	245	-0.583561	-0.520344			Q8BRH4	Histone-lysine N-methyltransferase 2C	Kmt2c	S	113	0.032503	0.0174323
O08550	Histone-lysine N-methyltransferase 2B	Kmt2b	S	866	-0.127199	0.58674			Q9Z2V6	Histone deacetylase 5	Hdac5	S	250	-0.507691	-0.464006			Q6PDK2	Histone-lysine N-methyltransferase 2D	Kmt2d	S	727	0.566914	1.01551
O08550	Histone-lysine N-methyltransferase 2B	Kmt2b	S	1170	-0.714318	-0.802404			Q9Z2V6	Histone deacetylase 5	Hdac5	T	486	1.87463	0.514163			Q6PDK2	Histone-lysine N-methyltransferase 2D	Kmt2d	S	2231	-0.0102379	-0.303845
Q8BRH4	Histone-lysine N-methyltransferase 2C	Kmt2c	S	113	0.032503	0.150676			Q9Z2V6	Histone deacetylase 5	Hdac5	S	650	-0.35668	0.0317582			Q6PDK2	Histone-lysine N-methyltransferase 2D	Kmt2d	S	2299	0.398474	1.02101
Q8BRH4	Histone-lysine N-methyltransferase 2C	Kmt2c	S	695	-0.130202	-0.373329			Q9Z2V5	Histone deacetylase 6	Hdac6	S	42	-0.144106	-0.347341			Q6PDK2	Histone-lysine N-methyltransferase 2D	Kmt2d	S	2318	-0.062198	0.928777
Q6PDK2	Histone-lysine N-methyltransferase 2D	Kmt2d	S	727	0.566914	0.876569			Q9Z2V5	Histone deacetylase 6	Hdac6	S	43	0.0258279	-0.101504			O35344	Importin subunit alpha-4	Kpna3	S	60	-0.0160245	0.280696
Q6PDK2	Histone-lysine N-methyltransferase 2D	Kmt2d	T	2197	-0.108747	0.576135			Q9Z2V5	Histone deacetylase 6	Hdac6	S	59	1.68629	1.29992			Q8VDQ9	Protein KRI1 homolog	Kri1	S	142	0.674016	-0.395364
Q6PDK2	Histone-lysine N-methyltransferase 2D	Kmt2d	S	2231	-0.0102379	-0.0584178			Q8C2B3	Histone deacetylase 7	Hdac7	S	178	-0.799425	-0.6675			Q6S5J6	Krev interaction trapped protein 1	Krit1	S	276	-0.0904581	-0.45374
Q6PDK2	Histone-lysine N-methyltransferase 2D	Kmt2d	S	2299	0.398474	1.50868			Q8C2B3	Histone deacetylase 7	Hdac7	S	204	-0.566139	-2.60046			Q8VCW2	Keratin, type I cytoskeletal 25	Krt25	T	282	-0.343255	0.153547
Q6PDK2	Histone-lysine N-methyltransferase 2D	Kmt2d	S	2318	-0.062198	1.21503			Q8C2B3	Histone deacetylase 7	Hdac7	S	344	0.289109	-0.0286585			Q8VCW2	Keratin, type I cytoskeletal 25	Krt25	T	296	-0.343255	-1.94052
O35344	Importin subunit alpha-4	Kpna3	S	60	-0.0160245	0.794635			Q8C2B3	Histone deacetylase 7	Hdac7	S	398	0.549276	0.327315			Q61097	Kinase suppressor of Ras 1	Ksr1	T	390	0.0978856	0.6962
Q8VDQ9	Protein KRI1 homolog	Kri1	S	142	0.674016	0.663929			P51859	Hepatoma-derived growth factor	Hdgf	S	165	-0.744647	-0.712029			Q61097	Kinase suppressor of Ras 1	Ksr1	S	392	0.186565	0.0780006
Q8VDQ9	Protein KRI1 homolog	Kri1	T	146	0.118669	-1.63591			Q8VDJ3	Vigilin	Hdlbp	T	28	0.318202	0.550816			Q9D1R2	Protein KTI12 homolog	Kti12	T	156	0.0213776	-0.915769
Q6S5J6	Krev interaction trapped protein 1	Krit1	S	276	-0.0904581	-0.727897			Q8VDJ3	Vigilin	Hdlbp	S	31	0.485583	0.023929			Q9D1R2	Protein KTI12 homolog	Kti12	S	157	0.102489	0.482594
Q8VCW2	Keratin, type I cytoskeletal 25	Krt25	T	296	-0.343255	-3.57789			Q8VDJ3	Vigilin	Hdlbp	S	944	-0.474049	-0.541611			Q61595	Kinectin	Ktn1	S	75	-0.478424	1.20854
Q61097	Kinase suppressor of Ras 1	Ksr1	T	390	0.0978856	0.694218			Q6P1G0	HEAT repeat-containing protein 6	Heatr6	S	646	0.15123	0.0664383			Q8BLB7	Lethal(3)malignant brain tumor-like protein 3	L3mbtl3	T	604	0.0505134	0.186416
Q61097	Kinase suppressor of Ras 1	Ksr1	S	392	0.186565	0.453075			Q69ZR2	E3 ubiquitin-protein ligase HECTD1	Hectd1	S	1538	-2.1334	-0.920058			Q8BLB7	Lethal(3)malignant brain tumor-like protein 3	L3mbtl3	S	605	-0.327875	-1.4362
Q9D1R2	Protein KTI12 homolog	Kti12	T	156	0.0213776	-0.166577			Q6NVF4	DNA helicase B	Helb	S	942	-1.30223	-1.74864			P57016	Ladinin-1	Lad1	S	405	-0.75144	-0.897102
Q9D1R2	Protein KTI12 homolog	Kti12	S	157	0.102489	0.511437			Q6NVF4	DNA helicase B	Helb	S	945	0.961284	0.345065			Q6ZQ58	La-related protein 1	Larp1	S	494	-0.301471	-0.834259
Q61595	Kinectin	Ktn1	S	75	-0.478424	0.353964			Q6NVF4	DNA helicase B	Helb	S	946	0.744075	-2.51096			Q6ZQ58	La-related protein 1	Larp1	S	498	-0.488361	-0.684111
Q8BLB7	Lethal(3)malignant brain tumor-like protein 3	L3mbtl3	T	604	0.0505134	0.252428			Q9ERZ0	Hemogen	Hemgn	S	124	0.861515	0.452354			Q6ZQ58	La-related protein 1	Larp1	S	743	0.1671	0.237435
Q8BLB7	Lethal(3)malignant brain tumor-like protein 3	L3mbtl3	S	605	-0.327875	-1.85746			Q9ERZ0	Hemogen	Hemgn	S	213	-0.927306	-0.647977			Q6ZQ58	La-related protein 1	Larp1	S	751	-0.0540068	-0.81816
P57016	Ladinin-1	Lad1	S	405	-0.75144	-1.41449			Q3TVI4	Protein HEXIM2	Hexim2	S	75	-0.00239599	-0.0684172			Q6A0A2	La-related protein 4B	Larp4b	S	603	-0.0754858	-0.679647
Q6ZQ58	La-related protein 1	Larp1	S	494	-0.301471	-1.04347			Q9R1Y5	Hypermethylated in cancer 1 protein	Hic1	S	366	-0.520095	-0.307918			Q6A0A2	La-related protein 4B	Larp4b	S	739	0.618291	0.837434
Q6ZQ58	La-related protein 1	Larp1	S	498	-0.488361	-0.412577			O88904	Homeodomain-interacting protein kinase 1;Homeodomain-interacting protein kinase 2	Hipk1;Hipk2	T	351	-0.503031	-2.79643			Q05CL8	La-related protein 7	Larp7	S	253	-0.493853	-0.528454
Q6ZQ58	La-related protein 1	Larp1	S	743	0.1671	0.287708			O88904	Homeodomain-interacting protein kinase 1;Homeodomain-interacting protein kinase 2	Hipk1;Hipk2	Y	352	-3.69801	0.60454			Q05CL8	La-related protein 7	Larp7	S	256	-0.768604	-0.610711
Q6ZQ58	La-related protein 1	Larp1	S	751	-0.0540068	0.182486			Q9ERH7	Homeodomain-interacting protein kinase 3	Hipk3	Y	359	0.700966	0.333663			O54957	Linker for activation of T-cells family member 1	Lat	S	87	-0.0407772	0.371513
Q6A0A2	La-related protein 4B	Larp4b	S	603	-0.0754858	-0.80886			Q61666	Protein HIRA	Hira	S	424	-0.291522	-0.326714			O54957	Linker for activation of T-cells family member 1	Lat	S	199	0.948898	1.16714
Q6A0A2	La-related protein 4B	Larp4b	S	739	0.618291	1.21214			Q8BLH7	HIRA-interacting protein 3	Hirip3	S	134	0.482649	0.447906			Q8BYR2	Serine/threonine-protein kinase LATS1	Lats1	S	463	0.385159	0.865598
Q05CL8	La-related protein 7	Larp7	S	253	-0.493853	-0.923539			Q8BLH7	HIRA-interacting protein 3	Hirip3	T	135	0.510765	0.371286			Q3U9G9	Lamin-B receptor	Lbr	S	67	-0.304695	0.0297511
Q05CL8	La-related protein 7	Larp7	S	256	-0.768604	-0.0701465			Q8BLH7	HIRA-interacting protein 3	Hirip3	T	141	0.670305	0.650655			Q3U9G9	Lamin-B receptor	Lbr	S	70	-0.590822	-2.14406
O54957	Linker for activation of T-cells family member 1	Lat	S	87	-0.0407772	0.459606			Q8BLH7	HIRA-interacting protein 3	Hirip3	S	153	0.0135478	-0.0323982			Q3U9G9	Lamin-B receptor	Lbr	S	71	-0.214031	-0.0412625
O54957	Linker for activation of T-cells family member 1	Lat	S	199	0.948898	1.04495			Q8BLH7	HIRA-interacting protein 3	Hirip3	S	575	-0.143123	-0.07712			Q3U9G9	Lamin-B receptor	Lbr	S	73	-0.253897	0.478816
Q8BYR2	Serine/threonine-protein kinase LATS1	Lats1	S	463	0.385159	0.848734			P43275	Histone H1.1	Hist1h1a	S	2	-0.579467	0.150582			Q3U9G9	Lamin-B receptor	Lbr	S	103	-0.514964	-0.815064
Q3U9G9	Lamin-B receptor	Lbr	S	67	-0.304695	-0.905745			P43276	Histone H1.5	Hist1h1b	T	4	-4.13187	-0.814936			Q3U9G9	Lamin-B receptor	Lbr	S	105	-0.434617	-0.13087
Q3U9G9	Lamin-B receptor	Lbr	S	71	-0.214031	-0.0142288			P43276	Histone H1.5	Hist1h1b	S	18	-1.13979	-0.712269			P06240	Proto-oncogene tyrosine-protein kinase LCK	Lck	Y	192	0.138915	-0.0752672
Q3U9G9	Lamin-B receptor	Lbr	S	103	-0.514964	-1.80302			P15864	Histone H1.2	Hist1h1c	S	2	-1.45581	-0.871555			Q8BYR1	tRNA wybutosine-synthesizing protein 4	Lcmt2	S	426	0.707965	0.745952
Q3U9G9	Lamin-B receptor	Lbr	S	105	-0.434617	-1.00055			P43277	Histone H1.2;Histone H1.3	Hist1h1c;Hist1h1d	S	37	-0.887789	-0.55618			Q61233	Plastin-2	Lcp1	S	5	-0.023189	-0.0847103
P06240	Proto-oncogene tyrosine-protein kinase LCK	Lck	Y	192	0.138915	-0.0272045			P43277	Histone H1.2;Histone H1.4;Histone H1t;Histone H1.5;Histone H1.3	Hist1h1c;Hist1h1e;Hist1h1t;Hist1h1b;Hist1h1d	S	103	-0.965932	-0.323503			Q61233	Plastin-2	Lcp1	S	7	-0.130085	-0.876924
Q8BYR1	tRNA wybutosine-synthesizing protein 4	Lcmt2	S	426	0.707965	2.04983			P43277	Histone H1.2;Histone H1.4;Histone H1t;Histone H1.5;Histone H1.3	Hist1h1c;Hist1h1e;Hist1h1t;Hist1h1b;Hist1h1d	S	105	-0.992087	-0.4633			Q61233	Plastin-2	Lcp1	S	257	-0.397115	-0.121678
Q61233	Plastin-2	Lcp1	S	5	-0.023189	0.145181			P43277	Histone H1.3	Hist1h1d	S	2	-3.40368	-0.974128			Q61233	Plastin-2	Lcp1	S	296	0.485436	0.412197
Q61233	Plastin-2	Lcp1	S	7	-0.130085	-0.0782115			P43277	Histone H1.3	Hist1h1d	T	4	-1.28274	-1.07661			Q9WU40	Inner nuclear membrane protein Man1	Lemd3	S	14	0.557974	0.709472
Q61233	Plastin-2	Lcp1	S	257	-0.397115	-0.178836			P43274	Histone H1.4	Hist1h1e	S	2	-1.48127	-1.14009			Q9WU40	Inner nuclear membrane protein Man1	Lemd3	S	137	-0.0714165	-1.17475
Q61233	Plastin-2	Lcp1	S	296	0.485436	-0.262186			P43274	Histone H1.4	Hist1h1e	T	4	-0.82719	-1.01633			Q9WU40	Inner nuclear membrane protein Man1	Lemd3	S	140	-0.43028	-0.200097
Q9WU40	Inner nuclear membrane protein Man1	Lemd3	S	14	0.557974	1.20924			P43274	Histone H1.4	Hist1h1e	T	35	-1.05749	-0.340649			Q5XJE5	RNA polymerase-associated protein LEO1	Leo1	S	631	0.059627	-0.302761
Q9WU40	Inner nuclear membrane protein Man1	Lemd3	S	140	-0.43028	-0.128843			P43274	Histone H1.4	Hist1h1e	S	36	-0.918359	-0.303303			Q5XJE5	RNA polymerase-associated protein LEO1	Leo1	Y	656	0.170066	-1.48128
Q5XJE5	RNA polymerase-associated protein LEO1	Leo1	S	631	0.059627	-0.16282			Q8CGP2	Histone H2B type 1-P;Histone H2B type 1-B;Histone H2B type 1-F/J/L;Histone H2B type 1-K;Histone H2B type 3-A;Histone H2B type 3-B;Histone H2B type 1-A;Histone H2B type 2-E;Histone H2B type 1-C/E/G;Histone H2B type 2-B;Histone H2B type 1-H;Histone H2B type 1-M	Hist1h2bp;Hist1h2bb;Hist1h2bf;Hist1h2bk;Hist3h2ba;Hist3h2bb;Hist1h2ba;Hist2h2be;Hist1h2bc;Hist2h2bb;Hist1h2bh;Hist1h2bm	S	56	0.570158	0.0896085			Q5XJE5	RNA polymerase-associated protein LEO1	Leo1	S	659	-0.00367192	-0.828656
Q5XJE5	RNA polymerase-associated protein LEO1	Leo1	S	659	-0.00367192	-0.850927			Q8CGP2	Histone H2B type 1-P;Histone H2B type 1-B;Histone H2B type 1-F/J/L;Histone H2B type 1-K;Histone H2B type 3-A;Histone H2B type 3-B;Histone H2B type 1-A;Histone H2B type 2-E;Histone H2B type 1-C/E/G;Histone H2B type 2-B;Histone H2B type 1-H;Histone H2B type 1-M	Hist1h2bp;Hist1h2bb;Hist1h2bf;Hist1h2bk;Hist3h2ba;Hist3h2bb;Hist1h2ba;Hist2h2be;Hist1h2bc;Hist2h2bb;Hist1h2bh;Hist1h2bm	S	57	-0.84637	-3.27124			P16045	Galectin-1	Lgals1	S	8	0.273862	0.168676
P16045	Galectin-1	Lgals1	S	8	0.273862	-0.31737			Q03172	Zinc finger protein 40	Hivep1	S	682	0.133194	-0.177147			P37913	DNA ligase 1	Lig1	S	49	-0.255233	-0.0185353
P37913	DNA ligase 1	Lig1	S	49	-0.255233	0.950423			Q03172	Zinc finger protein 40	Hivep1	S	777	-1.2456	-0.641908			P37913	DNA ligase 1	Lig1	S	51	-0.146967	0.0400438
P37913	DNA ligase 1	Lig1	S	51	-0.146967	-0.0503916			Q3UHF7	Transcription factor HIVEP2	Hivep2	S	764	-0.845263	-0.893425			P37913	DNA ligase 1	Lig1	T	77	0.0357589	-0.113495
P37913	DNA ligase 1	Lig1	T	77	0.0357589	0.129822			Q3UHF7	Transcription factor HIVEP2	Hivep2	S	2085	-0.49655	-0.284183			P97386	DNA ligase 3	Lig3	S	211	-0.506793	0.839604
Q8BGB5	LIM domain-containing protein 2	Limd2	S	30	-0.425204	-1.26032			A2A884	Transcription factor HIVEP3	Hivep3	S	1032	-0.00136865	-0.372906			Q8BGB5	LIM domain-containing protein 2	Limd2	S	30	-0.425204	-3.02112
Q9EQR5	Lck-interacting transmembrane adapter 1	Lime1	S	62	-0.790557	-1.91676			A2A884	Transcription factor HIVEP3	Hivep3	S	1400	0.543562	0.648507			Q9EQR5	Lck-interacting transmembrane adapter 1	Lime1	S	62	-0.790557	-0.584011
Q9EQR5	Lck-interacting transmembrane adapter 1	Lime1	S	66	-0.0436609	-1.28294			A2A884	Transcription factor HIVEP3	Hivep3	S	2324	0.184594	0.229462			Q9EQR5	Lck-interacting transmembrane adapter 1	Lime1	S	66	-0.0436609	0.245055
Q9EQR5	Lck-interacting transmembrane adapter 1	Lime1	S	80	-0.0335251	-0.662344			Q6PG16	Holliday junction recognition protein	Hjurp	S	602	1.99055	2.14867			Q9EQR5	Lck-interacting transmembrane adapter 1	Lime1	S	80	-0.0335251	-0.851729
Q9EQR5	Lck-interacting transmembrane adapter 1	Lime1	S	87	0.0228222	-1.49333			Q8JZK9	Hydroxymethylglutaryl-CoA synthase, cytoplasmic	Hmgcs1	S	516	-0.193388	-0.421018			Q9EQR5	Lck-interacting transmembrane adapter 1	Lime1	S	87	0.0228222	-0.373949
Q9EQR5	Lck-interacting transmembrane adapter 1	Lime1	Y	175	0.842407	1.0681			Q3TBD2	Minor histocompatibility protein HA-1	Hmha1	S	23	-1.82911	-1.92086			Q9EQR5	Lck-interacting transmembrane adapter 1	Lime1	Y	175	0.842407	0.805528
Q9D8N6	Protein lin-37 homolog	Lin37	T	47	-3.39727	-3.79285			Q3TBD2	Minor histocompatibility protein HA-1	Hmha1	S	577	-3.08358	-3.15599			Q9D8N6	Protein lin-37 homolog	Lin37	T	47	-3.39727	-4.69592
Q9D8N6	Protein lin-37 homolog	Lin37	S	135	-0.269211	0.456219			P97825	Hematological and neurological expressed 1 protein;Hematological and neurological expressed 1 protein, N-terminally processed	Hn1	S	28	0.348226	-0.108829			Q9D8N6	Protein lin-37 homolog	Lin37	S	135	-0.269211	-0.631887
Q9D8N6	Protein lin-37 homolog	Lin37	S	138	0.207157	-0.0605562			P97825	Hematological and neurological expressed 1 protein;Hematological and neurological expressed 1 protein, N-terminally processed	Hn1	S	87	0.388129	0.439723			Q9D8N6	Protein lin-37 homolog	Lin37	S	138	0.207157	-0.0457907
Q9D8N6	Protein lin-37 homolog	Lin37	S	182	0.388728	0.563786			P49312	Heterogeneous nuclear ribonucleoprotein A1;Heterogeneous nuclear ribonucleoprotein A1, N-terminally processed	Hnrnpa1	S	2	0.21119	-0.20566			Q9D8N6	Protein lin-37 homolog	Lin37	S	182	0.388728	0.707635
P54310	Hormone-sensitive lipase	Lipe	S	557	0.0404345	-0.152064			P49312	Heterogeneous nuclear ribonucleoprotein A1;Heterogeneous nuclear ribonucleoprotein A1, N-terminally processed	Hnrnpa1	S	6	-0.264074	-0.736953			P54310	Hormone-sensitive lipase	Lipe	S	557	0.0404345	0.0431032
P54310	Hormone-sensitive lipase	Lipe	S	559	0.239823	-0.327805			P49312	Heterogeneous nuclear ribonucleoprotein A1;Heterogeneous nuclear ribonucleoprotein A1, N-terminally processed	Hnrnpa1	S	199	0.0695683	-0.163714			P54310	Hormone-sensitive lipase	Lipe	S	559	0.239823	-0.799814
Q80Y17	Lethal(2) giant larvae protein homolog 1	Llgl1	S	964	0.578659	1.34847			O88569	Heterogeneous nuclear ribonucleoproteins A2/B1	Hnrnpa2b1	S	212	-0.351086	-0.134804			Q80Y17	Lethal(2) giant larvae protein homolog 1	Llgl1	S	964	0.578659	-0.283916
Q3TJ91	Lethal(2) giant larvae protein homolog 2	Llgl2	S	1022	0.226207	-0.271734			O88569	Heterogeneous nuclear ribonucleoproteins A2/B1	Hnrnpa2b1	S	259	0.260787	0.0624467			Q3TJ91	Lethal(2) giant larvae protein homolog 2	Llgl2	S	1022	0.226207	-0.248426
P48678	Prelamin-A/C;Lamin-A/C	Lmna	S	17	0.243094	-0.176283			Q8BG05	Heterogeneous nuclear ribonucleoprotein A3	Hnrnpa3	S	359	-2.7215	-2.71205			P48678	Prelamin-A/C;Lamin-A/C	Lmna	S	17	0.243094	-0.228642
P48678	Prelamin-A/C;Lamin-A/C	Lmna	S	18	0.139521	0.672538			Q9Z204	Heterogeneous nuclear ribonucleoproteins C1/C2	Hnrnpc	S	232	0.633609	-0.305654			P48678	Prelamin-A/C;Lamin-A/C	Lmna	S	18	0.139521	0.648648
P48678	Prelamin-A/C;Lamin-A/C	Lmna	S	22	-0.0781581	-0.927306			Q9Z204	Heterogeneous nuclear ribonucleoproteins C1/C2	Hnrnpc	S	241	0.920741	0.774871			P48678	Prelamin-A/C;Lamin-A/C	Lmna	S	22	-0.0781581	0.0723007
P48678	Prelamin-A/C;Lamin-A/C	Lmna	S	390	0.0837359	1.17554			Q9Z204	Heterogeneous nuclear ribonucleoproteins C1/C2	Hnrnpc	S	268	0.447719	0.371965			P48678	Prelamin-A/C;Lamin-A/C	Lmna	S	390	0.0837359	-0.175409
P48678	Prelamin-A/C;Lamin-A/C	Lmna	S	392	-0.0862049	-1.48163			Q9Z2X1	Heterogeneous nuclear ribonucleoprotein F;Heterogeneous nuclear ribonucleoprotein F, N-terminally processed	Hnrnpf	S	104	0.848354	0.630693			P48678	Prelamin-A/C;Lamin-A/C	Lmna	S	392	-0.0862049	0.691311
P14733	Lamin-B1	Lmnb1	S	14	-0.37914	-0.303121			O35737	Heterogeneous nuclear ribonucleoprotein H;Heterogeneous nuclear ribonucleoprotein H, N-terminally processed;Heterogeneous nuclear ribonucleoprotein H2	Hnrnph1;Hnrnph2	S	63	-0.42731	0.167437			P14733	Lamin-B1	Lmnb1	S	14	-0.37914	-0.322496
P14733	Lamin-B1	Lmnb1	S	17	-0.286771	0.0106311			O35737	Heterogeneous nuclear ribonucleoprotein H;Heterogeneous nuclear ribonucleoprotein H, N-terminally processed;Heterogeneous nuclear ribonucleoprotein H2	Hnrnph1;Hnrnph2	T	100	1.00686	0.503562			P14733	Lamin-B1	Lmnb1	S	17	-0.286771	-1.51007
P14733	Lamin-B1	Lmnb1	T	21	0.0161123	-0.480238			O35737	Heterogeneous nuclear ribonucleoprotein H;Heterogeneous nuclear ribonucleoprotein H, N-terminally processed;Heterogeneous nuclear ribonucleoprotein H2	Hnrnph1;Hnrnph2	S	104	0.180134	-0.246167			P14733	Lamin-B1	Lmnb1	T	21	0.0161123	-0.0239602
P14733	Lamin-B1	Lmnb1	S	24	-0.234956	-1.78455			P61979	Heterogeneous nuclear ribonucleoprotein K	Hnrnpk	S	284	-0.569485	-0.813133			P14733	Lamin-B1	Lmnb1	S	24	-0.234956	-2.54993
P14733	Lamin-B1	Lmnb1	S	29	-0.118125	-0.159684			Q8R081	Heterogeneous nuclear ribonucleoprotein L	Hnrnpl	S	182	0.0550253	0.30964			P14733	Lamin-B1	Lmnb1	S	405	0.0219031	-2.78039
P14733	Lamin-B1	Lmnb1	S	405	0.0219031	-1.55736			Q8R081	Heterogeneous nuclear ribonucleoprotein L	Hnrnpl	S	586	0.560451	0.833494			P14733	Lamin-B1;Lamin-B2	Lmnb1;Lmnb2	S	392	0.0450951	-0.0872752
P14733	Lamin-B1;Lamin-B2	Lmnb1;Lmnb2	S	392	0.0450951	-0.062055			Q9D0E1	Heterogeneous nuclear ribonucleoprotein M	Hnrnpm	S	452	-1.76824	-1.03705			P14733	Lamin-B1;Lamin-B2	Lmnb1;Lmnb2	S	394	-0.390842	-0.599683
P14733	Lamin-B1;Lamin-B2	Lmnb1;Lmnb2	S	394	-0.390842	-0.824159			Q9D0E1	Heterogeneous nuclear ribonucleoprotein M	Hnrnpm	S	574	0.286924	-1.88702			P21619	Lamin-B2	Lmnb2	S	427	-0.28417	-0.334265
Q3UHZ5	Leiomodin-2	Lmod2	S	353	0.49114	0.586876			Q9D0E1	Heterogeneous nuclear ribonucleoprotein M	Hnrnpm	S	632	-1.00233	-0.729406			Q3UHZ5	Leiomodin-2	Lmod2	S	353	0.49114	0.646638
Q7TQ95	Protein lunapark	Lnp	S	411	-0.320912	-0.74167			Q9D0E1	Heterogeneous nuclear ribonucleoprotein M	Hnrnpm	S	636	-1.34704	-0.871689			Q7TQ95	Protein lunapark	Lnp	S	411	-0.320912	0.130654
Q99N69	Leupaxin	Lpxn	S	49	0.115349	0.389017			Q9D0E1	Heterogeneous nuclear ribonucleoprotein M	Hnrnpm	S	700	-0.630757	-0.560277			Q99N69	Leupaxin	Lpxn	T	53	-0.205825	1.0864
Q99N69	Leupaxin	Lpxn	T	53	-0.205825	0.9215			Q8VEK3	Heterogeneous nuclear ribonucleoprotein U	Hnrnpu	S	3	-3.59383	-0.909703			Q921G6	Leucine-rich repeat and calponin homology domain-containing protein 4	Lrch4	S	281	0.504926	0.336913
Q921G6	Leucine-rich repeat and calponin homology domain-containing protein 4	Lrch4	S	281	0.504926	-0.495972			Q8VEK3	Heterogeneous nuclear ribonucleoprotein U	Hnrnpu	S	4	-2.09765	-0.853051			Q8K1C9	Leucine-rich repeat-containing protein 41	Lrrc41	S	330	0.509242	0.146486
Q8K1C9	Leucine-rich repeat-containing protein 41	Lrrc41	S	330	0.509242	-0.398804			Q8VEK3	Heterogeneous nuclear ribonucleoprotein U	Hnrnpu	S	58	0.8756	1.75216			Q8R502	Volume-regulated anion channel subunit LRRC8C	Lrrc8c	T	198	-0.363494	-0.406871
Q8R502	Volume-regulated anion channel subunit LRRC8C	Lrrc8c	T	198	-0.363494	-0.652741			Q8VEK3	Heterogeneous nuclear ribonucleoprotein U	Hnrnpu	S	247	2.35332	0.115187			Q8R502	Volume-regulated anion channel subunit LRRC8C	Lrrc8c	S	212	-0.261678	0.0717434
Q8R502	Volume-regulated anion channel subunit LRRC8C	Lrrc8c	S	212	-0.261678	0.147777			Q8VDM6	Heterogeneous nuclear ribonucleoprotein U-like protein 1	Hnrnpul1	S	195	0.766203	0.662686			Q8R502	Volume-regulated anion channel subunit LRRC8C	Lrrc8c	S	215	-0.609908	0.0344777
Q8R502	Volume-regulated anion channel subunit LRRC8C	Lrrc8c	S	215	-0.609908	0.149689			Q00PI9	Heterogeneous nuclear ribonucleoprotein U-like protein 2	Hnrnpul2	T	163	-0.639042	-0.479646			Q8C0R9	Leucine-rich repeat and death domain-containing protein 1	Lrrd1	S	581	-0.301881	-3.10426
Q8C0R9	Leucine-rich repeat and death domain-containing protein 1	Lrrd1	S	581	-0.301881	-5.00128			Q8BIL5	Protein Hook homolog 1	Hook1	S	727	-0.291689	-0.861675			Q3UZ39	Leucine-rich repeat flightless-interacting protein 1	Lrrfip1	S	3	1.02813	1.97953
Q3UZ39	Leucine-rich repeat flightless-interacting protein 1	Lrrfip1	S	3	1.02813	2.83452			Q3TEA8	Heterochromatin protein 1-binding protein 3	Hp1bp3	S	6	-0.256047	-0.524867			Q3UZ39	Leucine-rich repeat flightless-interacting protein 1	Lrrfip1	S	16	1.06084	0.543951
Q3UZ39	Leucine-rich repeat flightless-interacting protein 1	Lrrfip1	S	16	1.06084	1.71314			P38532	Heat shock factor protein 1	Hsf1	S	303	0.0799596	-0.0301532			Q3UZ39	Leucine-rich repeat flightless-interacting protein 1	Lrrfip1	S	84	0.259786	0.284188
Q3UZ39	Leucine-rich repeat flightless-interacting protein 1	Lrrfip1	S	88	-0.467264	-0.161137			P11499	Heat shock protein HSP 90-beta	Hsp90ab1	S	255	-1.15514	-1.50432			Q3UZ39	Leucine-rich repeat flightless-interacting protein 1	Lrrfip1	S	88	-0.467264	-0.764803
Q3UZ39	Leucine-rich repeat flightless-interacting protein 1	Lrrfip1	T	91	0.0832324	0.219027			P11499	Heat shock protein HSP 90-beta	Hsp90ab1	S	445	-0.13004	-0.239062			Q3UZ39	Leucine-rich repeat flightless-interacting protein 1	Lrrfip1	T	91	0.0832324	-4.08586
Q3UZ39	Leucine-rich repeat flightless-interacting protein 1	Lrrfip1	S	92	-0.149568	-2.02039			P42859	Huntingtin	Htt	S	396	0.0905978	-2.53601			Q3UZ39	Leucine-rich repeat flightless-interacting protein 1	Lrrfip1	S	302	-0.223933	-0.676133
Q3UZ39	Leucine-rich repeat flightless-interacting protein 1	Lrrfip1	S	302	-0.223933	0.846491			P42859	Huntingtin	Htt	S	398	0.849873	0.577952			Q3UZ39	Leucine-rich repeat flightless-interacting protein 1	Lrrfip1	S	547	0.724604	1.13892
Q3UZ39	Leucine-rich repeat flightless-interacting protein 1	Lrrfip1	S	547	0.724604	1.1286			P42859	Huntingtin	Htt	S	408	-0.194405	0.0908467			Q3UZ39	Leucine-rich repeat flightless-interacting protein 1	Lrrfip1	S	605	0.227916	-0.220599
Q3UZ39	Leucine-rich repeat flightless-interacting protein 1	Lrrfip1	S	605	0.227916	0.764996			P42859	Huntingtin	Htt	S	409	-1.63857	0.325446			Q91WK0	Leucine-rich repeat flightless-interacting protein 2	Lrrfip2	S	111	-0.53158	0.443766
Q91WK0	Leucine-rich repeat flightless-interacting protein 2	Lrrfip2	S	111	-0.53158	-0.271238			P42859	Huntingtin	Htt	S	411	0.866925	0.858992			Q8BUV6	U7 snRNA-associated Sm-like protein LSm11	Lsm11	S	15	-0.0594161	-0.555642
Q8BUV6	U7 snRNA-associated Sm-like protein LSm11	Lsm11	S	15	-0.0594161	-0.257764			P42859	Huntingtin	Htt	S	415	-0.417137	0.0540775			Q9D0R8	Protein LSM12 homolog	Lsm12	S	182	-0.0166989	0.0611839
Q9D0R8	Protein LSM12 homolog	Lsm12	S	182	-0.0166989	0.429449			P42859	Huntingtin	Htt	S	1853	0.472283	0.758516			Q9D0R8	Protein LSM12 homolog	Lsm12	S	194	0.446823	1.36237
Q9D0R8	Protein LSM12 homolog	Lsm12	S	194	0.446823	2.02056			Q7TMY8	E3 ubiquitin-protein ligase HUWE1	Huwe1	S	1395	-0.598708	0.0308984			Q9D0R8	Protein LSM12 homolog	Lsm12	S	195	0.446823	1.36237
Q9D0R8	Protein LSM12 homolog	Lsm12	S	195	0.446823	0.429449			Q7TMY8	E3 ubiquitin-protein ligase HUWE1	Huwe1	S	1907	-0.0963781	-0.366755			Q8K2F8	Protein LSM14 homolog A	Lsm14a	S	183	0.247369	0.770456
Q8K2F8	Protein LSM14 homolog A	Lsm14a	S	183	0.247369	0.243442			Q7TMY8	E3 ubiquitin-protein ligase HUWE1	Huwe1	S	2593	-0.00424705	-0.479748			Q8K2F8	Protein LSM14 homolog A	Lsm14a	S	216	-0.050688	0.298548
Q8K2F8	Protein LSM14 homolog A	Lsm14a	S	216	-0.050688	0.497309			Q7TMY8	E3 ubiquitin-protein ligase HUWE1	Huwe1	S	2594	-0.00424705	-0.479748			P19973	Lymphocyte-specific protein 1	Lsp1	S	63	1.39427	1.41431
P19973	Lymphocyte-specific protein 1	Lsp1	S	63	1.39427	0.889624			Q7TMY8	E3 ubiquitin-protein ligase HUWE1	Huwe1	S	2595	-0.00424705	-0.479748			P19973	Lymphocyte-specific protein 1	Lsp1	T	166	0.329788	1.47637
P19973	Lymphocyte-specific protein 1	Lsp1	T	166	0.329788	1.27233			Q7TMY8	E3 ubiquitin-protein ligase HUWE1	Huwe1	S	2600	-0.00424705	-0.479748			P19973	Lymphocyte-specific protein 1	Lsp1	S	168	0.342885	1.30093
P19973	Lymphocyte-specific protein 1	Lsp1	S	168	0.342885	-0.150848			Q7TMY8	E3 ubiquitin-protein ligase HUWE1	Huwe1	S	3557	-0.61695	-0.711669			P19973	Lymphocyte-specific protein 1	Lsp1	S	179	-0.03257	-0.441755
P19973	Lymphocyte-specific protein 1	Lsp1	T	175	0.256664	-0.892733			Q7TMY8	E3 ubiquitin-protein ligase HUWE1	Huwe1	S	3753	0.887296	0.601164			P19973	Lymphocyte-specific protein 1	Lsp1	S	180	-0.0476525	-0.630753
P19973	Lymphocyte-specific protein 1	Lsp1	S	179	-0.03257	-0.926006			Q7TMY8	E3 ubiquitin-protein ligase HUWE1	Huwe1	S	3758	0.667034	0.907269			P19973	Lymphocyte-specific protein 1	Lsp1	S	184	-0.0118504	-0.335558
P19973	Lymphocyte-specific protein 1	Lsp1	S	180	-0.0476525	-2.11015			Q7TMY8	E3 ubiquitin-protein ligase HUWE1	Huwe1	S	3922	0.704412	0.95122			P19973	Lymphocyte-specific protein 1	Lsp1	T	186	0.0940176	-0.686938
P19973	Lymphocyte-specific protein 1	Lsp1	S	184	-0.0118504	-0.558564			Q7TMY8	E3 ubiquitin-protein ligase HUWE1	Huwe1	T	3930	-0.262351	0.95122			P19973	Lymphocyte-specific protein 1	Lsp1	S	195	-0.108172	-1.9006
P19973	Lymphocyte-specific protein 1	Lsp1	T	186	0.0940176	-0.421711			Q6ZPR6	Inhibitor of Bruton tyrosine kinase	Ibtk	S	1046	0.400878	0.394702			P19973	Lymphocyte-specific protein 1	Lsp1	S	239	0.020063	-1.62706
P19973	Lymphocyte-specific protein 1	Lsp1	S	195	-0.108172	-0.857481			Q9D8C4	Interferon-induced 35 kDa protein homolog	Ifi35	T	34	0.868987	0.244252			P19973	Lymphocyte-specific protein 1	Lsp1	S	243	0.0553982	-0.0696463
P19973	Lymphocyte-specific protein 1	Lsp1	S	205	0.613331	0.134503			Q9D8C4	Interferon-induced 35 kDa protein homolog	Ifi35	S	36	0.868987	0.572103			O88855	Leukotriene B4 receptor 1	Ltb4r	S	310	-0.203013	-0.414952
P19973	Lymphocyte-specific protein 1	Lsp1	S	239	0.020063	-2.19969			Q9D8C4	Interferon-induced 35 kDa protein homolog	Ifi35	S	44	0.0232725	-1.20933			O88855	Leukotriene B4 receptor 1	Ltb4r	S	313	-0.9532	-2.70044
P19973	Lymphocyte-specific protein 1	Lsp1	S	243	0.0553982	-0.128095			P15261	Interferon gamma receptor 1	Ifngr1	S	370	0.307851	-0.0625934			O88855	Leukotriene B4 receptor 1	Ltb4r	S	314	-1.21059	-0.80505
O88855	Leukotriene B4 receptor 1	Ltb4r	S	310	-0.203013	-1.95858			P15261	Interferon gamma receptor 1	Ifngr1	T	373	0.77738	0.46705			O88855	Leukotriene B4 receptor 1	Ltb4r	T	320	-1.14864	-0.830999
O88855	Leukotriene B4 receptor 1	Ltb4r	S	313	-0.9532	-4.81724			Q9CPN8	Insulin-like growth factor 2 mRNA-binding protein 3	Igf2bp3	S	184	0.643057	0.109429			Q8R4U7	Leucine zipper protein 1	Luzp1	S	660	0.129681	-0.78321
O88855	Leukotriene B4 receptor 1	Ltb4r	S	314	-1.21059	-3.50581			Q07113	Cation-independent mannose-6-phosphate receptor	Igf2r	S	2401	0.487097	-0.0426949			Q01965	T-lymphocyte surface antigen Ly-9	Ly9	Y	625	0.514013	0.392696
O88855	Leukotriene B4 receptor 1	Ltb4r	T	320	-1.14864	-1.33578			O88351	Inhibitor of nuclear factor kappa-B kinase subunit beta	Ikbkb	S	672	0.113666	0.0826411			Q9D0E3	LysM and putative peptidoglycan-binding domain-containing protein 1	Lysmd1	S	192	0.959086	-0.467647
Q8R4U7	Leucine zipper protein 1	Luzp1	S	660	0.129681	-0.562498			Q03267	DNA-binding protein Ikaros	Ikzf1	S	357	1.38988	0.802509			Q9D7V2	LysM and putative peptidoglycan-binding domain-containing protein 2	Lysmd2	S	24	-0.114799	-0.254965
Q01965	T-lymphocyte surface antigen Ly-9	Ly9	Y	625	0.514013	0.259759			Q03267	DNA-binding protein Ikaros	Ikzf1	S	437	1.54424	0.358435			P97412	Lysosomal-trafficking regulator	Lyst	S	629	-0.237925	-2.14251
Q9D0E3	LysM and putative peptidoglycan-binding domain-containing protein 1	Lysmd1	S	192	0.959086	-0.766123			Q03267	DNA-binding protein Ikaros	Ikzf1	S	440	1.60392	0.876847			P97412	Lysosomal-trafficking regulator	Lyst	S	2235	0.452389	1.13846
Q9D7V2	LysM and putative peptidoglycan-binding domain-containing protein 2	Lysmd2	S	24	-0.114799	-0.430349			O08900	Zinc finger protein Aiolos	Ikzf3	T	20	1.50463	1.04711			P60853	Leucine zipper putative tumor suppressor 1	Lzts1	S	233	0.0242653	-0.32892
P60853	Leucine zipper putative tumor suppressor 1	Lzts1	S	233	0.0242653	-0.409485			O08900	Zinc finger protein Aiolos	Ikzf3	S	237	0.0437888	-0.351446			P24668	Cation-dependent mannose-6-phosphate receptor	M6pr	S	268	0.0639709	0.481388
P24668	Cation-dependent mannose-6-phosphate receptor	M6pr	S	268	0.0639709	0.34871			O54824	Pro-interleukin-16;Interleukin-16	Il16	S	838	1.54283	1.02339			Q9QXZ0	Microtubule-actin cross-linking factor 1	Macf1	S	280	-0.615719	-0.505506
Q9QXZ0	Microtubule-actin cross-linking factor 1	Macf1	S	280	-0.615719	-0.738357			O54824	Pro-interleukin-16;Interleukin-16	Il16	S	839	1.30048	1.09966			Q9QXZ0	Microtubule-actin cross-linking factor 1	Macf1	S	3889	-0.0795666	0.0521719
Q9QXZ0	Microtubule-actin cross-linking factor 1	Macf1	S	3889	-0.0795666	-0.354755			O54824	Pro-interleukin-16;Interleukin-16	Il16	S	917	1.4119	0.472286			Q9QXZ0	Microtubule-actin cross-linking factor 1	Macf1	S	4458	-0.1484	-0.484863
Q9QXZ0	Microtubule-actin cross-linking factor 1	Macf1	S	4458	-0.1484	-0.46307			O54824	Pro-interleukin-16;Interleukin-16	Il16	S	967	-0.388739	-0.56352			Q80U28	MAP kinase-activating death domain protein	Madd	S	812	-0.218694	0.645374
Q80U28	MAP kinase-activating death domain protein	Madd	S	812	-0.218694	0.0666975			P01590	Interleukin-2 receptor subunit alpha	Il2ra	S	192	0.628884	2.90365			Q80U28	MAP kinase-activating death domain protein	Madd	S	817	0.414871	0.451337
Q80U28	MAP kinase-activating death domain protein	Madd	S	817	0.414871	0.168495			P16872	Interleukin-7 receptor subunit alpha	Il7r	S	375	-0.16305	0.412967			Q80U28	MAP kinase-activating death domain protein	Madd	S	819	-0.0193996	-0.441258
Q80U28	MAP kinase-activating death domain protein	Madd	S	819	-0.0193996	-0.376878			P16872	Interleukin-7 receptor subunit alpha	Il7r	T	376	-0.16305	0.412967			Q80U28	MAP kinase-activating death domain protein	Madd	S	928	0.173972	0.942674
Q80U28	MAP kinase-activating death domain protein	Madd	S	928	0.173972	0.652574			Q8BU33	Acetolactate synthase-like protein	Ilvbl	S	629	-0.308448	-0.207942			Q80U28	MAP kinase-activating death domain protein	Madd	T	1235	0.44604	-0.704133
Q80U28	MAP kinase-activating death domain protein	Madd	T	1235	0.44604	-1.11736			O55091	Protein IMPACT	Impact	S	137	-0.394392	-1.05586			Q80U28	MAP kinase-activating death domain protein	Madd	S	1237	-0.227551	0.00828749
Q80U28	MAP kinase-activating death domain protein	Madd	S	1237	-0.227551	-0.00500187			Q63ZW7	InaD-like protein	Inadl	S	647	-0.327119	-0.257764			Q80U28	MAP kinase-activating death domain protein	Madd	S	1239	-0.240191	-0.940712
Q80U28	MAP kinase-activating death domain protein	Madd	S	1239	-0.240191	0.138858			Q9WU62	Inner centromere protein	Incenp	T	195	0.788193	0.584608			Q61827	Transcription factor MafK	Mafk	S	25	0.0675384	-0.210735
Q61827	Transcription factor MafK	Mafk	S	25	0.0675384	-0.337712			Q9WU62	Inner centromere protein	Incenp	S	218	0.453175	0.297476			Q8C052	Microtubule-associated protein 1S;MAP1S heavy chain;MAP1S light chain	Map1s	S	462	0.337513	1.25442
Q8C052	Microtubule-associated protein 1S;MAP1S heavy chain;MAP1S light chain	Map1s	S	462	0.337513	-0.0801625			Q9WU62	Inner centromere protein	Incenp	S	284	1.7307	1.23809			Q8C052	Microtubule-associated protein 1S;MAP1S heavy chain;MAP1S light chain	Map1s	S	658	0.179988	0.928354
Q8C052	Microtubule-associated protein 1S;MAP1S heavy chain;MAP1S light chain	Map1s	S	658	0.179988	-1.41378			Q9D8Y8	Inhibitor of growth protein 5	Ing5	S	118	-0.0791506	-0.0698768			Q8C052	Microtubule-associated protein 1S;MAP1S heavy chain;MAP1S light chain	Map1s	S	684	-0.331746	-0.818289
Q8C052	Microtubule-associated protein 1S;MAP1S heavy chain;MAP1S light chain	Map1s	S	684	-0.331746	-0.789105			Q6P1Y8	Type II inositol 3,4-bisphosphate 4-phosphatase	Inpp4b	S	470	-0.0238627	0.119845			Q63932	Dual specificity mitogen-activated protein kinase kinase 2	Map2k2	T	395	0.322341	-0.0315746
Q63932	Dual specificity mitogen-activated protein kinase kinase 2	Map2k2	T	395	0.322341	0.836299			Q9ES52	Phosphatidylinositol 3,4,5-trisphosphate 5-phosphatase 1	Inpp5d	T	964	0.454224	0.382115			P53349	Mitogen-activated protein kinase kinase kinase 1	Map3k1	S	261	-0.159736	-0.886098
P53349	Mitogen-activated protein kinase kinase kinase 1	Map3k1	S	261	-0.159736	-1.04431			Q9ES52	Phosphatidylinositol 3,4,5-trisphosphate 5-phosphatase 1	Inpp5d	S	972	-0.304979	0.359691			Q80XI6	Mitogen-activated protein kinase kinase kinase 11	Map3k11	S	508	0.459195	-0.0310508
Q80XI6	Mitogen-activated protein kinase kinase kinase 11	Map3k11	S	508	0.459195	0.966579			Q9JII1	72 kDa inositol polyphosphate 5-phosphatase	Inpp5e	S	103	0.191559	1.67475			Q80XI6	Mitogen-activated protein kinase kinase kinase 11	Map3k11	S	743	0.0314595	-0.0925749
Q80XI6	Mitogen-activated protein kinase kinase kinase 11	Map3k11	S	743	0.0314595	-0.151456			Q8CDA1	Phosphatidylinositide phosphatase SAC2	Inpp5f	S	943	-0.325146	-0.0917163			Q61083	Mitogen-activated protein kinase kinase kinase 2	Map3k2	S	239	0.685089	1.00318
Q61083	Mitogen-activated protein kinase kinase kinase 2	Map3k2	S	239	0.685089	1.37519			Q8K2A7	Integrator complex subunit 10	Ints10	S	382	0.0947672	-0.663319			Q61083	Mitogen-activated protein kinase kinase kinase 2	Map3k2	S	331	0.0582188	-0.119211
Q61083	Mitogen-activated protein kinase kinase kinase 2	Map3k2	S	331	0.0582188	-0.446756			Q9D168	Integrator complex subunit 12	Ints12	S	127	-0.552131	-2.95262			Q61083	Mitogen-activated protein kinase kinase kinase 2	Map3k2	T	337	0.149053	-0.0504849
Q61083	Mitogen-activated protein kinase kinase kinase 2	Map3k2	T	337	0.149053	-0.0621264			Q9D168	Integrator complex subunit 12	Ints12	S	377	-0.169728	-0.790791			Q61084	Mitogen-activated protein kinase kinase kinase 3	Map3k3	S	147	0.72533	0.221445
Q61084	Mitogen-activated protein kinase kinase kinase 3	Map3k3	S	145	0.72533	0.991046			Q7TPD0	Integrator complex subunit 3	Ints3	S	500	-0.389814	-0.0130568			Q61084	Mitogen-activated protein kinase kinase kinase 3	Map3k3	S	237	-0.33915	-0.0200938
Q61084	Mitogen-activated protein kinase kinase kinase 3	Map3k3	S	237	-0.33915	0.0666322			Q7TPD0	Integrator complex subunit 3	Ints3	S	992	-0.393224	-0.768915			Q61084	Mitogen-activated protein kinase kinase kinase 3	Map3k3	S	340	0.342885	0.630929
Q61084	Mitogen-activated protein kinase kinase kinase 3	Map3k3	S	340	0.342885	0.552964			Q7TPD0	Integrator complex subunit 3	Ints3	S	993	-0.393224	-0.768915			O35099	Mitogen-activated protein kinase kinase kinase 5	Map3k5	S	1040	0.186682	0.246908
O35099	Mitogen-activated protein kinase kinase kinase 5	Map3k5	S	1040	0.186682	0.359306			Q7TT16	Inositol polyphosphate multikinase	Ipmk	S	19	-0.296638	-0.208618			Q62073	Mitogen-activated protein kinase kinase kinase 7	Map3k7	S	389	0.0100333	-0.190957
Q62073	Mitogen-activated protein kinase kinase kinase 7	Map3k7	S	389	0.0100333	-0.112039			Q6PCQ0	IQ domain-containing protein E	Iqce	S	387	0.402224	-0.789019			Q62073	Mitogen-activated protein kinase kinase kinase 7	Map3k7	S	412	0.488006	1.18896
Q62073	Mitogen-activated protein kinase kinase kinase 7	Map3k7	S	412	0.488006	-0.767636			Q6PCQ0	IQ domain-containing protein E	Iqce	S	661	-3.1019	0.118968			P27546	Microtubule-associated protein 4	Map4	S	475	-0.305783	-0.813777
P27546	Microtubule-associated protein 4	Map4	S	475	-0.305783	-0.559269			Q3UQ44	Ras GTPase-activating-like protein IQGAP2	Iqgap2	S	16	-0.285424	0.108614			P27546	Microtubule-associated protein 4	Map4	S	506	0.167218	-0.106698
P27546	Microtubule-associated protein 4	Map4	S	506	0.167218	0.526806			Q8R3Y8	Interferon regulatory factor 2-binding protein 1	Irf2bp1	S	384	-0.88526	-0.881234			P27546	Microtubule-associated protein 4	Map4	S	517	-0.147218	0.0280285
P27546	Microtubule-associated protein 4	Map4	S	517	-0.147218	-0.0933101			Q8R3Y8	Interferon regulatory factor 2-binding protein 1	Irf2bp1	S	436	-0.638297	-0.649699			P27546	Microtubule-associated protein 4	Map4	S	519	-0.363254	-1.05026
P27546	Microtubule-associated protein 4	Map4	S	519	-0.363254	-0.345078			E9Q1P8	Interferon regulatory factor 2-binding protein 2	Irf2bp2	S	169	1.38187	1.41021			P27546	Microtubule-associated protein 4	Map4	S	598	0.0506422	0.965091
P27546	Microtubule-associated protein 4	Map4	S	667	-0.0512406	-0.313879			E9Q1P8	Interferon regulatory factor 2-binding protein 2	Irf2bp2	S	250	-0.879585	0.609204			P27546	Microtubule-associated protein 4	Map4	S	667	-0.0512406	-0.182372
P27546	Microtubule-associated protein 4	Map4	S	785	-0.543193	1.19072			E9Q1P8	Interferon regulatory factor 2-binding protein 2	Irf2bp2	S	343	-0.554238	-0.420234			P27546	Microtubule-associated protein 4	Map4	S	785	-0.543193	-2.9424
P27546	Microtubule-associated protein 4	Map4	S	791	-0.0414633	-3.28706			Q8K3X4	Interferon regulatory factor 2-binding protein-like	Irf2bpl	S	69	-0.0323018	-0.450635			P27546	Microtubule-associated protein 4	Map4	T	846	0.383115	0.0673472
P27546	Microtubule-associated protein 4	Map4	S	796	-0.629146	0.431986			Q8K3X4	Interferon regulatory factor 2-binding protein-like	Irf2bpl	S	526	-0.148875	-0.417297			P27546	Microtubule-associated protein 4	Map4	T	847	-0.317401	-0.182539
P27546	Microtubule-associated protein 4	Map4	T	846	0.383115	-0.0310433			Q8K3X4	Interferon regulatory factor 2-binding protein-like	Irf2bpl	S	638	0.935372	0.15256			P27546	Microtubule-associated protein 4	Map4	S	914	-0.368823	-0.305292
P27546	Microtubule-associated protein 4	Map4	T	847	-0.317401	0.148456			P70671	Interferon regulatory factor 3	Irf3	S	123	-0.138372	-0.168479			P27546	Microtubule-associated protein 4	Map4	S	1046	-0.0904581	-0.4998
P27546	Microtubule-associated protein 4	Map4	S	914	-0.368823	-0.350737			P70671	Interferon regulatory factor 3	Irf3	S	130	1.40184	0.464505			P70218	Mitogen-activated protein kinase kinase kinase kinase 1	Map4k1	S	419	0.282988	0.591429
P27546	Microtubule-associated protein 4	Map4	S	1046	-0.0904581	-0.566139			P70671	Interferon regulatory factor 3	Irf3	S	135	0.15363	1.97117			P97820	Mitogen-activated protein kinase kinase kinase kinase 4	Map4k4	S	556	-0.109467	-0.541078
P70218	Mitogen-activated protein kinase kinase kinase kinase 1	Map4k1	S	419	0.282988	0.322858			P81122	Insulin receptor substrate 2	Irs2	S	343	-0.283924	-0.754512			P97820	Mitogen-activated protein kinase kinase kinase kinase 4	Map4k4	S	701	-0.574049	-4.27082
P97820	Mitogen-activated protein kinase kinase kinase kinase 4	Map4k4	S	556	-0.109467	-0.674847			P81122	Insulin receptor substrate 2	Irs2	S	556	0.495272	0.0410406			P97820	Mitogen-activated protein kinase kinase kinase kinase 4	Map4k4	S	795	-0.0284838	0.581578
P97820	Mitogen-activated protein kinase kinase kinase kinase 4	Map4k4	S	701	-0.574049	-0.678893			P81122	Insulin receptor substrate 2	Irs2	S	1165	0.561146	0.353457			P97820	Mitogen-activated protein kinase kinase kinase kinase 4	Map4k4	S	836	1.41462	1.19933
P97820	Mitogen-activated protein kinase kinase kinase kinase 4	Map4k4	S	795	-0.0284838	0.241361			Q62470	Integrin alpha-3;Integrin alpha-3 heavy chain;Integrin alpha-3 light chain	Itga3	S	1044	0.489486	0.270047			P97820	Mitogen-activated protein kinase kinase kinase kinase 4	Map4k4	S	846	-0.100431	0.209462
P97820	Mitogen-activated protein kinase kinase kinase kinase 4	Map4k4	S	836	1.41462	1.65802			O35671	Integrin beta-1-binding protein 1	Itgb1bp1	S	34	0.0271038	0.136195			P97820	Mitogen-activated protein kinase kinase kinase kinase 4	Map4k4	S	849	-0.657031	-0.738907
P97820	Mitogen-activated protein kinase kinase kinase kinase 4	Map4k4	S	849	-0.657031	0.384309			O35671	Integrin beta-1-binding protein 1	Itgb1bp1	S	41	-0.0210143	-0.165356			O88735	Ensconsin	Map7	S	202	0.177514	0.254601
O88735	Ensconsin	Map7	S	202	0.177514	0.132009			P11835	Integrin beta-2	Itgb2	T	760	-0.256047	-0.409787			A2AJI0	MAP7 domain-containing protein 1	Map7d1	S	256	-0.113674	0.266399
A2AJI0	MAP7 domain-containing protein 1	Map7d1	S	368	-0.200161	-2.09988			P26011	Integrin beta-7	Itgb7	S	798	-0.377677	-0.106777			A2AJI0	MAP7 domain-containing protein 1	Map7d1	S	368	-0.200161	-1.21784
A2AJI0	MAP7 domain-containing protein 1	Map7d1	S	401	-0.0333886	-0.399797			P26011	Integrin beta-7	Itgb7	S	800	1.09441	0.920754			A2AJI0	MAP7 domain-containing protein 1	Map7d1	S	401	-0.0333886	-0.845926
A2AJI0	MAP7 domain-containing protein 1	Map7d1	S	454	-0.430765	-0.7565			P11881	Inositol 1,4,5-trisphosphate receptor type 1	Itpr1	S	1588	-0.657265	0.531948			A2AJI0	MAP7 domain-containing protein 1	Map7d1	S	454	-0.430765	-0.108829
Q9WUI1	Mitogen-activated protein kinase 11	Mapk11	T	180	0.243995	1.10125			P70227	Inositol 1,4,5-trisphosphate receptor type 3	Itpr3	S	934	0.396	1.1115			Q9WUI1	Mitogen-activated protein kinase 11	Mapk11	T	180	0.243995	0.575989
P47811	Mitogen-activated protein kinase 14	Mapk14	T	7	0.662603	1.41685			P70227	Inositol 1,4,5-trisphosphate receptor type 3	Itpr3	S	1832	0.246962	-3.11614			P47811	Mitogen-activated protein kinase 14	Mapk14	T	7	0.662603	1.22411
P47811	Mitogen-activated protein kinase 14	Mapk14	T	180	-0.295714	0.115056			P70227	Inositol 1,4,5-trisphosphate receptor type 3	Itpr3	S	2669	1.23971	0.990707			P47811	Mitogen-activated protein kinase 14	Mapk14	T	180	-0.295714	0.148139
P47811	Mitogen-activated protein kinase 14	Mapk14	Y	182	0.102364	0.210304			Q9Z0R6	Intersectin-2	Itsn2	S	211	1.11686	-1.00725			P47811	Mitogen-activated protein kinase 14	Mapk14	Y	182	0.102364	0.26579
Q9ESN9	C-Jun-amino-terminal kinase-interacting protein 3	Mapk8ip3	S	366	0.223697	-0.0318122			Q9Z0R6	Intersectin-2	Itsn2	S	838	1.22635	1.31768			Q9ESN9	C-Jun-amino-terminal kinase-interacting protein 3	Mapk8ip3	S	366	0.223697	0.69054
Q9ESN9	C-Jun-amino-terminal kinase-interacting protein 3	Mapk8ip3	S	585	-0.209105	-0.0751819			Q9Z0R6	Intersectin-2	Itsn2	S	841	1.68026	0.383575			Q9ESN9	C-Jun-amino-terminal kinase-interacting protein 3	Mapk8ip3	S	585	-0.209105	-0.230445
Q6NS57	Mitogen-activated protein kinase-binding protein 1	Mapkbp1	S	1250	0.144355	0.351822			Q9Z0R6	Intersectin-2	Itsn2	S	843	1.37514	1.46535			Q6NS57	Mitogen-activated protein kinase-binding protein 1	Mapkbp1	S	1250	0.144355	-0.289096
Q8R001	Microtubule-associated protein RP/EB family member 2	Mapre2	S	199	0.331167	-0.446756			Q920Q8	Influenza virus NS1A-binding protein homolog	Ivns1abp	S	246	1.70122	1.07045			Q6PER3	Microtubule-associated protein RP/EB family member 3	Mapre3	T	164	-0.771173	0.479394
Q6PER3	Microtubule-associated protein RP/EB family member 3	Mapre3	T	164	-0.771173	0.366221			Q8C1D8	Protein IWS1 homolog	Iws1	S	185	-1.38965	-0.880425			P26645	Myristoylated alanine-rich C-kinase substrate	Marcks	S	138	-0.21513	-0.585988
P26645	Myristoylated alanine-rich C-kinase substrate	Marcks	S	138	-0.21513	-0.53419			Q8C1D8	Protein IWS1 homolog	Iws1	S	321	-1.28875	-1.54033			P26645	Myristoylated alanine-rich C-kinase substrate	Marcks	T	143	0.0479358	0.140254
P26645	Myristoylated alanine-rich C-kinase substrate	Marcks	T	143	0.0479358	-0.266952			Q8C1D8	Protein IWS1 homolog	Iws1	S	343	-0.123393	-0.165848			P28667	MARCKS-related protein	Marcksl1	S	22	0.11461	0.662362
P28667	MARCKS-related protein	Marcksl1	S	22	0.11461	0.465067			Q8C1D8	Protein IWS1 homolog	Iws1	S	345	-0.0951355	-0.135528			P28667	MARCKS-related protein	Marcksl1	T	148	0.625916	0.709114
P28667	MARCKS-related protein	Marcksl1	S	36	0.275846	1.58514			Q8C1D8	Protein IWS1 homolog	Iws1	S	366	-0.144332	-0.211753			Q05512	Serine/threonine-protein kinase MARK2	Mark2	S	453	0.549525	-0.410857
P28667	MARCKS-related protein	Marcksl1	T	148	0.625916	1.12638			Q8C1D8	Protein IWS1 homolog	Iws1	S	667	0.498907	0.479184			Q05512	Serine/threonine-protein kinase MARK2	Mark2	S	483	-0.29313	-0.283113
Q05512	Serine/threonine-protein kinase MARK2	Mark2	S	453	0.549525	0.028714			Q6ZQF7	Protein Jade-2	Jade2	T	738	0.673525	0.234513			Q03141	MAP/microtubule affinity-regulating kinase 3	Mark3	S	469	0.543957	0.0323312
Q05512	Serine/threonine-protein kinase MARK2	Mark2	S	483	-0.29313	-1.37894			Q9QXX0	Protein jagged-1	Jag1	S	940	-0.81258	-0.902431			Q68FL6	Methionine--tRNA ligase, cytoplasmic	Mars	S	827	0.707802	0.800071
Q03141	MAP/microtubule affinity-regulating kinase 3	Mark3	S	469	0.543957	0.132633			Q62120	Tyrosine-protein kinase JAK2	Jak2	S	523	1.02091	2.29727			Q60592	Microtubule-associated serine/threonine-protein kinase 2	Mast2	S	88	0.148331	1.05298
Q68FL6	Methionine--tRNA ligase, cytoplasmic	Mars	S	827	0.707802	0.972342			Q62137	Tyrosine-protein kinase JAK3	Jak3	S	17	0.569697	0.452354			Q60592	Microtubule-associated serine/threonine-protein kinase 2	Mast2	S	817	-0.179052	-0.903115
Q60592	Microtubule-associated serine/threonine-protein kinase 2	Mast2	S	88	0.148331	1.35099			Q8BVL9	Janus kinase and microtubule-interacting protein 1	Jakmip1	S	382	0.745626	0.701929			Q3U214	Microtubule-associated serine/threonine-protein kinase 3	Mast3	S	61	0.374397	0.0938689
Q60592	Microtubule-associated serine/threonine-protein kinase 2	Mast2	S	817	-0.179052	-1.20703			Q5DTX6	Junctional protein associated with coronary artery disease	Jcad	S	1248	-1.06106	-0.77429			Q3U214	Microtubule-associated serine/threonine-protein kinase 3	Mast3	S	370	0.49512	1.26603
Q3U214	Microtubule-associated serine/threonine-protein kinase 3	Mast3	S	61	0.374397	0.520811			Q69ZK6	Probable JmjC domain-containing histone demethylation protein 2C	Jmjd1c	S	459	-1.15643	-0.652113			Q3U214	Microtubule-associated serine/threonine-protein kinase 3	Mast3	S	1229	0.215106	-0.657532
Q3U214	Microtubule-associated serine/threonine-protein kinase 3	Mast3	S	370	0.49512	1.71861			Q69ZK6	Probable JmjC domain-containing histone demethylation protein 2C	Jmjd1c	S	471	-0.699739	-0.6827			Q3U214	Microtubule-associated serine/threonine-protein kinase 3	Mast3	S	1237	-0.109898	0.608099
Q3U214	Microtubule-associated serine/threonine-protein kinase 3	Mast3	S	373	0.638906	1.11386			Q69ZK6	Probable JmjC domain-containing histone demethylation protein 2C	Jmjd1c	S	871	-2.20126	0.0166362			Q811L6	Microtubule-associated serine/threonine-protein kinase 4	Mast4	S	2549	0.0856222	-0.437881
Q3U214	Microtubule-associated serine/threonine-protein kinase 3	Mast3	S	1229	0.215106	2.02122			P09450	Transcription factor jun-B	Junb	S	117	0.0221952	-0.216084			Q8K310	Matrin-3	Matr3	S	188	0.59773	-0.555857
Q3U214	Microtubule-associated serine/threonine-protein kinase 3	Mast3	S	1237	-0.109898	0.559337			P09450	Transcription factor jun-B	Junb	S	248	0.718073	0.539575			Q8K310	Matrin-3	Matr3	S	195	-0.0784397	0.118429
Q811L6	Microtubule-associated serine/threonine-protein kinase 4	Mast4	S	2549	0.0856222	-0.802524			P09450	Transcription factor jun-B	Junb	T	252	0.343005	0.308043			Q8K310	Matrin-3	Matr3	S	598	-0.322762	-0.588408
Q8K310	Matrin-3	Matr3	S	188	0.59773	-0.815827			P09450	Transcription factor jun-B	Junb	S	256	0.835877	-0.0186837			Q8K310	Matrin-3	Matr3	S	604	-0.449436	-0.855037
Q8K310	Matrin-3	Matr3	S	195	-0.0784397	0.428077			P15066	Transcription factor jun-D	Jund	S	245	0.672066	-0.5894			Q9Z2E1	Methyl-CpG-binding domain protein 2	Mbd2	S	410	-0.17283	-0.79663
Q8K310	Matrin-3	Matr3	S	598	-0.322762	-0.751655			P15066	Transcription factor jun-D	Jund	S	249	0.813284	0.745734			Q9Z2D8	Methyl-CpG-binding domain protein 3	Mbd3	S	86	0.0279323	0.773801
Q8K310	Matrin-3	Matr3	S	604	-0.449436	-0.804912			P15066	Transcription factor jun-D	Jund	S	253	0.507353	-0.145699			Q99LQ1	MAP3K12-binding inhibitory protein 1	Mbip	S	21	0.346456	0.882101
Q9Z2E1	Methyl-CpG-binding domain protein 2	Mbd2	S	410	-0.17283	-0.674847			A2CG49	Kalirin	Kalrn	S	2368	-4.18886	-3.8543			Q0VBD2	Protein MCM10 homolog	Mcm10	T	85	0.386486	-0.614854
Q9Z2D8	Methyl-CpG-binding domain protein 3	Mbd3	S	86	0.0279323	0.983905			A2RSY1	KAT8 regulatory NSL complex subunit 3	Kansl3	S	511	-0.23585	-0.969532			Q0VBD2	Protein MCM10 homolog	Mcm10	S	656	0.0503846	-0.8454
Q99LQ1	MAP3K12-binding inhibitory protein 1	Mbip	S	21	0.346456	0.864899			A2RSY1	KAT8 regulatory NSL complex subunit 3	Kansl3	S	515	-0.23585	-0.969532			P97310	DNA replication licensing factor MCM2	Mcm2	S	21	0.498238	0.0150428
Q0VBD2	Protein MCM10 homolog	Mcm10	T	85	0.386486	-0.0851604			Q99MN1	Lysine--tRNA ligase	Kars	S	594	-0.372001	-0.411929			P97310	DNA replication licensing factor MCM2	Mcm2	T	25	0.144355	-0.197575
Q0VBD2	Protein MCM10 homolog	Mcm10	S	656	0.0503846	-0.619154			Q5SVQ0	Histone acetyltransferase KAT7	Kat7	S	59	-3.80589	-3.3598			P97310	DNA replication licensing factor MCM2	Mcm2	S	26	-0.31785	-1.08793
P97310	DNA replication licensing factor MCM2	Mcm2	S	21	0.498238	-0.10246			Q8BNW9	Kelch repeat and BTB domain-containing protein 11	Kbtbd11	S	70	-1.47287	-1.07516			P97310	DNA replication licensing factor MCM2	Mcm2	S	27	0.0789462	-1.38529
P97310	DNA replication licensing factor MCM2	Mcm2	T	25	0.144355	-1.31177			Q80UY2	E3 ubiquitin-protein ligase KCMF1	Kcmf1	S	2	-0.473669	-0.25069			P97310	DNA replication licensing factor MCM2	Mcm2	S	40	-0.263661	0.244685
P97310	DNA replication licensing factor MCM2	Mcm2	S	26	-0.31785	-2.05476			P62482	Voltage-gated potassium channel subunit beta-2	Kcnab2	T	6	0.0548936	-0.153578			P97310	DNA replication licensing factor MCM2	Mcm2	S	139	0.252416	-0.483531
P97310	DNA replication licensing factor MCM2	Mcm2	S	27	0.0789462	-2.93432			P62482	Voltage-gated potassium channel subunit beta-2	Kcnab2	S	9	-0.113444	-3.92583			P97310	DNA replication licensing factor MCM2	Mcm2	S	140	-0.0320245	-0.0894551
P97310	DNA replication licensing factor MCM2	Mcm2	S	40	-0.263661	-1.4043			P62482	Voltage-gated potassium channel subunit beta-2;Voltage-gated potassium channel subunit beta-1	Kcnab2;Kcnab1	S	112	-0.329523	-0.871689			Q9WUU9	Germinal-center associated nuclear protein	Mcm3ap	S	1917	0.986939	-1.06627
P97310	DNA replication licensing factor MCM2	Mcm2	S	139	0.252416	-0.423911			Q9JK45	Potassium voltage-gated channel subfamily KQT member 5	Kcnq5	S	79	-1.24514	-0.983581			P97311	DNA replication licensing factor MCM6	Mcm6	S	689	1.01327	0.954889
P97310	DNA replication licensing factor MCM2	Mcm2	S	140	-0.0320245	-1.3522			Q8BNL5	BTB/POZ domain-containing protein KCTD6	Kctd6	T	204	2.12026	0.771786			P97311	DNA replication licensing factor MCM6	Mcm6	S	762	-0.140323	-0.298611
Q9WUU9	Germinal-center associated nuclear protein	Mcm3ap	S	1917	0.986939	-0.1082			Q8BNL5	BTB/POZ domain-containing protein KCTD6	Kctd6	T	208	2.12026	0.771786			Q8R3C0	Mini-chromosome maintenance complex-binding protein	Mcmbp	S	154	0.0395266	0.254417
P97311	DNA replication licensing factor MCM6	Mcm6	S	13	1.14091	2.32234			Q8BNL5	BTB/POZ domain-containing protein KCTD6	Kctd6	S	214	2.12026	0.771786			Q8R3C0	Mini-chromosome maintenance complex-binding protein	Mcmbp	S	298	-0.433482	-0.134322
P97311	DNA replication licensing factor MCM6	Mcm6	S	689	1.01327	1.33595			Q6ZQ88	Lysine-specific histone demethylase 1A	Kdm1a	S	167	1.11028	0.99604			Q7TT79	Microcephalin	Mcph1	S	259	0.708618	0.879914
P97311	DNA replication licensing factor MCM6	Mcm6	S	762	-0.140323	0.11493			Q6ZQ88	Lysine-specific histone demethylase 1A	Kdm1a	S	850	1.44076	0.658145			Q7TT79	Microcephalin	Mcph1	S	357	-0.635119	-0.496387
Q8R3C0	Mini-chromosome maintenance complex-binding protein	Mcmbp	S	154	0.0395266	-0.150317			Q8CIG3	Lysine-specific histone demethylase 1B	Kdm1b	S	253	-0.310652	-0.246948			Q5PSV9	Mediator of DNA damage checkpoint protein 1	Mdc1	S	168	-0.316404	-0.866206
Q7TT79	Microcephalin	Mcph1	S	259	0.708618	0.0317951			P59997	Lysine-specific demethylase 2A	Kdm2a	S	28	-0.0578481	-0.450835			P14152	Malate dehydrogenase, cytoplasmic	Mdh1	S	241	-0.257957	-0.490099
Q7TT79	Microcephalin	Mcph1	S	357	-0.635119	-1.3981			P59997	Lysine-specific demethylase 2A	Kdm2a	S	692	-0.038892	-0.443547			Q925J9	Mediator of RNA polymerase II transcription subunit 1	Med1	T	1051	0.171014	-0.0628993
Q5PSV9	Mediator of DNA damage checkpoint protein 1	Mdc1	S	168	-0.316404	-1.14107			P59997	Lysine-specific demethylase 2A	Kdm2a	S	707	-0.83901	0.411482			A2AGH6	Mediator of RNA polymerase II transcription subunit 12	Med12	S	636	-0.482946	-0.346503
P14152	Malate dehydrogenase, cytoplasmic	Mdh1	S	241	-0.257957	-0.756269			P59997	Lysine-specific demethylase 2A	Kdm2a	S	718	0.716534	0.411482			Q99K74	Mediator of RNA polymerase II transcription subunit 24	Med24	S	860	-0.0984312	0.114376
Q925J9	Mediator of RNA polymerase II transcription subunit 1	Med1	T	1051	0.171014	0.339171			Q6P1G2	Lysine-specific demethylase 2B	Kdm2b	S	26	0.402793	0.21452			Q99K74	Mediator of RNA polymerase II transcription subunit 24	Med24	S	871	-0.244735	-0.257852
A2AGH6	Mediator of RNA polymerase II transcription subunit 12	Med12	S	636	-0.482946	-0.45311			Q6P1G2	Lysine-specific demethylase 2B	Kdm2b	S	447	0.171049	-0.0930435			Q60929	Myocyte-specific enhancer factor 2A	Mef2a	S	233	0.346665	0.550116
Q99K74	Mediator of RNA polymerase II transcription subunit 24	Med24	S	860	-0.0984312	0.957273			Q6ZPY7	Lysine-specific demethylase 3B	Kdm3b	S	345	0.328098	0.137926			Q60929	Myocyte-specific enhancer factor 2A	Mef2a	S	253	0.0674112	-0.0825375
Q99K74	Mediator of RNA polymerase II transcription subunit 24	Med24	S	871	-0.244735	0.0987968			Q6ZPY7	Lysine-specific demethylase 3B	Kdm3b	T	359	1.20731	1.06759			Q60929	Myocyte-specific enhancer factor 2A	Mef2a	S	406	-0.0553918	-0.0876642
Q60929	Myocyte-specific enhancer factor 2A	Mef2a	S	233	0.346665	0.479758			Q91VY5	Lysine-specific demethylase 4B	Kdm4b	S	418	-0.266705	-0.617548			Q63943	Myocyte-specific enhancer factor 2D	Mef2d	S	180	0.635819	0.645
Q60929	Myocyte-specific enhancer factor 2A	Mef2a	S	253	0.0674112	0.176446			Q8VCD7	Lysine-specific demethylase 4C	Kdm4c	S	395	-0.43164	-0.626903			Q63943	Myocyte-specific enhancer factor 2D	Mef2d	S	231	0.173854	0.442635
Q60929	Myocyte-specific enhancer factor 2A	Mef2a	S	406	-0.0553918	-0.796571			Q80Y84	Lysine-specific demethylase 5B	Kdm5b	S	1405	0.435227	-0.386052			Q63943	Myocyte-specific enhancer factor 2D	Mef2d	S	437	-0.197131	0.166785
Q63943	Myocyte-specific enhancer factor 2D	Mef2d	S	180	0.635819	2.19774			P41230	Lysine-specific demethylase 5C	Kdm5c	S	896	1.48216	0.589629			Q61846	Maternal embryonic leucine zipper kinase	Melk	S	521	-0.560927	0.0886448
Q63943	Myocyte-specific enhancer factor 2D	Mef2d	S	231	0.173854	1.20746			P41230	Lysine-specific demethylase 5C	Kdm5c	S	897	1.35131	1.47629			O88559	Menin	Men1	S	544	0.483339	1.37849
Q63943	Myocyte-specific enhancer factor 2D	Mef2d	S	437	-0.197131	-0.218317			Q3U0V1	Far upstream element-binding protein 2	Khsrp	S	182	-0.846616	-0.0705687			Q8K3A9	7SK snRNA methylphosphate capping enzyme	Mepce	T	188	-0.602559	-1.52957
Q61846	Maternal embryonic leucine zipper kinase	Melk	S	521	-0.560927	-1.12374			Q3U0V1	Far upstream element-binding protein 2	Khsrp	S	481	0.967383	1.23629			Q8K3A9	7SK snRNA methylphosphate capping enzyme	Mepce	S	191	-0.342967	-0.518244
O88559	Menin	Men1	S	544	0.483339	1.56781			Q7TSH8	Uncharacterized protein KIAA0195	Kiaa0195	S	221	-0.820772	-0.480259			Q8K3A9	7SK snRNA methylphosphate capping enzyme	Mepce	S	192	-0.243219	-1.17814
Q8K3A9	7SK snRNA methylphosphate capping enzyme	Mepce	T	188	-0.602559	-0.270331			Q7TSH8	Uncharacterized protein KIAA0195	Kiaa0195	S	225	-0.820772	-0.480259			Q8R1C6	Methyltransferase-like protein 22	Mettl22	S	120	-0.045036	-0.472211
Q8K3A9	7SK snRNA methylphosphate capping enzyme	Mepce	S	191	-0.342967	-0.239076			Q80U62	Run domain Beclin-1 interacting and cysteine-rich containing protein	Kiaa0226	S	392	0.871905	0.86113			Q05A36	RNA-binding E3 ubiquitin-protein ligase MEX3C	Mex3c	S	530	-0.233465	0.0972272
Q8K3A9	7SK snRNA methylphosphate capping enzyme	Mepce	S	192	-0.243219	-0.17019			Q80U62	Run domain Beclin-1 interacting and cysteine-rich containing protein	Kiaa0226	S	412	0.692145	0.343103			Q05A36	RNA-binding E3 ubiquitin-protein ligase MEX3C	Mex3c	S	533	-0.233465	0.0972272
Q8R1C6	Methyltransferase-like protein 22	Mettl22	S	120	-0.045036	-0.365818			Q5SZV5	Dyslexia-associated protein KIAA0319 homolog	Kiaa0319	S	1078	2.72839	1.58204			Q05A36	RNA-binding E3 ubiquitin-protein ligase MEX3C	Mex3c	S	538	0.522857	0.846381
Q05A36	RNA-binding E3 ubiquitin-protein ligase MEX3C	Mex3c	S	530	-0.233465	0.121169			A2AAE1	Uncharacterized protein KIAA1109	Kiaa1109	S	2368	0.555247	0.644297			Q6PCP5	Mitochondrial fission factor	Mff	S	129	-0.0778766	0.739958
Q05A36	RNA-binding E3 ubiquitin-protein ligase MEX3C	Mex3c	S	533	-0.233465	0.121169			A2AAE1	Uncharacterized protein KIAA1109	Kiaa1109	S	2603	-0.47519	-0.548234			Q6PCP5	Mitochondrial fission factor	Mff	S	131	0.0745206	-0.098051
Q05A36	RNA-binding E3 ubiquitin-protein ligase MEX3C	Mex3c	S	538	0.522857	1.05726			A2AAE1	Uncharacterized protein KIAA1109	Kiaa1109	S	2755	1.17841	0.922725			Q9DC37	Major facilitator superfamily domain-containing protein 1	Mfsd1	S	20	-0.590802	-0.482201
Q6PCP5	Mitochondrial fission factor	Mff	S	129	-0.0778766	-0.0440308			A2AAE1	Uncharacterized protein KIAA1109	Kiaa1109	S	4124	-0.081537	-0.00708383			Q9EQQ9	Protein O-GlcNAcase	Mgea5	S	364	0.204267	0.422396
Q6PCP5	Mitochondrial fission factor	Mff	S	131	0.0745206	0.211781			A2AIV2	Protein virilizer homolog	Kiaa1429	S	1577	-4.71233	-0.846453			Q8BI84	Melanoma inhibitory activity protein 3	Mia3	S	1770	0.0810909	-0.382324
Q9DC37	Major facilitator superfamily domain-containing protein 1	Mfsd1	S	20	-0.590802	-0.947215			A2AIV2	Protein virilizer homolog	Kiaa1429	S	1578	-0.125929	-2.16963			Q8BI84	Melanoma inhibitory activity protein 3	Mia3	S	1915	-0.245731	0.515854
Q9EQQ9	Protein O-GlcNAcase	Mgea5	S	364	0.204267	1.02673			Q9EQW7	Kinesin-like protein KIF13A	Kif13a	S	1481	0.550164	0.364363			Q8VDP3	Protein-methionine sulfoxide oxidase MICAL1	Mical1	S	822	-0.269292	-0.792058
Q8BI84	Melanoma inhibitory activity protein 3	Mia3	S	1733	-0.275218	-0.735279			Q6P9L6	Kinesin-like protein KIF15	Kif15	S	568	0.478924	0.223705			Q8BGV8	Mitochondrial dynamics protein MID51	Mief1	S	94	0.240049	0.799819
Q8BI84	Melanoma inhibitory activity protein 3	Mia3	S	1769	-0.502158	-0.663643			P33173	Kinesin-like protein KIF1A	Kif1a	S	418	-0.585715	-0.535972			Q9JM52	Misshapen-like kinase 1	Mink1	S	603	1.22763	1.45834
Q8BI84	Melanoma inhibitory activity protein 3	Mia3	S	1770	0.0810909	-0.367141			P33173	Kinesin-like protein KIF1A	Kif1a	S	937	1.02633	0.092496			Q9JM52	Misshapen-like kinase 1	Mink1	S	729	0.043155	0.0705584
Q8BI84	Melanoma inhibitory activity protein 3	Mia3	S	1915	-0.245731	0.757934			P33173	Kinesin-like protein KIF1A	Kif1a	S	1533	0.690493	0.259931			Q9JM52	Misshapen-like kinase 1	Mink1	S	746	-0.0911682	-0.726132
Q8VDP3	Protein-methionine sulfoxide oxidase MICAL1	Mical1	S	822	-0.269292	-1.21811			P33173	Kinesin-like protein KIF1A	Kif1a	S	1537	0.280744	0.362542			E9PVX6		Mki67	S	125	-0.0030036	0.983688
Q8BGV8	Mitochondrial dynamics protein MID51	Mief1	S	94	0.240049	0.476763			Q60575	Kinesin-like protein KIF1B	Kif1b	S	1054	1.24087	0.652706			E9PVX6		Mki67	S	162	-0.317169	-0.241138
Q9JM52	Misshapen-like kinase 1	Mink1	S	603	1.22763	1.61604			Q60575	Kinesin-like protein KIF1B	Kif1b	S	1057	1.24087	0.652706			E9PVX6		Mki67	S	286	-0.0666602	-2.95353
Q9JM52	Misshapen-like kinase 1	Mink1	S	729	0.043155	0.170199			Q60575	Kinesin-like protein KIF1B	Kif1b	S	1454	0.330113	0.16195			E9PVX6		Mki67	S	337	0.297058	0.288331
Q9JM52	Misshapen-like kinase 1	Mink1	S	746	-0.0911682	-0.544828			Q60575	Kinesin-like protein KIF1B	Kif1b	S	1659	1.17941	1.41607			E9PVX6		Mki67	S	588	-0.250371	-0.166095
E9PVX6		Mki67	S	125	-0.0030036	0.727688			O35071	Kinesin-like protein KIF1C	Kif1c	S	1089	-0.860831	-0.666454			E9PVX6		Mki67	S	2333	-0.654216	-2.03006
E9PVX6		Mki67	S	162	-0.317169	-0.0497542			Q9QXL1	Kinesin-like protein KIF21B	Kif21b	S	1150	-0.495489	-0.383184			E9PVX6		Mki67	S	2390	0.364488	1.0179
E9PVX6		Mki67	S	286	-0.0666602	-0.759855			Q9QXL1	Kinesin-like protein KIF21B	Kif21b	S	1217	-1.30816	-0.315918			E9PVX6		Mki67	S	2425	-0.131633	0.369927
E9PVX6		Mki67	S	337	0.297058	0.226413			Q9QXL1	Kinesin-like protein KIF21B	Kif21b	T	1234	-0.87268	-0.784975			E9PVX6		Mki67	S	2646	0.335189	1.05457
E9PVX6		Mki67	S	588	-0.250371	-0.159684			Q9QXL1	Kinesin-like protein KIF21B	Kif21b	T	1239	-0.934479	-0.519713			E9PVX6		Mki67	S	2647	0.335189	0.249374
E9PVX6		Mki67	S	2333	-0.654216	-1.07396			Q9QXL1	Kinesin-like protein KIF21B	Kif21b	S	1242	-0.176438	-0.0979726			E9PVX6		Mki67	S	2649	0.335189	0.665643
E9PVX6		Mki67	S	2390	0.364488	1.88992			Q9QXL1	Kinesin-like protein KIF21B	Kif21b	S	1243	-0.75754	-0.414171			E9PVX6		Mki67	S	2980	-0.931164	-0.943949
E9PVX6		Mki67	S	2646	0.335189	0.713325			P28741	Kinesin-like protein KIF3A	Kif3a	S	689	0.0613321	-0.502079			Q8K4J6	MKL/myocardin-like protein 1	Mkl1	T	488	0.210158	-0.610599
E9PVX6		Mki67	S	2647	0.335189	0.444355			P33174	Chromosome-associated kinesin KIF4	Kif4	S	1224	0.879956	1.32647			Q8K4J6	MKL/myocardin-like protein 1	Mkl1	S	492	0.210158	-0.648321
E9PVX6		Mki67	S	2649	0.335189	0.611484			Q61768	Kinesin-1 heavy chain	Kif5b	S	945	-0.162591	0.609636			Q8K4J6	MKL/myocardin-like protein 1	Mkl1	S	548	0.230305	0.00886984
E9PVX6		Mki67	S	2980	-0.931164	-1.07453			P70188	Kinesin-associated protein 3	Kifap3	S	60	1.02945	0.313003			Q8CDB0	MAP kinase-interacting serine/threonine-protein kinase 2	Mknk2	S	434	0.57069	0.56197
Q8K4J6	MKL/myocardin-like protein 1	Mkl1	T	488	0.210158	-0.0208755			Q9QWT9	Kinesin-like protein KIFC1	Kifc1	S	492	-0.0986467	-0.294295			Q99KX1	Myeloid leukemia factor 2	Mlf2	S	237	0.199165	-0.0749586
Q8K4J6	MKL/myocardin-like protein 1	Mkl1	S	492	0.210158	-0.0208755			O88447	Kinesin light chain 1	Klc1	S	459	-0.36256	-0.51814			Q9JK91	DNA mismatch repair protein Mlh1	Mlh1	S	472	-0.319546	0.964566
Q8K4J6	MKL/myocardin-like protein 1	Mkl1	S	548	0.230305	-0.198167			Q91W40	Kinesin light chain 3	Klc3	S	467	0.44797	0.461264			O08609	Max-like protein X	Mlx	S	45	0.461134	0.508357
Q99KX1	Myeloid leukemia factor 2	Mlf2	S	237	0.199165	-0.28509			Q91W40	Kinesin light chain 3	Klc3	S	499	-0.0317423	0.340792			Q99LX5	Multiple myeloma tumor-associated protein 2 homolog	Mmtag2	S	232	-0.0570557	-0.126546
Q9JK91	DNA mismatch repair protein Mlh1	Mlh1	S	472	-0.319546	-1.36393			Q91W40	Kinesin light chain 3	Klc3	S	501	-2.01413	-1.09172			P51949	CDK-activating kinase assembly factor MAT1	Mnat1	S	279	-0.0900322	0.58192
O08609	Max-like protein X	Mlx	S	45	0.461134	0.285129			Q91W40	Kinesin light chain 3	Klc3	S	506	1.34317	0.854706			Q921Y0	MOB kinase activator 1A;MOB kinase activator 1B	Mob1a;Mob1b	T	35	0.343306	-0.407843
Q99LX5	Multiple myeloma tumor-associated protein 2 homolog	Mmtag2	S	232	-0.0570557	-0.275123			Q91W40	Kinesin light chain 3;Ankyrin repeat domain-containing protein SOWAHA	Klc3;Sowaha	S	431	-0.840846	-0.993884			Q8BSU7	MOB kinase activator 3A	Mob3a	S	38	0.136491	0.0686744
P51949	CDK-activating kinase assembly factor MAT1	Mnat1	S	279	-0.0900322	0.236202			Q9DBS5	Kinesin light chain 4	Klc4	S	566	-0.670812	-2.22796			Q80TL7	Protein MON2 homolog	Mon2	S	1213	-0.386216	-1.50536
Q921Y0	MOB kinase activator 1A;MOB kinase activator 1B	Mob1a;Mob1b	T	35	0.343306	-0.948139			Q9DBS5	Kinesin light chain 4	Klc4	S	590	1.71512	1.3672			Q69ZX6	MORC family CW-type zinc finger protein 2A	Morc2a	S	741	-0.288969	-0.509566
Q8BSU7	MOB kinase activator 3A	Mob3a	S	38	0.136491	0.0514655			Q9DBS5	Kinesin light chain 4	Klc4	S	611	-0.2449	-0.117859			Q69ZX6	MORC family CW-type zinc finger protein 2A	Morc2a	S	854	0.303339	1.24357
Q6PDG8	Vacuolar fusion protein MON1 homolog A	Mon1a	S	91	0.824522	0.847594			Q9JJZ6	Krueppel-like factor 13	Klf13	S	163	0.532255	0.297238			Q810V0	U3 small nucleolar ribonucleoprotein protein MPP10	Mphosph10	T	345	0.131995	-0.487633
Q80TL7	Protein MON2 homolog	Mon2	S	1213	-0.386216	-1.85855			P55200	Histone-lysine N-methyltransferase 2A;MLL cleavage product N320;MLL cleavage product C180	Kmt2a	S	140	0.105234	0.470965			Q810V0	U3 small nucleolar ribonucleoprotein protein MPP10	Mphosph10	S	346	-0.939631	0.223454
Q69ZX6	MORC family CW-type zinc finger protein 2A	Morc2a	S	741	-0.288969	-0.596431			P55200	Histone-lysine N-methyltransferase 2A;MLL cleavage product N320;MLL cleavage product C180	Kmt2a	S	151	0.593873	0.337898			Q9D1Q1	M-phase phosphoprotein 6	Mphosph6	S	111	0.156371	-0.251561
P23249	Putative helicase MOV-10	Mov10	S	967	0.642413	0.78954			P55200	Histone-lysine N-methyltransferase 2A;MLL cleavage product N320;MLL cleavage product C180	Kmt2a	S	1839	-1.43162	-1.33781			Q3TYA6	M-phase phosphoprotein 8	Mphosph8	S	51	-0.347066	-0.432831
Q810V0	U3 small nucleolar ribonucleoprotein protein MPP10	Mphosph10	T	345	0.131995	0.17572			P55200	Histone-lysine N-methyltransferase 2A;MLL cleavage product N320;MLL cleavage product C180	Kmt2a	T	1847	-0.458645	-0.344735			P70290	55 kDa erythrocyte membrane protein	Mpp1	S	110	0.396651	0.811632
Q810V0	U3 small nucleolar ribonucleoprotein protein MPP10	Mphosph10	S	346	-0.939631	0.000888927			P55200	Histone-lysine N-methyltransferase 2A;MLL cleavage product N320;MLL cleavage product C180	Kmt2a	T	3024	0.911353	1.29768			P97434	Myosin phosphatase Rho-interacting protein	Mprip	S	292	0.206349	0.499009
Q9D1Q1	M-phase phosphoprotein 6	Mphosph6	S	111	0.156371	-0.093602			P55200	Histone-lysine N-methyltransferase 2A;MLL cleavage product N320;MLL cleavage product C180	Kmt2a	S	3032	0.977597	0.989121			Q61216	Double-strand break repair protein MRE11A	Mre11a	S	648	0.411265	0.0548532
Q3TYA6	M-phase phosphoprotein 8	Mphosph8	S	51	-0.347066	-0.455453			O08550	Histone-lysine N-methyltransferase 2B	Kmt2b	S	826	0.608213	0.0541481			Q9DAT2	MRG/MORF4L-binding protein	Mrgbp	S	194	0.291947	0.231335
P70290	55 kDa erythrocyte membrane protein	Mpp1	S	110	0.396651	0.745014			O08550	Histone-lysine N-methyltransferase 2B	Kmt2b	S	866	0.58674	-1.28003			Q9DAT2	MRG/MORF4L-binding protein	Mrgbp	S	195	-0.0733796	0.196229
P97434	Myosin phosphatase Rho-interacting protein	Mprip	S	292	0.206349	0.92759			O08550	Histone-lysine N-methyltransferase 2B	Kmt2b	S	941	-1.76062	-0.42092			Q9D0Q7	39S ribosomal protein L45, mitochondrial	Mrpl45	S	39	-0.377788	-0.729892
Q61216	Double-strand break repair protein MRE11A	Mre11a	S	648	0.411265	0.861552			Q8BRH4	Histone-lysine N-methyltransferase 2C	Kmt2c	S	113	0.150676	0.0174323			Q6NZR2	Myb/SANT-like DNA-binding domain-containing protein 2	Msantd2	S	48	-0.126209	-0.410565
Q9DAT2	MRG/MORF4L-binding protein	Mrgbp	S	194	0.291947	0.198788			Q6PDK2	Histone-lysine N-methyltransferase 2D	Kmt2d	S	709	-0.792182	-0.561466			P54276	DNA mismatch repair protein Msh6	Msh6	S	63	-0.34571	-1.44772
Q9DAT2	MRG/MORF4L-binding protein	Mrgbp	S	195	-0.0733796	0.533012			Q6PDK2	Histone-lysine N-methyltransferase 2D	Kmt2d	S	727	0.876569	1.01551			Q6PDM1	Male-specific lethal 1 homolog	Msl1	S	127	0.129559	-0.240532
Q9D0Q7	39S ribosomal protein L45, mitochondrial	Mrpl45	S	39	-0.377788	-1.40792			Q6PDK2	Histone-lysine N-methyltransferase 2D	Kmt2d	S	2231	-0.0584178	-0.303845			Q9WVG9	Male-specific lethal 3 homolog	Msl3	S	404	-0.352147	-0.150893
Q6NZR2	Myb/SANT-like DNA-binding domain-containing protein 2	Msantd2	S	48	-0.126209	-0.034682			Q6PDK2	Histone-lysine N-methyltransferase 2D	Kmt2d	S	2299	1.50868	1.02101			Q9WVG9	Male-specific lethal 3 homolog	Msl3	T	409	-0.40762	-0.130389
P43247	DNA mismatch repair protein Msh2	Msh2	S	494	0.405941	0.14753			Q6PDK2	Histone-lysine N-methyltransferase 2D	Kmt2d	S	2318	1.21503	0.928777			P26041	Moesin	Msn	S	576	0.126386	-0.821262
P54276	DNA mismatch repair protein Msh6	Msh6	S	63	-0.34571	-0.750964			O35344	Importin subunit alpha-4	Kpna3	S	60	0.794635	0.280696			P02798	Metallothionein-2	Mt2	S	58	0.15661	-0.00142865
Q6PDM1	Male-specific lethal 1 homolog	Msl1	S	127	0.129559	-0.0096768			Q8VDQ9	Protein KRI1 homolog	Kri1	S	142	0.663929	-0.395364			Q8K4B0	Metastasis-associated protein MTA1	Mta1	S	449	-1.04289	0.678831
Q9WVG9	Male-specific lethal 3 homolog	Msl3	S	404	-0.352147	-0.266129			Q6S5J6	Krev interaction trapped protein 1	Krit1	S	276	-0.727897	-0.45374			Q8K4B0	Metastasis-associated protein MTA1	Mta1	S	576	-0.169542	0.301701
Q9WVG9	Male-specific lethal 3 homolog	Msl3	T	409	-0.40762	-0.206114			Q8VCW2	Keratin, type I cytoskeletal 25	Krt25	T	296	-3.57789	-1.94052			Q9R190	Metastasis-associated protein MTA2	Mta2	S	435	-0.854391	0.392138
P26041	Moesin	Msn	S	576	0.126386	-0.3027			Q61097	Kinase suppressor of Ras 1	Ksr1	T	390	0.694218	0.6962			Q924K8	Metastasis-associated protein MTA3	Mta3	S	516	-0.691332	-0.21932
P02798	Metallothionein-2	Mt2	S	58	0.15661	-0.410121			Q61097	Kinase suppressor of Ras 1	Ksr1	S	392	0.453075	0.0780006			Q07243	Metal regulatory transcription factor 1	Mtf1	S	5	-0.0396802	-1.1144
Q8K4B0	Metastasis-associated protein MTA1	Mta1	S	449	-1.04289	0.165022			Q9D1R2	Protein KTI12 homolog	Kti12	T	156	-0.166577	-0.915769			Q9CWE0	Mitochondrial fission regulator 1-like	Mtfr1l	S	100	-0.00889544	0.0581627
Q8K4B0	Metastasis-associated protein MTA1	Mta1	S	576	-0.169542	0.109931			Q9D1R2	Protein KTI12 homolog	Kti12	S	157	0.511437	0.482594			Q9D110	5-formyltetrahydrofolate cyclo-ligase	Mthfs	S	8	0.0727465	-0.343526
Q9R190	Metastasis-associated protein MTA2	Mta2	S	435	-0.854391	-0.376167			Q61595	Kinectin	Ktn1	S	75	0.353964	1.20854			Q9Z2C4	Myotubularin-related protein 1	Mtmr1	S	657	-0.470827	0.253311
Q924K8	Metastasis-associated protein MTA3	Mta3	S	516	-0.691332	-0.938406			P59178	Lethal(3)malignant brain tumor-like protein 2	L3mbtl2	S	687	1.12782	0.731338			Q80TA6	Myotubularin-related protein 12	Mtmr12	S	564	0.258894	-0.0488174
Q07243	Metal regulatory transcription factor 1	Mtf1	S	5	-0.0396802	-0.169882			Q8BLB7	Lethal(3)malignant brain tumor-like protein 3	L3mbtl3	T	604	0.252428	0.186416			Q9Z2D1	Myotubularin-related protein 2	Mtmr2	S	6	0.163532	0.870172
Q9CWE0	Mitochondrial fission regulator 1-like	Mtfr1l	S	100	-0.00889544	0.140225			Q8BLB7	Lethal(3)malignant brain tumor-like protein 3	L3mbtl3	S	605	-1.85746	-1.4362			Q9Z2D1	Myotubularin-related protein 2	Mtmr2	S	58	0.113871	0.142843
Q9D110	5-formyltetrahydrofolate cyclo-ligase	Mthfs	S	8	0.0727465	-1.15279			P57016	Ladinin-1	Lad1	S	405	-1.41449	-0.897102			Q9Z2D1	Myotubularin-related protein 2	Mtmr2	S	630	0.437302	0.858952
Q9Z2C4	Myotubularin-related protein 1	Mtmr1	S	656	-0.256109	0.0400681			Q6ZQ58	La-related protein 1	Larp1	S	494	-1.04347	-0.834259			Q8K296	Myotubularin-related protein 3	Mtmr3	S	633	-0.0805533	0.221445
Q9Z2C4	Myotubularin-related protein 1	Mtmr1	S	657	-0.470827	-0.0832027			Q6ZQ58	La-related protein 1	Larp1	S	498	-0.412577	-0.684111			Q78HU3	Multivesicular body subunit 12A	Mvb12a	S	161	0.42474	-0.0708764
Q80TA6	Myotubularin-related protein 12	Mtmr12	S	564	0.258894	0.163557			Q6ZQ58	La-related protein 1	Larp1	T	503	0.387972	-0.114526			Q78HU3	Multivesicular body subunit 12A	Mvb12a	S	168	-0.6248	-0.664363
Q9Z2D1	Myotubularin-related protein 2	Mtmr2	S	6	0.163532	0.575722			Q6ZQ58	La-related protein 1	Larp1	S	743	0.287708	0.237435			P06876	Transcriptional activator Myb	Myb	S	528	-0.226209	-0.174252
Q9Z2D1	Myotubularin-related protein 2	Mtmr2	S	58	0.113871	0.538579			Q6ZQ58	La-related protein 1	Larp1	S	751	0.182486	-0.81816			Q7TPV4	Myb-binding protein 1A	Mybbp1a	S	6	-0.597647	0.765037
Q9Z2D1	Myotubularin-related protein 2	Mtmr2	S	630	0.437302	1.02908			Q6A0A2	La-related protein 4B	Larp4b	S	603	-0.80886	-0.679647			Q7TPV4	Myb-binding protein 1A	Mybbp1a	S	1164	-0.780718	0.610547
Q8K296	Myotubularin-related protein 3	Mtmr3	S	633	-0.0805533	-0.266788			Q6A0A2	La-related protein 4B	Larp4b	S	739	1.21214	0.837434			Q7TPV4	Myb-binding protein 1A	Mybbp1a	S	1253	-0.988802	0.192132
Q78HU3	Multivesicular body subunit 12A	Mvb12a	S	161	0.42474	-0.0958663			Q05CL8	La-related protein 7	Larp7	S	237	-0.364584	-0.126866			Q7TPV4	Myb-binding protein 1A	Mybbp1a	S	1280	-0.672293	0.471916
Q78HU3	Multivesicular body subunit 12A	Mvb12a	S	168	-0.6248	-1.03798			Q05CL8	La-related protein 7	Larp7	S	253	-0.923539	-0.528454			Q7TPH6	E3 ubiquitin-protein ligase MYCBP2	Mycbp2	S	2823	0.531463	0.485945
P06876	Transcriptional activator Myb	Myb	S	528	-0.226209	-0.162667			Q05CL8	La-related protein 7	Larp7	S	256	-0.0701465	-0.610711			Q7TPH6	E3 ubiquitin-protein ligase MYCBP2	Mycbp2	S	2878	-0.321795	1.59478
Q7TPV4	Myb-binding protein 1A	Mybbp1a	S	6	-0.597647	0.158235			O54957	Linker for activation of T-cells family member 1	Lat	S	41	-0.240368	-0.429474			Q5SUV2	MYCBP-associated protein	Mycbpap	T	655	0.0925175	0.110921
Q7TPV4	Myb-binding protein 1A	Mybbp1a	S	1253	-0.988802	-0.544229			O54957	Linker for activation of T-cells family member 1	Lat	S	87	0.459606	0.371513			Q5SUV2	MYCBP-associated protein	Mycbpap	S	661	0.0925175	0.110921
Q7TPV4	Myb-binding protein 1A	Mybbp1a	S	1280	-0.672293	-0.525894			O54957	Linker for activation of T-cells family member 1	Lat	S	199	1.04495	1.16714			Q5SUV2	MYCBP-associated protein	Mycbpap	S	664	0.0925175	0.110921
Q7TPH6	E3 ubiquitin-protein ligase MYCBP2	Mycbp2	S	2823	0.531463	0.494593			Q8BYR2	Serine/threonine-protein kinase LATS1	Lats1	S	463	0.848734	0.865598			Q8VDD5	Myosin-9	Myh9	S	1714	0.025314	1.77611
Q7TPH6	E3 ubiquitin-protein ligase MYCBP2	Mycbp2	S	2878	-0.321795	1.94894			Q8BYR2	Serine/threonine-protein kinase LATS1	Lats1	S	612	-0.0707929	0.237932			Q8VDD5	Myosin-9	Myh9	T	1939	-0.17277	-1.04767
Q5SUV2	MYCBP-associated protein	Mycbpap	T	655	0.0925175	0.201348			Q9CX60	Protein LBH	Lbh	S	63	-0.416954	0.511237			Q8VDD5	Myosin-9	Myh9	S	1943	-0.236337	-1.11862
Q5SUV2	MYCBP-associated protein	Mycbpap	S	661	0.0925175	0.201348			Q3U9G9	Lamin-B receptor	Lbr	S	67	-0.905745	0.0297511			Q9CQ19	Myosin regulatory light polypeptide 9;Myosin regulatory light chain 12B	Myl9;Myl12b	T	19	1.03758	0.906214
Q5SUV2	MYCBP-associated protein	Mycbpap	S	664	0.0925175	0.201348			Q3U9G9	Lamin-B receptor	Lbr	S	71	-0.0142288	-0.0412625			Q9CQ19	Myosin regulatory light polypeptide 9;Myosin regulatory light chain 12B	Myl9;Myl12b	S	20	1.99666	1.94541
Q8VDD5	Myosin-9	Myh9	T	1939	-0.17277	-0.961396			Q3U9G9	Lamin-B receptor	Lbr	S	103	-1.80302	-0.815064			Q9JMH9	Unconventional myosin-XVIIIa	Myo18a	S	728	-0.627373	0.409498
Q8VDD5	Myosin-9	Myh9	S	1943	-0.236337	-1.11058			Q3U9G9	Lamin-B receptor	Lbr	S	105	-1.00055	-0.13087			Q9QY06	Unconventional myosin-IXb	Myo9b	S	1043	-0.00327089	0.154074
Q9CQ19	Myosin regulatory light polypeptide 9;Myosin regulatory light chain 12B	Myl9;Myl12b	T	19	1.03758	2.92879			Q80ST9	Lebercilin	Lca5	S	7	-0.131837	0.168871			Q9QY06	Unconventional myosin-IXb	Myo9b	S	1113	0.343095	0.18886
Q9CQ19	Myosin regulatory light polypeptide 9;Myosin regulatory light chain 12B	Myl9;Myl12b	S	20	1.99666	2.425			P06240	Proto-oncogene tyrosine-protein kinase LCK	Lck	Y	192	-0.0272045	-0.0752672			Q9QY06	Unconventional myosin-IXb	Myo9b	S	1175	-0.419289	-0.0912482
Q9JMH9	Unconventional myosin-XVIIIa	Myo18a	S	728	-0.627373	-0.12675			Q8BYR1	tRNA wybutosine-synthesizing protein 4	Lcmt2	S	426	2.04983	0.745952			Q9QY06	Unconventional myosin-IXb	Myo9b	S	1218	0.987074	1.05911
Q9QY06	Unconventional myosin-IXb	Myo9b	S	1043	-0.00327089	0.302204			Q61233	Plastin-2	Lcp1	S	5	0.145181	-0.0847103			Q9QY06	Unconventional myosin-IXb	Myo9b	S	1264	0.480284	1.50661
Q9QY06	Unconventional myosin-IXb	Myo9b	S	1113	0.343095	0.432443			Q61233	Plastin-2	Lcp1	S	7	-0.0782115	-0.876924			Q9QY06	Unconventional myosin-IXb	Myo9b	S	1302	0.33614	0.00726782
Q9QY06	Unconventional myosin-IXb	Myo9b	S	1175	-0.419289	0.0167291			Q61233	Plastin-2	Lcp1	S	257	-0.178836	-0.121678			Q9QY06	Unconventional myosin-IXb	Myo9b	T	1317	0.032503	-0.33565
Q9QY06	Unconventional myosin-IXb	Myo9b	S	1218	0.987074	1.49724			Q61233	Plastin-2	Lcp1	S	296	-0.262186	0.412197			Q9QY06	Unconventional myosin-IXb	Myo9b	T	1319	-0.0175086	-0.0787431
Q9QY06	Unconventional myosin-IXb	Myo9b	S	1220	0.152416	-0.0385407			Q61233	Plastin-2	Lcp1	S	474	0.964021	1.12375			Q9QY06	Unconventional myosin-IXb	Myo9b	S	1359	-0.660842	-1.46959
Q9QY06	Unconventional myosin-IXb	Myo9b	S	1264	0.480284	1.76304			P06151	L-lactate dehydrogenase A chain;L-lactate dehydrogenase C chain;L-lactate dehydrogenase B chain	Ldha;Ldhc;Ldhb	S	161	0.0540373	-0.389693			Q9QY06	Unconventional myosin-IXb	Myo9b	S	1371	-0.102577	-0.357062
Q9QY06	Unconventional myosin-IXb	Myo9b	S	1302	0.33614	-0.0538665			Q8C142	Low density lipoprotein receptor adapter protein 1	Ldlrap1	S	198	-0.455078	-0.134081			Q9QY06	Unconventional myosin-IXb	Myo9b	S	1647	-0.290583	0.423926
Q9QY06	Unconventional myosin-IXb	Myo9b	T	1317	0.032503	-1.33856			Q9WU40	Inner nuclear membrane protein Man1	Lemd3	S	14	1.20924	0.709472			Q69ZN7	Myoferlin	Myof	S	174	0.0194053	-0.79854
Q9QY06	Unconventional myosin-IXb	Myo9b	T	1319	-0.0175086	-0.153052			Q9WU40	Inner nuclear membrane protein Man1	Lemd3	S	140	-0.128843	-0.200097			Q9CQ25	Mitotic-spindle organizing protein 2	Mzt2	S	140	-0.606939	-0.670877
Q9QY06	Unconventional myosin-IXb	Myo9b	S	1359	-0.660842	-1.08895			Q5XJE5	RNA polymerase-associated protein LEO1	Leo1	S	631	-0.16282	-0.302761			Q6A037	NEDD4-binding protein 1	N4bp1	S	299	0.141214	0.504078
Q69ZN7	Myoferlin	Myof	S	174	0.0194053	-0.335553			Q5XJE5	RNA polymerase-associated protein LEO1	Leo1	S	659	-0.850927	-0.828656			Q8JZS6	NEDD4-binding protein 2-like 2	N4bp2l2	S	28	0.0039286	0.255521
Q9CQ25	Mitotic-spindle organizing protein 2	Mzt2	S	140	-0.606939	0.00927255			P16045	Galectin-1	Lgals1	S	8	-0.31737	0.168676			Q61127	NGFI-A-binding protein 2	Nab2	S	171	0.203919	-0.704611
Q6A037	NEDD4-binding protein 1	N4bp1	S	299	0.141214	0.842301			P37913	DNA ligase 1	Lig1	S	49	0.950423	-0.0185353			P58058	NAD kinase	Nadk	S	48	-0.141749	-0.376324
Q8JZS6	NEDD4-binding protein 2-like 2	N4bp2l2	S	28	0.0039286	0.327826			P37913	DNA ligase 1	Lig1	S	51	-0.0503916	0.0400438			P58058	NAD kinase	Nadk	S	50	-0.142455	-0.414854
Q61127	NGFI-A-binding protein 2	Nab2	S	159	-0.111482	-0.476426			P37913	DNA ligase 1	Lig1	T	77	0.129822	-0.113495			Q9QZ08	N-acetyl-D-glucosamine kinase	Nagk	S	76	0.387709	-0.216254
Q61127	NGFI-A-binding protein 2	Nab2	S	171	0.203919	-0.822707			Q8BGB5	LIM domain-containing protein 2	Limd2	S	30	-1.26032	-3.02112			Q99J77		Nans	S	275	0.317427	0.605069
P58058	NAD kinase	Nadk	S	48	-0.141749	-0.43515			Q9EQR5	Lck-interacting transmembrane adapter 1	Lime1	S	62	-1.91676	-0.584011			Q78ZA7	Nucleosome assembly protein 1-like 4	Nap1l4	S	7	-0.0640091	-1.2352
P58058	NAD kinase	Nadk	S	50	-0.142455	-0.364937			Q9EQR5	Lck-interacting transmembrane adapter 1	Lime1	S	66	-1.28294	0.245055			Q78ZA7	Nucleosome assembly protein 1-like 4	Nap1l4	S	304	0.630661	0.315948
Q9QZ08	N-acetyl-D-glucosamine kinase	Nagk	S	76	0.387709	0.343975			Q9EQR5	Lck-interacting transmembrane adapter 1	Lime1	S	80	-0.662344	-0.851729			Q9R207	Nibrin	Nbn	S	58	0.608091	0.973282
Q99J77		Nans	S	275	0.317427	0.913206			Q9EQR5	Lck-interacting transmembrane adapter 1	Lime1	S	87	-1.49333	-0.373949			P13595	Neural cell adhesion molecule 1	Ncam1	S	617	0.183632	-0.948888
Q78ZA7	Nucleosome assembly protein 1-like 4	Nap1l4	S	7	-0.0640091	0.0242817			Q9EQR5	Lck-interacting transmembrane adapter 1	Lime1	Y	175	1.0681	0.805528			Q8K2Z4	Condensin complex subunit 1	Ncapd2	S	1323	0.0104305	0.284729
Q9R207	Nibrin	Nbn	S	58	0.608091	1.08351			Q9EQR5	Lck-interacting transmembrane adapter 1	Lime1	Y	207	0.839781	0.491476			Q3UYV9	Nuclear cap-binding protein subunit 1	Ncbp1	T	21	0.287256	0.0754315
P13595	Neural cell adhesion molecule 1	Ncam1	S	617	0.183632	-0.334258			Q9EQR5	Lck-interacting transmembrane adapter 1	Lime1	Y	242	0.698144	0.541136			Q3UYV9	Nuclear cap-binding protein subunit 1	Ncbp1	S	22	-0.063591	0.184356
Q8K2Z4	Condensin complex subunit 1	Ncapd2	S	1323	0.0104305	0.960124			O54785	LIM domain kinase 2	Limk2	S	287	0.222666	-0.482713			P97369	Neutrophil cytosol factor 4	Ncf4	S	161	0.362207	0.127507
P97369	Neutrophil cytosol factor 4	Ncf4	S	161	0.362207	0.887998			Q9D8N6	Protein lin-37 homolog	Lin37	T	47	-3.79285	-4.69592			Q99M51	Cytoplasmic protein NCK1	Nck1	S	85	-0.222626	-0.0472276
Q99M51	Cytoplasmic protein NCK1	Nck1	S	85	-0.222626	-2.63398			Q9D8N6	Protein lin-37 homolog	Lin37	S	135	0.456219	-0.631887			P09405	Nucleolin	Ncl	S	425	-0.125612	0.144102
P09405	Nucleolin	Ncl	S	425	-0.125612	-0.0387515			Q9D8N6	Protein lin-37 homolog	Lin37	S	138	-0.0605562	-0.0457907			P09405	Nucleolin	Ncl	S	616	0.00711688	-0.588629
P70365	Nuclear receptor coactivator 1	Ncoa1	S	22	-0.0934428	-0.258991			Q9D8N6	Protein lin-37 homolog	Lin37	S	182	0.563786	0.707635			P70365	Nuclear receptor coactivator 1	Ncoa1	S	22	-0.0934428	-0.266018
P70365	Nuclear receptor coactivator 1	Ncoa1	S	395	0.283755	-0.583869			Q571G4	Protein lin-54 homolog	Lin54	S	635	-0.790998	-0.774791			P70365	Nuclear receptor coactivator 1	Ncoa1	S	395	0.283755	-0.740742
P70365	Nuclear receptor coactivator 1	Ncoa1	S	702	-0.905133	-0.844035			P54310	Hormone-sensitive lipase	Lipe	S	557	-0.152064	0.0431032			P70365	Nuclear receptor coactivator 1	Ncoa1	S	702	-0.905133	-0.274142
Q61026	Nuclear receptor coactivator 2	Ncoa2	S	29	0.0793249	0.561517			P54310	Hormone-sensitive lipase	Lipe	S	559	-0.327805	-0.799814			Q61026	Nuclear receptor coactivator 2	Ncoa2	S	29	0.0793249	0.453692
Q61026	Nuclear receptor coactivator 2	Ncoa2	S	493	0.314213	0.376005			P54310	Hormone-sensitive lipase	Lipe	S	651	0.800263	0.638005			Q61026	Nuclear receptor coactivator 2	Ncoa2	S	493	0.314213	-0.348646
Q61026	Nuclear receptor coactivator 2	Ncoa2	S	699	0.200558	0.505427			Q80Y17	Lethal(2) giant larvae protein homolog 1	Llgl1	S	964	1.34847	-0.283916			Q61026	Nuclear receptor coactivator 2	Ncoa2	S	699	0.200558	-0.476892
O09000	Nuclear receptor coactivator 3	Ncoa3	S	215	0.212922	0.141775			Q3TJ91	Lethal(2) giant larvae protein homolog 2	Llgl2	S	1022	-0.271734	-0.248426			O09000	Nuclear receptor coactivator 3	Ncoa3	S	215	0.212922	0.0426767
O09000	Nuclear receptor coactivator 3	Ncoa3	S	687	0.114117	2.09942			P48678	Prelamin-A/C;Lamin-A/C	Lmna	S	17	-0.176283	-0.228642			O09000	Nuclear receptor coactivator 3	Ncoa3	S	687	0.114117	0.130186
O09000	Nuclear receptor coactivator 3	Ncoa3	S	847	-0.0633123	-0.429796			P48678	Prelamin-A/C;Lamin-A/C	Lmna	S	18	0.672538	0.648648			O09000	Nuclear receptor coactivator 3	Ncoa3	S	847	-0.0633123	-0.896557
O09000	Nuclear receptor coactivator 3	Ncoa3	S	850	-0.0630336	-0.358608			P48678	Prelamin-A/C;Lamin-A/C	Lmna	S	22	-0.927306	0.0723007			O09000	Nuclear receptor coactivator 3	Ncoa3	S	850	-0.0630336	-0.189536
O09000	Nuclear receptor coactivator 3	Ncoa3	S	1304	0.0943924	0.137305			P48678	Prelamin-A/C;Lamin-A/C	Lmna	S	390	1.17554	-0.175409			O09000	Nuclear receptor coactivator 3	Ncoa3	S	1304	0.0943924	0.185837
Q91W39	Nuclear receptor coactivator 5	Ncoa5	S	378	0.239936	-0.454421			P48678	Prelamin-A/C;Lamin-A/C	Lmna	S	392	-1.48163	0.691311			Q91W39	Nuclear receptor coactivator 5	Ncoa5	S	378	0.239936	-0.822815
Q6DFV7	Nuclear receptor coactivator 7	Ncoa7	S	214	-0.283115	-0.679988			P14733	Lamin-B1	Lmnb1	S	14	-0.303121	-0.322496			Q6DFV7	Nuclear receptor coactivator 7	Ncoa7	S	214	-0.283115	-0.70688
Q60974	Nuclear receptor corepressor 1	Ncor1	S	779	0.269554	0.444405			P14733	Lamin-B1	Lmnb1	S	17	0.0106311	-1.51007			Q60974	Nuclear receptor corepressor 1	Ncor1	S	1481	-0.324848	0.624579
Q60974	Nuclear receptor corepressor 1	Ncor1	S	1481	-0.324848	0.660861			P14733	Lamin-B1	Lmnb1	T	21	-0.480238	-0.0239602			Q9WU42	Nuclear receptor corepressor 2	Ncor2	S	149	-0.208196	-1.29784
Q60974	Nuclear receptor corepressor 1	Ncor1	S	2198	0.338779	-0.115147			P14733	Lamin-B1	Lmnb1	S	24	-1.78455	-2.54993			Q9WU42	Nuclear receptor corepressor 2	Ncor2	S	1220	-0.00500948	-0.322496
Q9WU42	Nuclear receptor corepressor 2	Ncor2	S	152	0.324686	-0.413033			P14733	Lamin-B1	Lmnb1	S	405	-1.55736	-2.78039			Q9WU42	Nuclear receptor corepressor 2	Ncor2	S	2181	-0.14496	0.226899
Q9WU42	Nuclear receptor corepressor 2	Ncor2	S	1220	-0.00500948	-0.80886			P14733	Lamin-B1;Lamin-B2	Lmnb1;Lmnb2	S	392	-0.062055	-0.0872752			Q9WU42	Nuclear receptor corepressor 2	Ncor2	S	2215	-0.479651	-1.47699
Q62433	Protein NDRG1	Ndrg1	S	2	0.0340667	-0.542236			P14733	Lamin-B1;Lamin-B2	Lmnb1;Lmnb2	S	394	-0.824159	-0.599683			Q9D0F1	Kinetochore protein NDC80 homolog	Ndc80	S	242	0.172908	0.0297511
Q62433	Protein NDRG1	Ndrg1	S	326	0.429797	0.299928			P21619	Lamin-B2	Lmnb2	T	444	0.200991	0.693803			Q62433	Protein NDRG1	Ndrg1	S	2	0.0340667	-0.599794
Q62433	Protein NDRG1	Ndrg1	S	330	0.000466666	-4.6012			Q3UHZ5	Leiomodin-2	Lmod2	S	353	0.586876	0.646638			Q62433	Protein NDRG1	Ndrg1	S	326	0.429797	0.384361
Q62433	Protein NDRG1	Ndrg1	S	333	-0.448981	-1.43506			Q7TQ95	Protein lunapark	Lnp	S	411	-0.74167	0.130654			Q62433	Protein NDRG1	Ndrg1	S	330	0.000466666	-1.28978
Q62433	Protein NDRG1	Ndrg1	S	336	0.26889	0.0661749			Q8C129	Leucyl-cystinyl aminopeptidase	Lnpep	S	91	0.161296	-0.0136481			Q62433	Protein NDRG1	Ndrg1	S	333	-0.448981	-0.536291
Q9QYG0	Protein NDRG2	Ndrg2	T	330	-0.140705	-0.738129			Q99N69	Leupaxin	Lpxn	T	53	0.9215	1.0864			Q62433	Protein NDRG1	Ndrg1	S	336	0.26889	-0.340649
Q9QYG0	Protein NDRG2	Ndrg2	S	332	-0.0195347	-3.72191			Q99N69	Leupaxin	Lpxn	S	54	1.03186	0.980277			Q9QYG0	Protein NDRG2	Ndrg2	T	330	-0.140705	-2.23794
Q9QYG0	Protein NDRG2	Ndrg2	S	335	-1.03691	-3.54927			Q9ESE1	Lipopolysaccharide-responsive and beige-like anchor protein	Lrba	S	994	0.557061	0.329997			Q9QYG0	Protein NDRG2	Ndrg2	S	332	-0.0195347	-3.92795
Q9QYG0	Protein NDRG2	Ndrg2	S	338	-0.629001	0.373103			Q921G6	Leucine-rich repeat and calponin homology domain-containing protein 4	Lrch4	S	275	-0.495972	-0.645913			Q9QYG0	Protein NDRG2	Ndrg2	S	335	-1.03691	-3.62749
Q8CFI0	E3 ubiquitin-protein ligase NEDD4-like	Nedd4l	S	477	0.0356288	0.110502			Q921G6	Leucine-rich repeat and calponin homology domain-containing protein 4	Lrch4	S	281	-0.495972	0.336913			Q9QYG0	Protein NDRG2	Ndrg2	S	338	-0.629001	-0.0409611
Q8K203	Endonuclease 8-like 3	Neil3	T	384	0.0852451	-1.32054			Q80XU8	Leucine-rich repeat and fibronectin type-III domain-containing protein 4	Lrfn4	S	627	-0.387486	-0.528876			P33215	Protein NEDD1	Nedd1	S	379	-0.242225	-0.606802
Q8K203	Endonuclease 8-like 3	Neil3	T	390	0.0852451	-1.32054			Q8K1C9	Leucine-rich repeat-containing protein 41	Lrrc41	S	330	-0.398804	0.146486			P46935	E3 ubiquitin-protein ligase NEDD4	Nedd4	S	309	0.953794	0.537911
P51954	Serine/threonine-protein kinase Nek1	Nek1	S	997	0.0419897	-0.51344			Q8R502	Volume-regulated anion channel subunit LRRC8C	Lrrc8c	T	198	-0.652741	-0.406871			Q8CFI0	E3 ubiquitin-protein ligase NEDD4-like	Nedd4l	S	477	0.0356288	-0.325612
P51954	Serine/threonine-protein kinase Nek1	Nek1	S	1071	0.339411	0.179771			Q8R502	Volume-regulated anion channel subunit LRRC8C	Lrrc8c	S	212	0.147777	0.0717434			P51954	Serine/threonine-protein kinase Nek1	Nek1	S	997	0.0419897	-0.423275
Q8K1R7	Serine/threonine-protein kinase Nek9	Nek9	S	332	0.415371	0.64983			Q8R502	Volume-regulated anion channel subunit LRRC8C	Lrrc8c	S	215	0.149689	0.0344777			P51954	Serine/threonine-protein kinase Nek1	Nek1	S	1071	0.339411	0.0153327
Q8BG30	Negative elongation factor A	Nelfa	S	363	0.290858	-2.36928			Q8C0R9	Leucine-rich repeat and death domain-containing protein 1	Lrrd1	S	581	-5.00128	-3.10426			Q8K1R7	Serine/threonine-protein kinase Nek9	Nek9	S	332	0.415371	-0.577986
Q8C4Y3	Negative elongation factor B	Nelfb	T	564	0.153016	0.913315			Q3UZ39	Leucine-rich repeat flightless-interacting protein 1	Lrrfip1	T	2	2.83452	1.97953			Q8BG30	Negative elongation factor A	Nelfa	S	363	0.290858	-1.19179
P19426	Negative elongation factor E	Nelfe	S	49	0.634016	1.53403			Q3UZ39	Leucine-rich repeat flightless-interacting protein 1	Lrrfip1	S	3	2.83452	1.97953			Q8C4Y3	Negative elongation factor B	Nelfb	T	564	0.153016	0.175435
P19426	Negative elongation factor E	Nelfe	S	51	0.790078	0.202121			Q3UZ39	Leucine-rich repeat flightless-interacting protein 1	Lrrfip1	S	16	1.71314	0.543951			P19426	Negative elongation factor E	Nelfe	S	49	0.634016	0.137261
P19426	Negative elongation factor E	Nelfe	S	115	0.216599	0.82248			Q3UZ39	Leucine-rich repeat flightless-interacting protein 1	Lrrfip1	S	88	-0.161137	-0.764803			P19426	Negative elongation factor E	Nelfe	S	51	0.790078	0.510724
P19426	Negative elongation factor E	Nelfe	S	255	-0.0669396	-1.08821			Q3UZ39	Leucine-rich repeat flightless-interacting protein 1	Lrrfip1	T	91	0.219027	-4.08586			P19426	Negative elongation factor E	Nelfe	S	115	0.216599	1.29855
Q8CCP0	Nuclear export mediator factor Nemf	Nemf	S	417	-0.443585	-0.679879			Q3UZ39	Leucine-rich repeat flightless-interacting protein 1	Lrrfip1	S	302	0.846491	-0.676133			P19426	Negative elongation factor E	Nelfe	S	255	-0.0669396	-0.428193
Q9WV30	Nuclear factor of activated T-cells 5	Nfat5	S	559	-0.0183187	-0.680317			Q3UZ39	Leucine-rich repeat flightless-interacting protein 1	Lrrfip1	S	547	1.1286	1.13892			Q8CCP0	Nuclear export mediator factor Nemf	Nemf	S	417	-0.443585	0.0572481
Q9WV30	Nuclear factor of activated T-cells 5	Nfat5	S	560	-0.0183187	-0.680317			Q3UZ39	Leucine-rich repeat flightless-interacting protein 1	Lrrfip1	S	603	-0.167345	-0.30502			Q9WV30	Nuclear factor of activated T-cells 5	Nfat5	S	559	-0.0183187	-0.0201681
O88942	Nuclear factor of activated T-cells, cytoplasmic 1	Nfatc1	S	235	-0.119428	-0.15465			Q3UZ39	Leucine-rich repeat flightless-interacting protein 1	Lrrfip1	S	605	0.764996	-0.220599			Q9WV30	Nuclear factor of activated T-cells 5	Nfat5	S	560	-0.0183187	-0.0201681
O88942	Nuclear factor of activated T-cells, cytoplasmic 1	Nfatc1	S	241	-0.119428	-0.15465			Q91WK0	Leucine-rich repeat flightless-interacting protein 2	Lrrfip2	S	111	-0.271238	0.443766			O88942	Nuclear factor of activated T-cells, cytoplasmic 1	Nfatc1	S	235	-0.119428	-0.326806
O88942	Nuclear factor of activated T-cells, cytoplasmic 1	Nfatc1	T	242	-0.191729	-0.15465			Q8BUV6	U7 snRNA-associated Sm-like protein LSm11	Lsm11	S	15	-0.257764	-0.555642			O88942	Nuclear factor of activated T-cells, cytoplasmic 1	Nfatc1	T	242	-0.191729	-0.326806
O88942	Nuclear factor of activated T-cells, cytoplasmic 1	Nfatc1	S	243	-0.191729	-0.15465			Q9D0R8	Protein LSM12 homolog	Lsm12	S	182	0.429449	0.0611839			O88942	Nuclear factor of activated T-cells, cytoplasmic 1	Nfatc1	S	243	-0.191729	-0.326806
Q60591	Nuclear factor of activated T-cells, cytoplasmic 2	Nfatc2	S	136	0.0698272	-0.709772			Q9D0R8	Protein LSM12 homolog	Lsm12	S	194	2.02056	1.36237			Q60591	Nuclear factor of activated T-cells, cytoplasmic 2	Nfatc2	S	136	0.0698272	-0.715872
Q60591	Nuclear factor of activated T-cells, cytoplasmic 2	Nfatc2	S	150	0.567814	0.961284			Q9D0R8	Protein LSM12 homolog	Lsm12	S	195	0.429449	1.36237			Q60591	Nuclear factor of activated T-cells, cytoplasmic 2	Nfatc2	S	150	0.567814	0.491789
Q60591	Nuclear factor of activated T-cells, cytoplasmic 2	Nfatc2	S	219	-0.337531	-0.274461			Q8K2F8	Protein LSM14 homolog A	Lsm14a	S	183	0.243442	0.770456			Q60591	Nuclear factor of activated T-cells, cytoplasmic 2	Nfatc2	S	219	-0.337531	-1.29021
Q60591	Nuclear factor of activated T-cells, cytoplasmic 2	Nfatc2	S	223	-0.245889	-0.623363			Q8K2F8	Protein LSM14 homolog A	Lsm14a	S	216	0.497309	0.298548			Q60591	Nuclear factor of activated T-cells, cytoplasmic 2	Nfatc2	S	223	-0.245889	-0.21668
Q60591	Nuclear factor of activated T-cells, cytoplasmic 2	Nfatc2	S	238	0.231101	0.145119			P19973	Lymphocyte-specific protein 1	Lsp1	S	63	0.889624	1.41431			Q60591	Nuclear factor of activated T-cells, cytoplasmic 2	Nfatc2	S	238	0.231101	0.0611137
Q60591	Nuclear factor of activated T-cells, cytoplasmic 2	Nfatc2	S	245	-0.123243	-0.21355			P19973	Lymphocyte-specific protein 1	Lsp1	T	166	1.27233	1.47637			Q60591	Nuclear factor of activated T-cells, cytoplasmic 2	Nfatc2	S	245	-0.123243	-0.121439
Q60591	Nuclear factor of activated T-cells, cytoplasmic 2	Nfatc2	S	257	-0.219843	0.328207			P19973	Lymphocyte-specific protein 1	Lsp1	S	168	-0.150848	1.30093			Q60591	Nuclear factor of activated T-cells, cytoplasmic 2	Nfatc2	S	257	-0.219843	0.632111
Q60591	Nuclear factor of activated T-cells, cytoplasmic 2	Nfatc2	S	270	-0.287064	0.681394			P19973	Lymphocyte-specific protein 1	Lsp1	S	179	-0.926006	-0.441755			Q60591	Nuclear factor of activated T-cells, cytoplasmic 2	Nfatc2	S	270	-0.287064	0.384866
Q60591	Nuclear factor of activated T-cells, cytoplasmic 2	Nfatc2	S	328	-0.224183	-0.28801			P19973	Lymphocyte-specific protein 1	Lsp1	S	180	-2.11015	-0.630753			Q60591	Nuclear factor of activated T-cells, cytoplasmic 2	Nfatc2	S	328	-0.224183	-1.84938
Q60591	Nuclear factor of activated T-cells, cytoplasmic 2	Nfatc2	S	738	0.164365	-1.23982			P19973	Lymphocyte-specific protein 1	Lsp1	S	184	-0.558564	-0.335558			Q60591	Nuclear factor of activated T-cells, cytoplasmic 2	Nfatc2	S	738	0.164365	-0.173591
Q60591	Nuclear factor of activated T-cells, cytoplasmic 2	Nfatc2	S	739	0.130047	-3.4124			P19973	Lymphocyte-specific protein 1	Lsp1	T	186	-0.421711	-0.686938			Q60591	Nuclear factor of activated T-cells, cytoplasmic 2	Nfatc2	S	739	0.130047	-3.64644
Q60591	Nuclear factor of activated T-cells, cytoplasmic 2	Nfatc2	S	860	0.779629	1.19786			P19973	Lymphocyte-specific protein 1	Lsp1	T	187	0.0368046	-1.48089			Q60591	Nuclear factor of activated T-cells, cytoplasmic 2	Nfatc2	S	860	0.779629	2.07416
P25799	Nuclear factor NF-kappa-B p105 subunit;Nuclear factor NF-kappa-B p50 subunit	Nfkb1	T	942	-0.41299	-0.762637			P19973	Lymphocyte-specific protein 1	Lsp1	S	195	-0.857481	-1.9006			P25799	Nuclear factor NF-kappa-B p105 subunit;Nuclear factor NF-kappa-B p50 subunit	Nfkb1	S	897	0.632554	1.00362
Q9WTK5	Nuclear factor NF-kappa-B p100 subunit;Nuclear factor NF-kappa-B p52 subunit	Nfkb2	T	425	0.735458	1.56887			P19973	Lymphocyte-specific protein 1	Lsp1	S	239	-2.19969	-1.62706			P25799	Nuclear factor NF-kappa-B p105 subunit;Nuclear factor NF-kappa-B p50 subunit	Nfkb1	T	942	-0.41299	-0.801472
Q6PIJ4	Nuclear factor related to kappa-B-binding protein	Nfrkb	S	1288	0.914291	-0.168729			P19973	Lymphocyte-specific protein 1	Lsp1	S	243	-0.128095	-0.0696463			Q9WTK5	Nuclear factor NF-kappa-B p100 subunit;Nuclear factor NF-kappa-B p52 subunit	Nfkb2	T	425	0.735458	0.572004
O88322	Nidogen-2	Nid2	Y	970	1.30372	2.31576			O88855	Leukotriene B4 receptor 1	Ltb4r	S	310	-1.95858	-0.414952			Q6PIJ4	Nuclear factor related to kappa-B-binding protein	Nfrkb	S	1288	0.914291	-0.587418
Q6KCD5	Nipped-B-like protein	Nipbl	S	274	-0.130202	0.292017			O88855	Leukotriene B4 receptor 1	Ltb4r	S	313	-4.81724	-2.70044			O88322	Nidogen-2	Nid2	Y	970	1.30372	1.59174
[truncated: 2,281 more rows]
