# Supplementary material for: IL-23 signaling regulation of pro-inflammatory T-cell migration uncovered by phosphoproteomics
Source: PLoS Biol. 2020 Mar 23;18(3):e3000646. doi: 10.1371/journal.pbio.3000646 (PMC7117768; doi:10.1371/journal.pbio.3000646)
Supplement: S10 Data — (XLSX) [file pbio.3000646.s017.xlsx]

## Sheet: SS2a_Data
% IL-17a+	Untreated mice	Untreated mice	IMQ mice	IMQ mice
	Unstimulated	PDBu/Io	Unstimulated	PDBu/Io
1	0.103	61.1
2	1.02	44
3	0.564	31.7	1.534	95.4
4	0	50.5	3.759	97.5
5	1.7	64.3	15.3	86.6
6	2.64	56.7	14.4	93.4
7	3.49	84.1	17.2	90.7
8	0	89.9	2.25	92.33
9	0.408	96.1	4.12	95.8
Mean	1.10278	64.2667	8.36614	93.1043
SD	1.25649	21.7713	6.90246	3.6659

## Sheet: SS2b_Data
rel. MFI IL-7Ra	GFP-	GFP+ (IL-23R+)
1	1	2.07639
2	1	6.81667
3	1	4.21481
4	1	4.5404
5	1	4.40151
6	1	4.46092
7	1	5.08333
Mean	1	4.51343
SD		1.39487

## Sheet: SS2c_Data
rel. cell number	day 0	day 5
1	1	1.83
2	1	4.58
3	1	7.12
4	1	3.3
5	1	0.66
6	1	2.58
7	1	8.81
8	1	8.63
9	1	5.21
10	1	3.14
11	1	7.04
Mean	1	4.80909
SD		2.77955
