# Supplementary material for: IL-23 signaling regulation of pro-inflammatory T-cell migration uncovered by phosphoproteomics
Source: PLoS Biol. 2020 Mar 23;18(3):e3000646. doi: 10.1371/journal.pbio.3000646 (PMC7117768; doi:10.1371/journal.pbio.3000646)
Supplement: S11 Data — (XLSX) [file pbio.3000646.s018.xlsx]

## Sheet: SS3a_Data
% IL-17a+	Lymph nodes	Lymph nodes	Spleen	Spleen
	Unstimulated	PDBu/Io	Unstimulated	PDBu/Io
1	0.04	1.51
2	0.745	1.29	0.807	0.76
3	0.181	0.479	0.26	0.612
4	0.355	0.579	0.303	0.265
5	0.012	0.185	0.969	0.751
Mean	0.2666	0.8086	0.58475	0.597
SD	0.300074	0.564344	0.356786	0.231469

## Sheet: SS3c_Data
% IL-17a+	Lymph nodes	Lymph nodes	Spleen	Spleen
	Unstimulated	PDBu/Io	Unstimulated	PDBu/Io
1	0.885	1.86	3.79	12
2	0.728	6.65	8.29	17.2
3	0.513	1.72	8.77	15.1
Mean	0.708667	3.41	6.95	14.7667
SD	0.186752	2.8068	2.74714	2.61598

## Sheet: SS3d_Data
rel. cell number	day 0	day 7
1	1	3.64
2	1	2.5
3	1	1.92
4	1	0.67
5	1	1.5
6	1	1.02
7	1	1.99
8	1	1.45
9	1	1.6
Mean	1	1.81
SD		0.87056

## Sheet: SS3e_Data
% IL-17a+	Unstimulated	PDBu/Io
1	2.14	46.3
2	4.05	51.1
3	5.99	29.2
4	4.43	31.7
5	3.47	27.5
6		30.4
7		27.8
8		25.5
Mean	4.016	33.6875
SD	1.40417	9.54051
